# Supplementary material for: Elimination of CDX2 restricts intestinal hybrid differentiation signatures in stem cell-derived hepatocyte-like cells
Source: Stem Cell Res Ther. 2025 Oct 7;16:543. doi: 10.1186/s13287-025-04696-6 (PMC12505559; doi:10.1186/s13287-025-04696-6)
Supplement: Supplementary file 2 — Additional file 2. [file 13287_2025_4696_MOESM2_ESM.xls]

## Sheet: Fig1_DEG
Mean_HLC_CEL_CDX2KO_1_	log2FC_HLC_CEL_CDX2KO_1_	p.adj_HLC_CEL_CDX2KO_1_	Mean_HLC_CEL_WT_1_	log2FC_HLC_CEL_WT_1_	p.adj_HLC_CEL_WT_1_	Mean_iPSC_DEFCS_CDX2KO_1_	log2FC_iPSC_DEFCS_CDX2KO_1_	p.adj_iPSC_DEFCS_CDX2KO_1_	Mean_iPSC_DEFCS_WT_1_	log2FC_iPSC_DEFCS_WT_1_	p.adj_iPSC_DEFCS_WT_1_	Mean_iPSC_DEFCS_WT_2_	log2FC_iPSC_DEFCS_WT_2_	p.adj_iPSC_DEFCS_WT_2_	Ensembl_ID	external_gene_name	Gene_Symbol	description	entrezgene_id	Color	name
138777836981758	140794583544153	0,629340186380782	138777836981758	811878998629614	0,000351034224115281	138777836981758	-172221987254684	5,89668403133958e-15	138777836981758	-14920305737236	1,23418503178689e-11	138777836981758	-149620204247941	9,49949498701697e-12	ENSG00000000003	TSPAN6	TSPAN6	tetraspanin 6 [Source:HGNC Symbol;Acc:HGNC:11858]	7105	#ffffbf	DPG 00: Constant
465834820204294	-356272411700516	0,0900310072683515	465834820204294	-431378381705587	0,0357482306589297	465834820204294	727751345051513	0,000113015951175313	465834820204294	576746152322091	0,00241778374852296	465834820204294	463708297386131	0,0155529912489592	ENSG00000000419	DPM1	DPM1	dolichyl-phosphate mannosyltransferase subunit 1, catalytic [Source:HGNC Symbol;Acc:HGNC:3005]	8813	#ffffbf	DPG 00: Constant
268215807075954	-686286506590404	0,00436852353275633	268215807075954	-119594216747174	7,45572027191866e-07	268215807075954	178422195344214	2,40873604811401e-16	268215807075954	188486391308048	4,34084868348828e-18	268215807075954	191305531793773	1,15561587814572e-18	ENSG00000000460	FIRRM	FIRRM	FIGNL1 interacting regulator of recombination and mitosis [Source:HGNC Symbol;Acc:HGNC:25565]	55732	#ffffbf	DPG 00: Constant
203425108781056	492714314542638	0,0871585976351225	203425108781056	146427953650868	5,4175931246313e-08	203425108781056	-4212000662335	0,12282013447956	203425108781056	-370210496056593	0,179648048865033	203425108781056	-409438761509374	0,135122805510951	ENSG00000001036	FUCA2	FUCA2	alpha-L-fucosidase 2 [Source:HGNC Symbol;Acc:HGNC:4008]	2519	#ffffbf	DPG 00: Constant
535441891188937	848713598823141	0,000330803615587124	535441891188937	660405802061256	0,00555279089050993	535441891188937	504101325308521	0,0301614819646371	535441891188937	259141641153733	0,292560174234931	535441891188937	376683929684171	0,109354153455256	ENSG00000001167	NFYA	NFYA	nuclear transcription factor Y subunit alpha [Source:HGNC Symbol;Acc:HGNC:7804]	4800	#ffffbf	DPG 00: Constant
112582214370637	482052008292205	0,156648674249768	112582214370637	726208213915879	0,0245319094162287	112582214370637	71486555894853	0,0202008180282853	112582214370637	110791528293212	0,000272542688807324	112582214370637	106853223558913	0,000422074580248697	ENSG00000001460	STPG1	STPG1	sperm tail PG-rich repeat containing 1 [Source:HGNC Symbol;Acc:HGNC:28070]	90529	#ffffbf	DPG 00: Constant
393298860341466	157907683944454	1,90314199947557e-09	393298860341466	169170844293221	1,06232391123537e-10	393298860341466	-965827013030351	0,741678529432949	393298860341466	850791987663038	0,771672164029904	393298860341466	244211944561324	0,37713155034828	ENSG00000001461	NIPAL3	NIPAL3	NIPA like domain containing 3 [Source:HGNC Symbol;Acc:HGNC:25233]	57185	#ffffbf	DPG 00: Constant
902534342206464	-554917992043428	0,00472533862158086	902534342206464	-157047834350742	2,34440108394515e-16	902534342206464	112361314391845	9,2865941361447e-10	902534342206464	116493797662744	2,20514998849614e-10	902534342206464	114324193103474	4,36341709641397e-10	ENSG00000001497	LAS1L	LAS1L	LAS1 like ribosome biogenesis factor [Source:HGNC Symbol;Acc:HGNC:25726]	81887	#ffffbf	DPG 00: Constant
501137353531706	-426894425074098	0,369770316718253	501137353531706	528002413288309	0,255005918880829	501137353531706	-129883929020242	0,00306835972279606	501137353531706	-122667405995811	0,00496062732404982	501137353531706	-110181061453134	0,0105760529099816	ENSG00000001561	ENPP4	ENPP4	ectonucleotide pyrophosphatase/phosphodiesterase 4 [Source:HGNC Symbol;Acc:HGNC:3359]	22875	#ffffbf	DPG 00: Constant
334450087463517	101870378139357	0,805572642293411	334450087463517	401386618632188	0,919299748308687	334450087463517	372662574387052	0,263011015167097	334450087463517	141114832146922	0,682306662581107	334450087463517	272976573104275	0,418440489128339	ENSG00000001629	ANKIB1	ANKIB1	ankyrin repeat and IBR domain containing 1 [Source:HGNC Symbol;Acc:HGNC:22215]	54467	#ffffbf	DPG 00: Constant
241804434788028	-399875979045795	0,0963117446227315	241804434788028	-410389890988314	0,0856873771041317	241804434788028	51546300569612	0,83389633849322	241804434788028	-185072233300187	0,433519686902674	241804434788028	-288422098866608	0,206137763237071	ENSG00000001631	KRIT1	KRIT1	KRIT1 ankyrin repeat containing [Source:HGNC Symbol;Acc:HGNC:1573]	889	#ffffbf	DPG 00: Constant
179436444403428	-215028476035078	0,538132474150388	179436444403428	-614712845729585	0,869117383922018	179436444403428	237992633778907	0,429777027074887	179436444403428	-143109723717576	0,650081058366072	179436444403428	-145068068803349	0,6418688085489	ENSG00000002016	RAD52	RAD52	RAD52 homolog, DNA repair protein [Source:HGNC Symbol;Acc:HGNC:9824]	5893	#ffffbf	DPG 00: Constant
255793667470252	149751151894793	0,122544038558338	255793667470252	166678647975922	0,0970733863893859	255793667470252	-657369618960619	0,496535452997061	255793667470252	-661835637443908	0,488336139286165	255793667470252	-74294987942417	0,365272447308067	ENSG00000002079	MYH16	MYH16	myosin heavy chain 16 (pseudogene) [Source:HGNC Symbol;Acc:HGNC:31038]	NA	#ffffbf	DPG 00: Constant
247829417270207	-107990399120984	3,21637148467936e-08	247829417270207	-622834937613216	0,00168924326995354	247829417270207	-169046992056576	2,26567472385452e-18	247829417270207	-152677172983463	1,94161574231768e-15	247829417270207	-17154543880058	2,81568459349982e-19	ENSG00000002330	BAD	BAD	BCL2 associated agonist of cell death [Source:HGNC Symbol;Acc:HGNC:936]	572	#ffffbf	DPG 00: Constant
304378876050504	484696283547458	0,0334747124785219	304378876050504	-186685057230529	0,944439183144091	304378876050504	623311383571708	0,00348285443478782	304378876050504	577146206161531	0,00711988373316518	304378876050504	579860426095062	0,0066297919042442	ENSG00000002822	MAD1L1	MAD1L1	mitotic arrest deficient 1 like 1 [Source:HGNC Symbol;Acc:HGNC:6762]	8379	#ffffbf	DPG 00: Constant
924640195574057	157482007263987	1,89361460436559e-14	924640195574057	157563440548207	1,58715870404627e-14	924640195574057	768855482463307	0,000171978971431809	924640195574057	249396466476609	0,251105294218341	924640195574057	305452483937418	0,154108136176848	ENSG00000002834	LASP1	LASP1	LIM and SH3 protein 1 [Source:HGNC Symbol;Acc:HGNC:6513]	3927	#ffffbf	DPG 00: Constant
319780072905561	365431454573525	0,050032248664225	319780072905561	-21434448143701	0,288177098351159	319780072905561	278821981914245	0,119398881195654	319780072905561	554188766184141	0,00126839894388712	319780072905561	590828729543794	0,000533621764661733	ENSG00000002919	SNX11	SNX11	sorting nexin 11 [Source:HGNC Symbol;Acc:HGNC:14975]	29916	#ffffbf	DPG 00: Constant
24503450838329	103511928161212	2,08832461583299e-09	24503450838329	138004511929837	9,76440889717609e-16	24503450838329	109364247618425	1,01232322142062e-10	24503450838329	482168426608135	0,00550797310658205	24503450838329	458595391840342	0,00837919880730367	ENSG00000003056	M6PR	M6PR	mannose-6-phosphate receptor, cation dependent [Source:HGNC Symbol;Acc:HGNC:6752]	4074	#ffffbf	DPG 00: Constant
428190643894758	181898992979878	8,61477257362176e-09	428190643894758	178339807881496	1,58379833398567e-08	428190643894758	112570882946797	0,000266460603445061	428190643894758	144834758786537	2,76671505214302e-06	428190643894758	148882641025159	1,43843783528955e-06	ENSG00000003147	ICA1	ICA1	islet cell autoantigen 1 [Source:HGNC Symbol;Acc:HGNC:5343]	3382	#ffffbf	DPG 00: Constant
61271542938919	-271315945407852	0,28163530463609	61271542938919	-185413762653502	0,47601474359831	61271542938919	-70615736656254	0,00125855539799426	61271542938919	-73175163045536	0,00082969798124493	61271542938919	-678241150933526	0,00191431296335106	ENSG00000003393	ALS2	ALS2	alsin Rho guanine nucleotide exchange factor ALS2 [Source:HGNC Symbol;Acc:HGNC:443]	57679	#ffffbf	DPG 00: Constant
573822961178582	-599833187312349	0,0297920857572449	573822961178582	731688070304183	0,00629553843304622	573822961178582	130635439262406	3,22026867042643e-07	573822961178582	135450265780669	1,18026360253125e-07	573822961178582	142575492344765	2,37739419021143e-08	ENSG00000003400	CASP10	CASP10	caspase 10 [Source:HGNC Symbol;Acc:HGNC:1500]	843	#ffffbf	DPG 00: Constant
216931408390836	-46565375015381	0,248796085580774	216931408390836	-398849773080777	0,929642042072276	216931408390836	-297607661359489	0,434697482793943	216931408390836	93361103324769	0,814588008988211	216931408390836	276608103691406	0,468529236146322	ENSG00000003436	TFPI	TFPI	tissue factor pathway inhibitor [Source:HGNC Symbol;Acc:HGNC:11760]	7035	#ffffbf	DPG 00: Constant
368018897994965	-477701028288285	0,000329713540864033	368018897994965	-511087727128922	0,000123795489282315	368018897994965	141011343522151	1,73169084432694e-34	368018897994965	15502395779005	1,48005376861899e-41	368018897994965	156707203254707	5,91094679323395e-43	ENSG00000003509	NDUFAF7	NDUFAF7	NADH:ubiquinone oxidoreductase complex assembly factor 7 [Source:HGNC Symbol;Acc:HGNC:28816]	55471	#ffffbf	DPG 00: Constant
164080134317544	-188951936482253	0,928716176834405	164080134317544	228406804752862	0,223968172964554	164080134317544	-626252486084822	0,000159330178349107	164080134317544	-861273721149682	1,70308265597013e-07	164080134317544	-824115486329581	5,413729615808e-07	ENSG00000003756	RBM5	RBM5	RNA binding motif protein 5 [Source:HGNC Symbol;Acc:HGNC:9902]	10181	#ffffbf	DPG 00: Constant
155153003811918	-18274539471248	0,408890263047519	155153003811918	-367071730224725	0,0717764188425752	155153003811918	-808553054483149	1,8474146939309e-05	155153003811918	-53247776144144	0,00476219336198793	155153003811918	-548141084510404	0,00385699268321177	ENSG00000004059	ARF5	ARF5	ADP ribosylation factor 5 [Source:HGNC Symbol;Acc:HGNC:658]	381	#ffffbf	DPG 00: Constant
247222874834451	187855886042094	0,669477300552252	247222874834451	-137376929107263	0,755717717793493	247222874834451	-138730542634552	0,00020142667634611	247222874834451	-123106294671245	0,000907466986410851	247222874834451	-114854403971317	0,00181210331480579	ENSG00000004139	SARM1	SARM1	sterile alpha and TIR motif containing 1 [Source:HGNC Symbol;Acc:HGNC:17074]	23098	#ffffbf	DPG 00: Constant
224470128288974	-130403315624405	7,4437679475575e-10	224470128288974	-137746278187155	7,87898924015041e-11	224470128288974	-167112683542886	1,17679126192548e-15	224470128288974	-159640539928701	1,96463613826104e-14	224470128288974	-158807422713857	2,64642801565964e-14	ENSG00000004142	POLDIP2	POLDIP2	DNA polymerase delta interacting protein 2 [Source:HGNC Symbol;Acc:HGNC:23781]	26073	#ffffbf	DPG 00: Constant
232129203811748	-100747275660232	1,8550461340256e-18	232129203811748	271323735488631	0,0276869379491435	232129203811748	-118648861462206	1,19471417344243e-25	232129203811748	-101972823824223	2,55499651001417e-19	232129203811748	-997393190703946	1,10861318191423e-18	ENSG00000004455	AK2	AK2	adenylate kinase 2 [Source:HGNC Symbol;Acc:HGNC:362]	204	#ffffbf	DPG 00: Constant
189005461467735	-980231524804476	0,669601712219066	189005461467735	-281954002842307	0,882940358483484	189005461467735	-31323440252961	0,0985252852513114	189005461467735	-304274429412922	0,109894005704134	189005461467735	-29546991387115	0,120827433143389	ENSG00000004534	RBM6	RBM6	RNA binding motif protein 6 [Source:HGNC Symbol;Acc:HGNC:9903]	10180	#ffffbf	DPG 00: Constant
450343316746919	717054639970122	0,0021060053559735	450343316746919	-109365691761828	0,701785094762746	450343316746919	131291209395745	3,08302083101394e-09	450343316746919	944793708874129	2,24697202584228e-05	450343316746919	925821477312563	3,13680942815077e-05	ENSG00000004700	RECQL	RECQL	RecQ like helicase [Source:HGNC Symbol;Acc:HGNC:9948]	5965	#ffffbf	DPG 00: Constant
124924304812049	-152585486961821	0,650627692725253	124924304812049	-28632489119932	0,989335915262275	124924304812049	-40799961390321	0,148095289023228	124924304812049	-652204337429622	0,0189256291412604	124924304812049	-469703150037466	0,091283734866986	ENSG00000004766	VPS50	VPS50	VPS50 subunit of EARP/GARPII complex [Source:HGNC Symbol;Acc:HGNC:25956]	55610	#ffffbf	DPG 00: Constant
251666516722571	-968606745402995	0,862263362146179	251666516722571	-830435749009444	0,0679741844444909	251666516722571	662583335268502	0,126088674666605	251666516722571	976326157647595	0,0247336955786728	251666516722571	87514404722218	0,0433985764658134	ENSG00000004777	ARHGAP33	ARHGAP33	Rho GTPase activating protein 33 [Source:HGNC Symbol;Acc:HGNC:23085]	115703	#ffffbf	DPG 00: Constant
982250027733267	-107730783217908	1,49492468397443e-09	982250027733267	-620524052445225	0,000632815220905887	982250027733267	676490926612006	0,000105699090625981	982250027733267	405480630276738	0,0234956112840228	982250027733267	343534935339408	0,0577140042698696	ENSG00000004779	NDUFAB1	NDUFAB1	NADH:ubiquinone oxidoreductase subunit AB1 [Source:HGNC Symbol;Acc:HGNC:7694]	4706	#ffffbf	DPG 00: Constant
485799697054825	-175715006157211	0,00723538652467511	485799697054825	-165827903878563	0,0106569936746207	485799697054825	-172974257053073	0,00495997496116586	485799697054825	-177278663645563	0,00420924598611139	485799697054825	-175967746420154	0,00342745285827692	ENSG00000004838	ZMYND10	ZMYND10	zinc finger MYND-type containing 10 [Source:HGNC Symbol;Acc:HGNC:19412]	51364	#ffffbf	DPG 00: Constant
737360882769289	-307056440371519	0,607974110010744	737360882769289	-473441434524159	0,412857537110706	737360882769289	-522040710550668	0,31643101097263	737360882769289	-578072657340228	0,267171557633565	737360882769289	-514425434349519	0,319518816063594	ENSG00000004846	ABCB5	ABCB5	ATP binding cassette subfamily B member 5 [Source:HGNC Symbol;Acc:HGNC:46]	340273	#ffffbf	DPG 00: Constant
100617469076392	-145213329228624	2,28538952671804e-17	100617469076392	-138660240516097	5,54687444233621e-16	100617469076392	-127689892874988	4,02778410473706e-14	100617469076392	-119456006305415	1,52420043934628e-12	100617469076392	-115243416614601	8,11229115512191e-12	ENSG00000004864	SLC25A13	SLC25A13	solute carrier family 25 member 13 [Source:HGNC Symbol;Acc:HGNC:10983]	10165	#ffffbf	DPG 00: Constant
385731198293114	-87743295167878	2,94538048626325e-05	385731198293114	-10478889530454	4,79591148137562e-07	385731198293114	-223647166135164	3,67307333127948e-27	385731198293114	-18268937660372	5,66360273380546e-19	385731198293114	-177308516669223	3,14927288633265e-18	ENSG00000004866	ST7	ST7	suppression of tumorigenicity 7 [Source:HGNC Symbol;Acc:HGNC:11351]	7982	#ffffbf	DPG 00: Constant
385731198293114	-87743295167878	2,94538048626325e-05	385731198293114	-10478889530454	4,79591148137562e-07	385731198293114	-223647166135164	3,67307333127948e-27	385731198293114	-18268937660372	5,66360273380546e-19	385731198293114	-177308516669223	3,14927288633265e-18	ENSG00000004866	ST7	ST7	suppression of tumorigenicity 7 [Source:HGNC Symbol;Acc:HGNC:11351]	93655	#ffffbf	DPG 00: Constant
455999995490112	510404841834183	0,0945187598633392	455999995490112	942803535603204	0,793388406736875	455999995490112	-497073998611236	0,872017224881534	455999995490112	-218671556833373	0,470795898136183	455999995490112	-534183136276479	0,866422495790197	ENSG00000004897	CDC27	CDC27	cell division cycle 27 [Source:HGNC Symbol;Acc:HGNC:1728]	996	#ffffbf	DPG 00: Constant
406137179408621	15526898029676	0,46710093943682	406137179408621	185431430678548	0,367664228775557	406137179408621	757763492099162	1,12626187435356e-05	406137179408621	609484842433056	0,000460618971358841	406137179408621	560906456595961	0,00125433755279465	ENSG00000004961	HCCS	HCCS	holocytochrome c synthase [Source:HGNC Symbol;Acc:HGNC:4837]	3052	#ffffbf	DPG 00: Constant
749728727572894	734832932574646	0,000214706806592491	749728727572894	147195515389066	1,72540630668827e-14	749728727572894	946593800346639	6,99723910048465e-07	749728727572894	966937921250613	3,97877789856213e-07	749728727572894	987209076722232	2,07523179725939e-07	ENSG00000004975	DVL2	DVL2	dishevelled segment polarity protein 2 [Source:HGNC Symbol;Acc:HGNC:3086]	1856	#ffffbf	DPG 00: Constant
181588138856734	-431361469709454	0,827894743636273	181588138856734	-482873959379719	0,00132756961885752	181588138856734	37739198578733	0,00990797302624961	181588138856734	2780704130314	0,0619191621933882	181588138856734	208124757782947	0,170149404672681	ENSG00000005007	UPF1	UPF1	UPF1 RNA helicase and ATPase [Source:HGNC Symbol;Acc:HGNC:9962]	5976	#ffffbf	DPG 00: Constant
497105992185134	-362490615561177	0,132909023127457	497105992185134	193210768502163	0,442103003507875	497105992185134	397194038189809	0,06801004066739	497105992185134	326589397904367	0,139147456141487	497105992185134	331381413964091	0,1328845887076	ENSG00000005022	SLC25A5	SLC25A5	solute carrier family 25 member 5 [Source:HGNC Symbol;Acc:HGNC:10991]	292	#ffffbf	DPG 00: Constant
723333421160018	-4952611650541	0,692667924412706	723333421160018	-468057830363779	0,737421616401562	723333421160018	267041558479389	0,971426993369094	723333421160018	156765870839994	0,811739011577467	723333421160018	-599886423770333	0,48294157829453	ENSG00000005073	HOXA11	HOXA11	homeobox A11 [Source:HGNC Symbol;Acc:HGNC:5101]	3207	#ffffbf	DPG 00: Constant
533059019912466	-558139403346375	0,00489126460776329	533059019912466	-648132526170382	0,000937437527278619	533059019912466	-241159309805756	0,22414717781392	533059019912466	-368503022066813	0,0576061326610986	533059019912466	-436894701226146	0,0227213546768528	ENSG00000005075	POLR2J	POLR2J	RNA polymerase II subunit J [Source:HGNC Symbol;Acc:HGNC:9197]	5439	#ffffbf	DPG 00: Constant
522806807725121	-426276209994437	0,0798845773394607	522806807725121	-144638792011548	4,72135487643027e-10	522806807725121	186296773441447	1,02259003316885e-17	522806807725121	162417631968252	7,97256350933713e-14	522806807725121	17567927952458	6,0677110989071e-16	ENSG00000005100	DHX33	DHX33	DEAH-box helicase 33 [Source:HGNC Symbol;Acc:HGNC:16718]	56919	#ffffbf	DPG 00: Constant
421595644038618	-755337564696919	0,672825117136834	421595644038618	-712720540106422	0,720119425830883	421595644038618	8497501647544	0,220650892915527	421595644038618	728653480460746	0,2959017458936	421595644038618	576464180571648	0,440180113764254	ENSG00000005102	MEOX1	MEOX1	mesenchyme homeobox 1 [Source:HGNC Symbol;Acc:HGNC:7013]	4222	#ffffbf	DPG 00: Constant
869322265222024	339897896825213	0,0483283751784161	869322265222024	-647503203760234	0,752423825590086	869322265222024	171757862940685	6,25344673652244e-29	869322265222024	185392987022826	1,74978355522343e-33	869322265222024	191250507221944	1,15487189251827e-35	ENSG00000005156	LIG3	LIG3	DNA ligase 3 [Source:HGNC Symbol;Acc:HGNC:6600]	3980	#ffffbf	DPG 00: Constant
319395435070094	835815935990732	5,02324412485311e-07	319395435070094	-131058812196296	0,530845053810528	319395435070094	146123251171019	4,23952349800915e-20	319395435070094	856990018235895	1,1724258288056e-07	319395435070094	997443729757081	4,43862286293288e-10	ENSG00000005175	RPAP3	RPAP3	RNA polymerase II associated protein 3 [Source:HGNC Symbol;Acc:HGNC:26151]	79657	#ffffbf	DPG 00: Constant
133187527148622	-153432998941479	0,763987614742904	133187527148622	-298533992384086	0,949557043727049	133187527148622	-208690702753407	0,628775511785384	133187527148622	385189927920249	0,358985448056116	133187527148622	174117091380069	0,689775858430204	ENSG00000005189	REXO5	REXO5	RNA exonuclease 5 [Source:HGNC Symbol;Acc:HGNC:24661]	81691	#ffffbf	DPG 00: Constant
108638370375984	673784195500688	0,000546078798927302	108638370375984	334103746698809	0,10699789006497	108638370375984	132636659820471	8,85004721106808e-13	108638370375984	118279586117624	1,94712110855643e-10	108638370375984	123830018037677	2,44745280460276e-11	ENSG00000005194	CIAPIN1	CIAPIN1	cytokine induced apoptosis inhibitor 1 [Source:HGNC Symbol;Acc:HGNC:28050]	57019	#ffffbf	DPG 00: Constant
850010529656385	143542514265227	0,5995246558176	850010529656385	31555491816646	0,192250140375994	850010529656385	-116840481252597	5,19792670497828e-08	850010529656385	-83009935386068	0,000114840215203449	850010529656385	-973590682295578	5,44768647633508e-06	ENSG00000005206	SPPL2B	SPPL2B	signal peptide peptidase like 2B [Source:HGNC Symbol;Acc:HGNC:30627]	56928	#ffffbf	DPG 00: Constant
48529936659411	129122954524579	3,76487943092881e-08	48529936659411	992426877243501	2,70894406987992e-05	48529936659411	-775215544322052	0,00109400819293208	48529936659411	-977414138510512	3,99078549872869e-05	48529936659411	-902846581299688	0,000123924527928708	ENSG00000005238	ATOSB	ATOSB	atos homolog B [Source:HGNC Symbol;Acc:HGNC:25666]	80256	#ffffbf	DPG 00: Constant
235099171366055	-293328768308572	0,167995710341485	235099171366055	-104295249958474	1,23534715066097e-07	235099171366055	-800257508218043	2,72451067320276e-05	235099171366055	-118001799714385	7,5203792515406e-10	235099171366055	-107992716156055	1,14892975472004e-08	ENSG00000005302	MSL3	MSL3	MSL complex subunit 3 [Source:HGNC Symbol;Acc:HGNC:7370]	10943	#ffffbf	DPG 00: Constant
954887535908755	-60458645616285	0,83710874351525	954887535908755	-491430511805674	0,854203720456514	954887535908755	25674896359729	0,256099990688567	954887535908755	-671218282392326	0,774766326590208	954887535908755	-195430174531694	0,931602559062495	ENSG00000005339	CREBBP	CREBBP	CREB binding protein [Source:HGNC Symbol;Acc:HGNC:2348]	1387	#ffffbf	DPG 00: Constant
135591885767545	-123472241277053	1,07206072988015e-06	135591885767545	-395876490394027	0,140131109637873	135591885767545	-163414887608417	5,38785800236118e-11	135591885767545	-157292194815597	2,41441994406972e-10	135591885767545	-1254412025801	2,74890242932428e-07	ENSG00000005436	GCFC2	GCFC2	GC-rich sequence DNA-binding factor 2 [Source:HGNC Symbol;Acc:HGNC:1317]	6936	#ffffbf	DPG 00: Constant
393566758247785	-151896983224656	0,609895591881551	393566758247785	97010575247329	0,750552169924955	393566758247785	-75057717400219	0,00179379519304435	393566758247785	-675952015181485	0,00499872442699965	393566758247785	-634349468041243	0,00832028675436315	ENSG00000005483	KMT2E	KMT2E	lysine methyltransferase 2E (inactive) [Source:HGNC Symbol;Acc:HGNC:18541]	55904	#ffffbf	DPG 00: Constant
110396831692002	748704171578009	0,00889457652676845	110396831692002	868331404921511	0,00203013306362737	110396831692002	-152324465080072	2,41402980020388e-08	110396831692002	-159987247919939	4,38529733332145e-09	110396831692002	-147040993791333	7,01066579505471e-08	ENSG00000005486	RHBDD2	RHBDD2	rhomboid domain containing 2 [Source:HGNC Symbol;Acc:HGNC:23082]	57414	#ffffbf	DPG 00: Constant
565112974270301	356426557965825	0,343164906785535	565112974270301	722581173553288	0,865523777666248	565112974270301	-718906626529208	0,0294797525474019	565112974270301	-108664103904552	0,000983323320714171	565112974270301	-997612533913108	0,00242876178943925	ENSG00000005700	IBTK	IBTK	inhibitor of Bruton tyrosine kinase [Source:HGNC Symbol;Acc:HGNC:17853]	25998	#ffffbf	DPG 00: Constant
366582797880279	-823620028265724	0,0277873881094955	366582797880279	-106080650420215	0,00392244973763639	366582797880279	-513062178224466	0,156033519476042	366582797880279	-773880303350755	0,0297813241951776	366582797880279	-748108424640702	0,0357260351482392	ENSG00000005810	MYCBP2	MYCBP2	MYC binding protein 2 [Source:HGNC Symbol;Acc:HGNC:23386]	23077	#ffffbf	DPG 00: Constant
254254976908379	-420980445380086	0,300658615167342	254254976908379	-569958625398414	0,143789101606197	254254976908379	-11480711111806	0,00164321967643619	254254976908379	-153299693386305	3,16656368115981e-05	254254976908379	-159331109641729	1,49890802649286e-05	ENSG00000005889	ZFX	ZFX	zinc finger protein X-linked [Source:HGNC Symbol;Acc:HGNC:12869]	7543	#ffffbf	DPG 00: Constant
13917062586077	129112570688299	2,9356959194762e-14	13917062586077	168059546372708	1,91908256894742e-23	13917062586077	161424047120982	0,379683709908163	13917062586077	184471752031598	0,313657640974101	13917062586077	226456793795024	0,208578432723986	ENSG00000006007	GDE1	GDE1	glycerophosphodiester phosphodiesterase 1 [Source:HGNC Symbol;Acc:HGNC:29644]	51573	#ffffbf	DPG 00: Constant
223847423926594	-109358295015267	9,14191240321991e-07	223847423926594	-134164158853895	1,38987668867579e-09	223847423926594	-193221161563472	1,27364167133534e-18	223847423926594	-16783899003986	1,41521608059936e-14	223847423926594	-179104833398916	1,53459357530244e-16	ENSG00000006015	REX1BD	REX1BD	required for excision 1-B domain containing [Source:HGNC Symbol;Acc:HGNC:26098]	55049	#ffffbf	DPG 00: Constant
122224208964921	-216416371868535	5,60981075820746e-07	122224208964921	-719725301121589	0,878575640877915	122224208964921	112581789478852	0,00365711195815	122224208964921	161374066162219	3,65564013949661e-05	122224208964921	159556137880221	4,40678611214323e-05	ENSG00000006047	YBX2	YBX2	Y-box binding protein 2 [Source:HGNC Symbol;Acc:HGNC:17948]	51087	#ffffbf	DPG 00: Constant
157509018840402	-786893120545018	0,0295732114206219	157509018840402	-134153276693801	0,000194592340817929	157509018840402	-849725673923517	0,0146556107807764	157509018840402	-146357554829646	3,05660479011907e-05	157509018840402	-146146521909173	2,90909444857835e-05	ENSG00000006062	MAP3K14	MAP3K14	mitogen-activated protein kinase kinase kinase 14 [Source:HGNC Symbol;Acc:HGNC:6853]	9020	#ffffbf	DPG 00: Constant
34097352830536	11539387639607	1,39969162619675e-07	34097352830536	127338108603605	5,06341065349104e-09	34097352830536	130647585133244	1,06583383075834e-09	34097352830536	125588139495464	4,69894817678345e-09	34097352830536	13062025181437	1,06768722295552e-09	ENSG00000006125	AP2B1	AP2B1	adaptor related protein complex 2 subunit beta 1 [Source:HGNC Symbol;Acc:HGNC:563]	163	#ffffbf	DPG 00: Constant
571263518242428	704215021098228	0,728835419932231	571263518242428	-629036152225369	0,753224753701582	571263518242428	985529814572081	5,60555709945272e-11	571263518242428	423476294792618	0,00648580240419117	571263518242428	462910319907091	0,00264869636013067	ENSG00000006194	ZNF263	ZNF263	zinc finger protein 263 [Source:HGNC Symbol;Acc:HGNC:13056]	10127	#ffffbf	DPG 00: Constant
128748082676059	-59239009942058	0,679134421878828	128748082676059	-560234509479324	0,725506447744392	128748082676059	266851261698488	0,969057009571993	128748082676059	145267806627962	0,804112831258391	128748082676059	325040533995759	0,879407582971091	ENSG00000006377	DLX6	DLX6	distal-less homeobox 6 [Source:HGNC Symbol;Acc:HGNC:2919]	1750	#ffffbf	DPG 00: Constant
494241741192088	219631749400415	3,05918525991203e-22	494241741192088	188508565494967	1,04541116405231e-16	494241741192088	115441753623653	3,11511421915564e-07	494241741192088	165370218753265	1,74357832370482e-13	494241741192088	170400914867063	2,78708799050824e-14	ENSG00000006432	MAP3K9	MAP3K9	mitogen-activated protein kinase kinase kinase 9 [Source:HGNC Symbol;Acc:HGNC:6861]	4293	#ffffbf	DPG 00: Constant
661528478789807	691052409368703	0,000167839487852018	661528478789807	754308861259109	3,44284433821917e-05	661528478789807	155403469195168	4,95754610346141e-19	661528478789807	144044533071273	1,55490112049815e-16	661528478789807	152587360933075	1,82017719817477e-18	ENSG00000006451	RALA	RALA	RAS like proto-oncogene A [Source:HGNC Symbol;Acc:HGNC:9839]	5898	#ffffbf	DPG 00: Constant
121933701213947	775381777450203	0,000283420386493131	121933701213947	-218885133877185	0,360838255500888	121933701213947	-688154515748647	0,000889738980914421	121933701213947	-285570310714126	0,184258418676241	121933701213947	-306626024447819	0,153159565054755	ENSG00000006453	BAIAP2L1	BAIAP2L1	BAR/IMD domain containing adaptor protein 2 like 1 [Source:HGNC Symbol;Acc:HGNC:21649]	55971	#ffffbf	DPG 00: Constant
132606646926759	-105290597171663	0,000201944495166188	132606646926759	-176437108401569	6,14914873082848e-10	132606646926759	-991864681004075	0,000292624473307895	132606646926759	-110638017136889	5,07118545921031e-05	132606646926759	-130144230263257	1,74272682658165e-06	ENSG00000006459	KDM7A	KDM7A	lysine demethylase 7A [Source:HGNC Symbol;Acc:HGNC:22224]	80853	#ffffbf	DPG 00: Constant
362961286320509	-526467458545882	0,693713439050002	362961286320509	-272378651154868	0,0168405407551111	362961286320509	280651792237674	0,00733355875256092	362961286320509	23499566035445	0,0262153674394479	362961286320509	212209472149607	0,0422248366250551	ENSG00000006530	AGK	AGK	acylglycerol kinase [Source:HGNC Symbol;Acc:HGNC:21869]	55750	#ffffbf	DPG 00: Constant
12064098003407	800114493701934	0,0593114045681099	12064098003407	-368302988575241	0,941339033860222	12064098003407	170395982056715	2,28475559847309e-05	12064098003407	167400312535883	3,25361989250104e-05	12064098003407	162450353661253	5,14371725298897e-05	ENSG00000006576	PHTF2	PHTF2	putative homeodomain transcription factor 2 [Source:HGNC Symbol;Acc:HGNC:13411]	57157	#ffffbf	DPG 00: Constant
432032868933071	-43196741724026	0,089698045368096	432032868933071	991173286237232	0,736607096435001	432032868933071	-113720584488773	1,10372434401164e-06	432032868933071	-116141299148984	6,60771228482163e-07	432032868933071	-10668070536843	4,43446512653338e-06	ENSG00000006607	FARP2	FARP2	FERM, ARH/RhoGEF and pleckstrin domain protein 2 [Source:HGNC Symbol;Acc:HGNC:16460]	9855	#ffffbf	DPG 00: Constant
157212524882143	-73233453866688	0,0663724809523181	157212524882143	-298883083879477	0,475313797324097	157212524882143	-247166182693438	0,503600195537846	157212524882143	-17952849250308	0,631983338171676	157212524882143	-160495853721752	0,661346378497607	ENSG00000006638	TBXA2R	TBXA2R	thromboxane A2 receptor [Source:HGNC Symbol;Acc:HGNC:11608]	6915	#ffffbf	DPG 00: Constant
488311688902795	-206494462518636	0,488302593194213	488311688902795	-194166897744793	0,494777246543917	488311688902795	79665143163662	0,00108704927798936	488311688902795	510850793861518	0,868449780587381	488311688902795	12469464682508	0,986092837594576	ENSG00000006652	IFRD1	IFRD1	interferon related developmental regulator 1 [Source:HGNC Symbol;Acc:HGNC:5456]	3475	#ffffbf	DPG 00: Constant
377526647156473	-886318598161816	0,661813047234633	377526647156473	468228129534964	0,00506712840481833	377526647156473	90578325720647	6,32131602612846e-09	377526647156473	988335136247209	2,15838128956402e-10	377526647156473	999203418817021	1,12282876002737e-10	ENSG00000006695	COX10	COX10	cytochrome c oxidase assembly factor heme A:farnesyltransferase COX10 [Source:HGNC Symbol;Acc:HGNC:2260]	1352	#ffffbf	DPG 00: Constant
512044857294948	125778445318709	4,33490786563851e-07	512044857294948	138261910506927	3,51194226019933e-08	512044857294948	145152861180685	2,44406275389267e-09	512044857294948	161126984058647	4,24399453281785e-11	512044857294948	152135575651541	4,47734730345088e-10	ENSG00000006704	GTF2IRD1	GTF2IRD1	GTF2I repeat domain containing 1 [Source:HGNC Symbol;Acc:HGNC:4661]	9569	#ffffbf	DPG 00: Constant
952005328812686	-467039520144463	0,861091222484203	952005328812686	-234410631818945	0,281535721666537	952005328812686	-725960278832199	0,000123265217876646	952005328812686	-836654020287209	1,23111710808604e-05	952005328812686	-819029782063344	1,55436565335272e-05	ENSG00000006712	PAF1	PAF1	PAF1 homolog, Paf1/RNA polymerase II complex component [Source:HGNC Symbol;Acc:HGNC:25459]	54623	#ffffbf	DPG 00: Constant
468585029360591	-255540651892544	0,273552501753661	468585029360591	-130417810508782	0,604357650422943	468585029360591	-363546081493631	0,0792320165982718	468585029360591	-240808373195039	0,255641277443306	468585029360591	-220375603963171	0,298763724815583	ENSG00000006715	VPS41	VPS41	VPS41 subunit of HOPS complex [Source:HGNC Symbol;Acc:HGNC:12713]	27072	#ffffbf	DPG 00: Constant
167266026172185	-134654912166392	0,49240325199834	167266026172185	-513733074360739	0,00272006771381829	167266026172185	577177472685094	0,000431399552274667	167266026172185	577531743237119	0,000437874330077716	167266026172185	591562339454911	0,000320372155176261	ENSG00000006744	ELAC2	ELAC2	elaC ribonuclease Z 2 [Source:HGNC Symbol;Acc:HGNC:14198]	60528	#ffffbf	DPG 00: Constant
816894472507929	813906984848169	0,0612702496084268	816894472507929	86965061020359	0,0438209625114916	816894472507929	133392996395096	0,00123610619111602	816894472507929	126229373485683	0,00219924727908705	816894472507929	122599261075079	0,00284435212616374	ENSG00000006747	SCIN	SCIN	scinderin [Source:HGNC Symbol;Acc:HGNC:21695]	85477	#ffffbf	DPG 00: Constant
199192523672479	-177887627093762	1,28993059169916e-16	199192523672479	-144396839527019	1,62275713121848e-11	199192523672479	-18774952030695	8,97897919893231e-19	199192523672479	-171769291043122	4,2352267300005e-16	199192523672479	-166786690265209	1,65891919183931e-15	ENSG00000006757	PNPLA4	PNPLA4	patatin like phospholipase domain containing 4 [Source:HGNC Symbol;Acc:HGNC:24887]	8228	#ffffbf	DPG 00: Constant
162738313927782	-352371065702587	0,0302105773060937	162738313927782	-137455223332047	0,429906332940713	162738313927782	-109630234649029	3,70667875142873e-13	162738313927782	-15696568964384	1,13882258227982e-25	162738313927782	-156469395379399	1,16671097056762e-25	ENSG00000006831	ADIPOR2	ADIPOR2	adiponectin receptor 2 [Source:HGNC Symbol;Acc:HGNC:24041]	79602	#ffffbf	DPG 00: Constant
184605284491314	465975586972487	0,925724047650986	184605284491314	582717507225139	0,18230075104909	184605284491314	143672584665432	0,974363474998235	184605284491314	600395968576578	0,136412491233236	184605284491314	-381879312851008	0,930617611542783	ENSG00000006837	CDKL3	CDKL3	cyclin dependent kinase like 3 [Source:HGNC Symbol;Acc:HGNC:15483]	51265	#ffffbf	DPG 00: Constant
439234979172217	186620665621454	0,513646560654383	439234979172217	-124865092640728	0,674950956940348	439234979172217	-355652224204478	0,147586923727859	439234979172217	-11539725880679	0,657674740358826	439234979172217	-987435069111089	0,702512933474261	ENSG00000007047	MARK4	MARK4	microtubule affinity regulating kinase 4 [Source:HGNC Symbol;Acc:HGNC:13538]	57787	#ffffbf	DPG 00: Constant
481881715879326	-204824455743148	0,499476228389675	481881715879326	-538831411963314	0,0438354065963178	481881715879326	432342186787119	0,0916590597555782	481881715879326	241063156085458	0,367284887047847	481881715879326	832706465685338	0,771076981101846	ENSG00000007080	CCDC124	CCDC124	coiled-coil domain containing 124 [Source:HGNC Symbol;Acc:HGNC:25171]	115098	#ffffbf	DPG 00: Constant
140364606345162	557229298879266	0,000276584194139658	140364606345162	402808908360584	0,0102287076695863	140364606345162	495866404290998	0,000898994986751921	140364606345162	386128879512317	0,0107708935250043	140364606345162	392749299777631	0,00925443673590704	ENSG00000007168	PAFAH1B1	PAFAH1B1	platelet activating factor acetylhydrolase 1b regulatory subunit 1 [Source:HGNC Symbol;Acc:HGNC:8574]	5048	#ffffbf	DPG 00: Constant
762036942104037	-723875366770227	0,31555409558184	762036942104037	110697361817995	0,120371208812477	762036942104037	441993848229082	0,466551771047898	762036942104037	710659050289609	0,260194011520183	762036942104037	492072650044735	0,420675434156988	ENSG00000007174	DNAH9	DNAH9	dynein axonemal heavy chain 9 [Source:HGNC Symbol;Acc:HGNC:2953]	1770	#ffffbf	DPG 00: Constant
321269231153589	157552750879062	4,49219527291259e-14	321269231153589	192523295787639	1,76735717476563e-20	321269231153589	144603390784743	2,20212780317928e-12	321269231153589	146665733630559	1,06840782858573e-12	321269231153589	151727312268192	1,6428953114017e-13	ENSG00000007202	BLTP2	BLTP2	bridge-like lipid transfer protein family member 2 [Source:HGNC Symbol;Acc:HGNC:28960]	9703	#ffffbf	DPG 00: Constant
201014763622189	-12008631917762	1,13567322782835e-07	201014763622189	-233180561526616	0,360102970382206	201014763622189	-1756868335969	4,88177817677751e-15	201014763622189	-14694879840327	4,28415216319489e-11	201014763622189	-1576130126862	1,0513992242865e-12	ENSG00000007255	TRAPPC6A	TRAPPC6A	trafficking protein particle complex subunit 6A [Source:HGNC Symbol;Acc:HGNC:23069]	79090	#ffffbf	DPG 00: Constant
175051580040259	-424838880473943	0,788210874978566	175051580040259	-39950678210491	0,816224762773588	175051580040259	196809541936423	0,975552322409048	175051580040259	323254997291968	0,660195938422335	175051580040259	335570422214025	0,631728656674895	ENSG00000007306	CEACAM7	CEACAM7	CEA cell adhesion molecule 7 [Source:HGNC Symbol;Acc:HGNC:1819]	1087	#ffffbf	DPG 00: Constant
112792624244917	-501277617593367	0,00201236853578902	112792624244917	-113461339323016	1,04127273397397e-11	112792624244917	-548151707803927	0,000398245598594221	112792624244917	-729633506074531	2,19941260945228e-06	112792624244917	-763165724688532	3,84509194788678e-07	ENSG00000007341	ST7L	ST7L	suppression of tumorigenicity 7 like [Source:HGNC Symbol;Acc:HGNC:18441]	54879	#ffffbf	DPG 00: Constant
586805290894083	102704269827247	0,189363124030578	586805290894083	-729545456092005	0,712890433403158	586805290894083	52680499607507	0,0018206779201683	586805290894083	158255554093393	0,0715374929949977	586805290894083	253087707870375	0,0324439583864451	ENSG00000007372	PAX6	PAX6	paired box 6 [Source:HGNC Symbol;Acc:HGNC:8620]	5080	#ffffbf	DPG 00: Constant
410718920902329	126391297027433	3,52981728783205e-06	410718920902329	100087417328953	0,000259557288769441	410718920902329	934576802537749	0,000456736594050409	410718920902329	80443907837941	0,002660489469774	410718920902329	668233643011164	0,0129330440453689	ENSG00000007376	RPUSD1	RPUSD1	RNA pseudouridine synthase domain containing 1 [Source:HGNC Symbol;Acc:HGNC:14173]	113000	#ffffbf	DPG 00: Constant
847255973607848	338131255511032	0,150345587441157	847255973607848	433282211714823	0,0567574978438208	847255973607848	686112250181171	0,00117772542330252	847255973607848	559600102531547	0,00874498455887096	847255973607848	463336453381313	0,031197491671861	ENSG00000007392	LUC7L	LUC7L	LUC7 like [Source:HGNC Symbol;Acc:HGNC:6723]	55692	#ffffbf	DPG 00: Constant
558113094600861	-28662798304436	0,219510206160325	558113094600861	-222959074976994	0,35120125560841	558113094600861	-316934509002542	0,137819204741636	558113094600861	-363518454667186	0,0874903047210576	558113094600861	-438094920827927	0,0369973635873019	ENSG00000007520	TSR3	TSR3	TSR3 ribosome maturation factor [Source:HGNC Symbol;Acc:HGNC:14175]	115939	#ffffbf	DPG 00: Constant
482561122094915	-493455207414222	0,0223894830825453	482561122094915	-13164523717591	1,88820179356214e-10	482561122094915	-190709389311875	1,06572181518688e-20	482561122094915	-175743716506067	6,68526282023412e-18	482561122094915	-185251657644107	7,35720889998931e-20	ENSG00000007541	PIGQ	PIGQ	phosphatidylinositol glycan anchor biosynthesis class Q [Source:HGNC Symbol;Acc:HGNC:14135]	9091	#ffffbf	DPG 00: Constant
567540782742913	805534388180509	0,000329786638284899	567540782742913	389287237083212	0,0985152662642271	567540782742913	828659100843229	0,000128017395410165	567540782742913	945516045889557	1,06953190873779e-05	567540782742913	940783150620766	1,18176706764311e-05	ENSG00000007545	CRAMP1	CRAMP1	cramped chromatin regulator homolog 1 [Source:HGNC Symbol;Acc:HGNC:14122]	57585	#ffffbf	DPG 00: Constant
934756243824291	515435022549	0,104101734458155	934756243824291	347343652287003	0,293134597370864	934756243824291	665666638428669	0,0236235575590875	934756243824291	724851336617808	0,0136291306945753	934756243824291	700925053006529	0,0170660559480866	ENSG00000007866	TEAD3	TEAD3	TEA domain transcription factor 3 [Source:HGNC Symbol;Acc:HGNC:11716]	7005	#ffffbf	DPG 00: Constant
138468127036677	-205479970022762	0,288785247299523	138468127036677	-212381299286471	0,275093791145244	138468127036677	539397746775035	0,00110692210032966	138468127036677	53205958002198	0,0013035964035132	138468127036677	576343848391863	0,00047506272723124	ENSG00000007923	DNAJC11	DNAJC11	DnaJ heat shock protein family (Hsp40) member C11 [Source:HGNC Symbol;Acc:HGNC:25570]	55735	#ffffbf	DPG 00: Constant
261569717314002	-772342868023831	0,654723595853246	261569717314002	-241137083002366	0,115141818383766	261569717314002	571198741112168	4,06819190339266e-05	261569717314002	392028295096557	0,00567165616496525	261569717314002	31605860500699	0,0280613909311286	ENSG00000008018	PSMB1	PSMB1	proteasome 20S subunit beta 1 [Source:HGNC Symbol;Acc:HGNC:9537]	5689	#ffffbf	DPG 00: Constant
73349368810136	-298989951286048	0,620864341215611	73349368810136	-129346607531435	0,0244272983846936	73349368810136	723659106910862	0,895125546823826	73349368810136	601250391844896	0,252157442292506	73349368810136	588392985946609	0,263598630335078	ENSG00000008056	SYN1	SYN1	synapsin I [Source:HGNC Symbol;Acc:HGNC:11494]	6853	#ffffbf	DPG 00: Constant
218607539478102	683203487718625	0,0414990981457895	218607539478102	111334509009091	0,000583288612928225	218607539478102	151769822114324	1,3323544842844e-06	218607539478102	124520221153165	7,27957481345115e-05	218607539478102	126649902147227	5,22170700571166e-05	ENSG00000008086	CDKL5	CDKL5	cyclin dependent kinase like 5 [Source:HGNC Symbol;Acc:HGNC:11411]	6792	#ffffbf	DPG 00: Constant
27494445966857	-944273249343385	0,647497421210089	27494445966857	817200696272424	0,277359147672831	27494445966857	503905561587635	0,521365438400569	27494445966857	932101935734201	0,19235084090053	27494445966857	546893893511741	0,483789820070329	ENSG00000008118	CAMK1G	CAMK1G	calcium/calmodulin dependent protein kinase IG [Source:HGNC Symbol;Acc:HGNC:14585]	57172	#ffffbf	DPG 00: Constant
299885226934363	-164746914424664	1,18133875594398e-12	299885226934363	-149221238708213	1,21278829289288e-10	299885226934363	-178416993685593	5,66136723213706e-15	299885226934363	-191495761201675	5,88826301672799e-17	299885226934363	-205970150632035	1,75721731561422e-19	ENSG00000008128	CDK11A	CDK11A	cyclin dependent kinase 11A [Source:HGNC Symbol;Acc:HGNC:1730]	728642	#ffffbf	DPG 00: Constant
158326117204165	-143091527159418	1,36687887785643e-16	158326117204165	-133238540887138	1,34426517099632e-14	158326117204165	-162842867476685	1,50384040256699e-21	158326117204165	-133680321096239	5,00837160969279e-15	158326117204165	-13541931540793	2,01943903376915e-15	ENSG00000008130	NADK	NADK	NAD kinase [Source:HGNC Symbol;Acc:HGNC:29831]	65220	#ffffbf	DPG 00: Constant
110488688342301	-511351777823163	0,811299556839141	110488688342301	-484564464718292	0,834732649529126	110488688342301	103552283956733	0,885285552174622	110488688342301	-547111876180455	0,736499768837727	110488688342301	-611436030287648	0,661452063682829	ENSG00000008196	TFAP2B	TFAP2B	transcription factor AP-2 beta [Source:HGNC Symbol;Acc:HGNC:11743]	7021	#ffffbf	DPG 00: Constant
146800046740488	-105371942927645	0,0917286320307735	146800046740488	-333306434883913	0,590942990080351	146800046740488	130776224989711	0,0148663779326218	146800046740488	159185287165766	0,00348189205704012	146800046740488	158489689868579	0,00353649054012449	ENSG00000008226	DLEC1	DLEC1	DLEC1 cilia and flagella associated protein [Source:HGNC Symbol;Acc:HGNC:2899]	9940	#ffffbf	DPG 00: Constant
642159842098877	319672759760792	0,19585476466857	642159842098877	436952297048121	0,0660106020203543	642159842098877	10623643855079	0,667010896009366	642159842098877	-133040732038064	0,589062237901772	642159842098877	-127085998107199	0,603043824704443	ENSG00000008282	SYPL1	SYPL1	synaptophysin like 1 [Source:HGNC Symbol;Acc:HGNC:11507]	6856	#ffffbf	DPG 00: Constant
44356278771662	-639509052903937	0,0228103386042561	44356278771662	-611805838888823	0,0291303981885735	44356278771662	192992290392349	0,49136836651268	44356278771662	-735547751224993	0,802059888019246	44356278771662	-10994053982736	0,971892318952862	ENSG00000008283	CYB561	CYB561	cytochrome b561 [Source:HGNC Symbol;Acc:HGNC:2571]	1534	#ffffbf	DPG 00: Constant
747559562028993	-872216371077775	0,796214305229023	747559562028993	872889579285564	0,00103794741575882	747559562028993	-630448855819709	0,0159659796083994	747559562028993	-561866333880765	0,0329712038355549	747559562028993	-651240873209687	0,0126589921865982	ENSG00000008294	SPAG9	SPAG9	sperm associated antigen 9 [Source:HGNC Symbol;Acc:HGNC:14524]	9043	#ffffbf	DPG 00: Constant
267603902294879	-161095772306705	0,587497872634049	267603902294879	-113234581054978	0,703666101057301	267603902294879	965518748180158	3,02507494581441e-05	267603902294879	853714416102244	0,000229437165010853	267603902294879	87980971575969	0,000140865276178399	ENSG00000008324	SS18L2	SS18L2	SS18 like 2 [Source:HGNC Symbol;Acc:HGNC:15593]	51188	#ffffbf	DPG 00: Constant
294609123754295	-125271184649523	2,80917343548504e-08	294609123754295	-440076222648014	0,0609840615293525	294609123754295	-16718917027494	4,37425025664497e-14	294609123754295	-121088460414202	3,44198305929843e-08	294609123754295	-131582415049255	1,73539074285474e-09	ENSG00000008382	MPND	MPND	MPN domain containing [Source:HGNC Symbol;Acc:HGNC:25934]	84954	#ffffbf	DPG 00: Constant
274730085748878	-727538270794862	0,81373144755854	274730085748878	-948514228163473	0,000100696831191518	274730085748878	346107260690423	0,150061507044239	274730085748878	-620087035604386	0,800535885926166	274730085748878	-858630689383643	0,728602345936294	ENSG00000008405	CRY1	CRY1	cryptochrome circadian regulator 1 [Source:HGNC Symbol;Acc:HGNC:2384]	1407	#ffffbf	DPG 00: Constant
758368422617155	-639388828608905	0,0146100082595986	758368422617155	-989468815876126	0,000118521966130974	758368422617155	-122010352798238	1,07867763768058e-06	758368422617155	-967336693055476	0,000107649768353882	758368422617155	-114194920305087	4,70283485317963e-06	ENSG00000008710	PKD1	PKD1	polycystin 1, transient receptor potential channel interacting [Source:HGNC Symbol;Acc:HGNC:9008]	5310	#ffffbf	DPG 00: Constant
522503424748257	-151624115357158	0,760104570819465	522503424748257	-391063624207336	0,397293340385783	522503424748257	694102271190191	0,0792662198148407	522503424748257	585460483763801	0,141902734965016	522503424748257	575850902554675	0,146554673176143	ENSG00000008735	MAPK8IP2	MAPK8IP2	mitogen-activated protein kinase 8 interacting protein 2 [Source:HGNC Symbol;Acc:HGNC:6883]	23542	#ffffbf	DPG 00: Constant
136659031313825	496051157636738	0,000864733515367632	136659031313825	397106653379413	0,00857085663844094	136659031313825	543004372902826	0,000138418104120343	136659031313825	649201943257355	4,34221645268095e-06	136659031313825	66912022983137	2,12913691426046e-06	ENSG00000008838	MED24	MED24	mediator complex subunit 24 [Source:HGNC Symbol;Acc:HGNC:22963]	9862	#ffffbf	DPG 00: Constant
394466427627019	-286963885988361	0,398952622006579	394466427627019	366096126158706	0,260502707165629	394466427627019	-125980564522554	1,58184055435396e-05	394466427627019	-129230557911964	1,00084734116027e-05	394466427627019	-125647903835756	1,57641131597301e-05	ENSG00000008869	HEATR5B	HEATR5B	HEAT repeat containing 5B [Source:HGNC Symbol;Acc:HGNC:29273]	54497	#ffffbf	DPG 00: Constant
117270151844663	-740130457002817	7,16522324056129e-06	117270151844663	-75437048057234	4,37850814590176e-06	117270151844663	-153146274997901	9,86170167706477e-22	117270151844663	-183443484783798	2,24304359264725e-30	117270151844663	-187871064555331	5,68174495271342e-32	ENSG00000008952	SEC62	SEC62	SEC62 homolog, preprotein translocation factor [Source:HGNC Symbol;Acc:HGNC:11846]	7095	#ffffbf	DPG 00: Constant
103177594666784	-301768269773367	0,171502994328824	103177594666784	-320240792090812	0,141488965389998	103177594666784	830190573697258	2,31515593639609e-05	103177594666784	743694720066315	0,000158876227448929	103177594666784	693161375297137	0,000435225862105028	ENSG00000008988	RPS20	RPS20	ribosomal protein S20 [Source:HGNC Symbol;Acc:HGNC:10405]	6224	#ffffbf	DPG 00: Constant
601185359048692	-235470121375568	0,297188359558156	601185359048692	-880339867796204	0,716864784570039	601185359048692	671832462713093	0,000594066245946438	601185359048692	580635053541702	0,00326001153535034	601185359048692	623130185193268	0,00149110568193558	ENSG00000009307	CSDE1	CSDE1	cold shock domain containing E1 [Source:HGNC Symbol;Acc:HGNC:29905]	7812	#ffffbf	DPG 00: Constant
123367683247142	260543400210308	0,110769173555561	123367683247142	-101714965154529	0,580772486492306	123367683247142	129259596810358	0,937228010011801	123367683247142	579498212828317	0,72753364560657	123367683247142	789512676723473	0,644077853329157	ENSG00000009335	UBE3C	UBE3C	ubiquitin protein ligase E3C [Source:HGNC Symbol;Acc:HGNC:16803]	9690	#ffffbf	DPG 00: Constant
254139998411161	-461195061242387	0,0488307662481015	254139998411161	-918379264882538	4,12727894794471e-05	254139998411161	-534668509646035	0,0150947241772125	254139998411161	-955920920750708	1,0648862788513e-05	254139998411161	-921302387486937	1,88858294855246e-05	ENSG00000009413	REV3L	REV3L	REV3 like, DNA directed polymerase zeta catalytic subunit [Source:HGNC Symbol;Acc:HGNC:9968]	5980	#ffffbf	DPG 00: Constant
880687916911153	-107556439794726	9,88442150666549e-06	880687916911153	-921127612000893	0,000156105635214838	880687916911153	-147316741937534	0,547643988166401	880687916911153	-723929216703706	0,977491319523112	880687916911153	765747132392064	0,760375764925407	ENSG00000009780	FAM76A	FAM76A	family with sequence similarity 76 member A [Source:HGNC Symbol;Acc:HGNC:28530]	199870	#ffffbf	DPG 00: Constant
605346709670758	627348636675052	0,00372251466398379	605346709670758	490848626084613	0,0258692395824238	605346709670758	181405829042622	0,417260979117041	605346709670758	44125408458116	0,03745194887688	605346709670758	432443244284956	0,0410916577391483	ENSG00000009830	POMT2	POMT2	protein O-mannosyltransferase 2 [Source:HGNC Symbol;Acc:HGNC:19743]	29954	#ffffbf	DPG 00: Constant
570933144616966	779790197435233	0,779696599224627	570933144616966	690861410942548	0,00169951680699009	570933144616966	604400325317167	0,00461091138436759	570933144616966	451678227287058	0,0364169978799239	570933144616966	564380854511849	0,0083950197455424	ENSG00000009844	VTA1	VTA1	vesicle trafficking 1 [Source:HGNC Symbol;Acc:HGNC:20954]	51534	#ffffbf	DPG 00: Constant
138303463203333	439625078188851	0,858461339346741	138303463203333	-386080347573147	0,0345447891977223	138303463203333	919889818634677	3,05963868014448e-08	138303463203333	86455246073264	2,14333155450966e-07	138303463203333	893718316200297	8,58970480666073e-08	ENSG00000009954	BAZ1B	BAZ1B	bromodomain adjacent to zinc finger domain 1B [Source:HGNC Symbol;Acc:HGNC:961]	9031	#ffffbf	DPG 00: Constant
41962415757791	-238107175383927	0,146591853079726	41962415757791	-199174948728396	0,236524562214006	41962415757791	-399983070937907	0,00744537669151908	41962415757791	-416756645833374	0,00531211405828821	41962415757791	-323272532970968	0,0316379041947096	ENSG00000010017	RANBP9	RANBP9	RAN binding protein 9 [Source:HGNC Symbol;Acc:HGNC:13727]	10048	#ffffbf	DPG 00: Constant
281569980547646	-245545702383588	0,632962939643219	281569980547646	372288950375763	0,451443697647789	281569980547646	-939463086344282	0,0347945066922492	281569980547646	-934882777619952	0,0360094076949243	281569980547646	-114375941551378	0,0103734175376301	ENSG00000010030	ETV7	ETV7	ETS variant transcription factor 7 [Source:HGNC Symbol;Acc:HGNC:18160]	51513	#ffffbf	DPG 00: Constant
114667871193206	509950503665263	0,0285305378526404	114667871193206	223150832867364	0,390953737366415	114667871193206	500990982274168	0,0229399188492635	114667871193206	518443780925874	0,018381421533176	114667871193206	567085146027681	0,00870542987586131	ENSG00000010072	SPRTN	SPRTN	SprT-like N-terminal domain [Source:HGNC Symbol;Acc:HGNC:25356]	83932	#ffffbf	DPG 00: Constant
824713468744827	-562382547421384	9,62916390644147e-05	824713468744827	-536732873808638	0,000215940964490178	824713468744827	133528425958207	2,72063808701074e-23	824713468744827	125997467247223	7,0104013237565e-21	824713468744827	126655807241726	3,22276839984555e-21	ENSG00000010165	METTL13	METTL13	methyltransferase 13, eEF1A N-terminus and K55 [Source:HGNC Symbol;Acc:HGNC:24248]	51603	#ffffbf	DPG 00: Constant
172306332847498	117748740738376	0,970773294713399	172306332847498	-995666949809643	1,5282059214761e-05	172306332847498	-108324916332515	1,16133650934022e-06	172306332847498	-124575998245842	2,5183456955419e-08	172306332847498	-130310502524007	3,95729039792617e-09	ENSG00000010219	DYRK4	DYRK4	dual specificity tyrosine phosphorylation regulated kinase 4 [Source:HGNC Symbol;Acc:HGNC:3095]	8798	#ffffbf	DPG 00: Constant
219826959979299	555879320295104	2,82258920340955e-05	219826959979299	459166494690162	0,000615421215952952	219826959979299	150963047442367	5,40829562619084e-33	219826959979299	137294609168805	1,66298513166742e-27	219826959979299	145350711012096	9,24783830827214e-31	ENSG00000010244	ZNF207	ZNF207	zinc finger protein 207 [Source:HGNC Symbol;Acc:HGNC:12998]	7756	#ffffbf	DPG 00: Constant
322026325008313	-107735957341579	2,14064622538464e-10	322026325008313	-668093382499742	0,000115104103566388	322026325008313	-398550208298505	0,0214205515762251	322026325008313	-415627092998679	0,0159511590603621	322026325008313	-419664540974339	0,0145940019209027	ENSG00000010256	UQCRC1	UQCRC1	ubiquinol-cytochrome c reductase core protein 1 [Source:HGNC Symbol;Acc:HGNC:12585]	7384	#ffffbf	DPG 00: Constant
495083132664938	218108791984407	4,49796406616416e-43	495083132664938	195021753167991	2,14830160241011e-34	495083132664938	139590586534077	1,98459064478254e-18	495083132664938	143288037117267	2,31227390658445e-19	495083132664938	143832662631873	1,04580426146862e-19	ENSG00000010270	STARD3NL	STARD3NL	STARD3 N-terminal like [Source:HGNC Symbol;Acc:HGNC:19169]	83930	#ffffbf	DPG 00: Constant
624654049204813	-184459804901053	2,75981072676584e-10	624654049204813	-108016928606864	0,000129510470971409	624654049204813	-539477612322083	0,0451735465438551	624654049204813	819955658013963	0,78623014815989	624654049204813	-370636147864288	0,894549850703358	ENSG00000010318	PHF7	PHF7	PHD finger protein 7 [Source:HGNC Symbol;Acc:HGNC:18458]	51533	#ffffbf	DPG 00: Constant
173943742668611	205060525146571	0,277238917145071	173943742668611	-897680414823858	0,658904350821201	173943742668611	-419820826112285	0,0136954566479439	173943742668611	-21885855125577	0,236716668145111	173943742668611	-205363252669899	0,25842435848453	ENSG00000010322	NISCH	NISCH	nischarin [Source:HGNC Symbol;Acc:HGNC:18006]	11188	#ffffbf	DPG 00: Constant
183718788790885	-823343815911849	0,00131525366207033	183718788790885	-204897041770389	0,48118195706035	183718788790885	480825796240899	0,0494779340982725	183718788790885	936876432855887	8,47071799295471e-05	183718788790885	880877069686793	0,00021500804709738	ENSG00000010361	FUZ	FUZ	fuzzy planar cell polarity protein [Source:HGNC Symbol;Acc:HGNC:26219]	80199	#ffffbf	DPG 00: Constant
819096937021093	161968285466795	4,64936749537077e-12	819096937021093	107660978089693	5,31385670189301e-06	819096937021093	-118286738342485	5,52452611326388e-07	819096937021093	-115217435966191	1,01526056707541e-06	819096937021093	-115949359629779	7,98388619275517e-07	ENSG00000010404	IDS	IDS	iduronate 2-sulfatase [Source:HGNC Symbol;Acc:HGNC:5389]	3423	#ffffbf	DPG 00: Constant
218695098792745	919099136262426	2,02274170885164e-05	218695098792745	109869327974477	2,52946737544699e-07	218695098792745	150364369383002	3,28139861342412e-13	218695098792745	118314966218042	1,09472349481906e-08	218695098792745	116758348604386	1,37766708133738e-08	ENSG00000010539	ZNF200	ZNF200	zinc finger protein 200 [Source:HGNC Symbol;Acc:HGNC:12993]	7752	#ffffbf	DPG 00: Constant
849735074543123	110275366049827	0,769592258898034	849735074543123	796787750255765	0,00771037456100559	849735074543123	254885974988557	0,404365055224986	849735074543123	187173875915603	0,550583265594965	849735074543123	276797837432811	0,992787322840914	ENSG00000010626	LRRC23	LRRC23	leucine rich repeat containing 23 [Source:HGNC Symbol;Acc:HGNC:19138]	10233	#ffffbf	DPG 00: Constant
13735003829288	-304507657552021	9,75121215481879e-05	13735003829288	-352922693420197	0,560546429083414	13735003829288	-142986163474945	0,0163676601444037	13735003829288	-886086459731012	0,110583623745743	13735003829288	-126355928736157	0,0282249500434547	ENSG00000010671	BTK	BTK	Bruton tyrosine kinase [Source:HGNC Symbol;Acc:HGNC:1133]	695	#ffffbf	DPG 00: Constant
899461155631368	255994918777031	0,38926378712281	899461155631368	335299309730407	0,240174007727786	899461155631368	-188907204774895	2,52825459709436e-13	899461155631368	-100879139302317	7,58786656436546e-05	899461155631368	-102451051365591	5,49567129068363e-05	ENSG00000010803	SCMH1	SCMH1	Scm polycomb group protein homolog 1 [Source:HGNC Symbol;Acc:HGNC:19003]	22955	#ffffbf	DPG 00: Constant
229863752091716	599559231912787	0,0747313093379755	229863752091716	141805069393415	9,02089126056341e-06	229863752091716	-152271359498087	0,651437276615928	229863752091716	-4731040711003	0,142922279871309	229863752091716	-542106495583668	0,0877762651924893	ENSG00000010818	HIVEP2	HIVEP2	HIVEP zinc finger 2 [Source:HGNC Symbol;Acc:HGNC:4921]	3097	#ffffbf	DPG 00: Constant
11041867280449	-216163835233181	0,201198272624276	11041867280449	-911569827940762	1,71408155067706e-09	11041867280449	-21372082391992	0,170222086838133	11041867280449	-700047757768209	0,669841909350979	11041867280449	-67358887792223	0,682801798537184	ENSG00000011007	ELOA	ELOA	elongin A [Source:HGNC Symbol;Acc:HGNC:11620]	6924	#ffffbf	DPG 00: Constant
222011015756868	663353028514461	0,00776951533379784	222011015756868	48122053054334	0,0588323580505582	222011015756868	501964365668822	0,0377578363937644	222011015756868	51587444541173	0,032812550809478	222011015756868	515572932236087	0,0328130438331874	ENSG00000011009	LYPLA2	LYPLA2	lysophospholipase 2 [Source:HGNC Symbol;Acc:HGNC:6738]	11313	#ffffbf	DPG 00: Constant
617449146137828	525315880337914	0,0507048181270739	617449146137828	90456566579083	0,000388333868670734	617449146137828	-3891492161046	0,130285204525716	617449146137828	-507977265062783	0,0497360148661688	617449146137828	-489773624147164	0,0561792059887926	ENSG00000011021	CLCN6	CLCN6	chloride voltage-gated channel 6 [Source:HGNC Symbol;Acc:HGNC:2024]	1185	#ffffbf	DPG 00: Constant
855946015675939	880941114954812	0,134137769706241	855946015675939	-183563204916505	0,769892275185117	855946015675939	571765193629979	0,291632954849167	855946015675939	802972380106961	0,142639674588794	855946015675939	447765336962162	0,409149398627587	ENSG00000011052	NME1-NME2	NME1-NME2	NME1-NME2 readthrough [Source:HGNC Symbol;Acc:HGNC:33531]	654364	#ffffbf	DPG 00: Constant
176271340245604	-651106513803852	0,649145382372815	176271340245604	-618067686224217	0,699970852286432	176271340245604	353136269854391	0,0134675849152455	176271340245604	615904320537306	0,453440116438501	176271340245604	908062355927093	0,235529281844264	ENSG00000011083	SLC6A7	SLC6A7	solute carrier family 6 member 7 [Source:HGNC Symbol;Acc:HGNC:11054]	6534	#ffffbf	DPG 00: Constant
18267224915703	21078632702849	0,44336316986067	18267224915703	594135847962998	0,0134401759404581	18267224915703	-736955577898968	0,00133334904019016	18267224915703	-125700866089519	4,08585740380021e-08	18267224915703	-126442509625105	3,70896800762633e-08	ENSG00000011105	TSPAN9	TSPAN9	tetraspanin 9 [Source:HGNC Symbol;Acc:HGNC:21640]	10867	#ffffbf	DPG 00: Constant
11388853122482	-203241465533143	NA	11388853122482	-19144615402321	NA	11388853122482	-216342362568179	NA	11388853122482	-218663050284088	NA	11388853122482	-246449779929052	NA	ENSG00000011114	BTBD7	BTBD7	BTB domain containing 7 [Source:HGNC Symbol;Acc:HGNC:18269]	55727	#ffffbf	DPG 00: Constant
224614734309777	-350238656387798	0,0834248127239394	224614734309777	-355725329743046	0,882940358483484	224614734309777	-450098815269722	0,0163303566152613	224614734309777	-281094417614265	0,142994772110319	224614734309777	-585167057700447	0,00148925673764569	ENSG00000011132	APBA3	APBA3	amyloid beta precursor protein binding family A member 3 [Source:HGNC Symbol;Acc:HGNC:580]	9546	#ffffbf	DPG 00: Constant
219039550540799	-349211221019215	0,0600651322554357	219039550540799	-327689324013524	0,0782862257537208	219039550540799	158153425903365	0,38841159566251	219039550540799	247922119893283	0,154878513198539	219039550540799	131867084116008	0,454057099830346	ENSG00000011143	MKS1	MKS1	MKS transition zone complex subunit 1 [Source:HGNC Symbol;Acc:HGNC:7121]	54903	#ffffbf	DPG 00: Constant
369105483033147	-233277395352556	0,394779362563611	369105483033147	84322743361298	0,000568617957354666	369105483033147	-987890479068758	3,61741210450973e-05	369105483033147	-105028066315741	1,08455695706829e-05	369105483033147	-104563419857497	1,11359419939629e-05	ENSG00000011198	ABHD5	ABHD5	abhydrolase domain containing 5, lysophosphatidic acid acyltransferase [Source:HGNC Symbol;Acc:HGNC:21396]	51099	#ffffbf	DPG 00: Constant
136094208039207	27976196236341	0,266491294955502	136094208039207	-188046742778785	0,935555212783499	136094208039207	-220866334565897	0,339480506114793	136094208039207	-102214080221853	0,672340237423333	136094208039207	-174539273399109	0,456236681571459	ENSG00000011243	AKAP8L	AKAP8L	A-kinase anchoring protein 8 like [Source:HGNC Symbol;Acc:HGNC:29857]	26993	#ffffbf	DPG 00: Constant
271509186842871	-192908928614141	0,634486862720916	271509186842871	-477255018383105	0,190241345735706	271509186842871	176468225562092	7,39150471630142e-08	271509186842871	158871356584418	1,24823249798814e-06	271509186842871	156888950034938	1,6468785631037e-06	ENSG00000011258	MBTD1	MBTD1	mbt domain containing 1 [Source:HGNC Symbol;Acc:HGNC:19866]	54799	#ffffbf	DPG 00: Constant
474909935848417	-202729400756388	0,356234078089033	474909935848417	-684795068032613	0,000526391543933867	474909935848417	189756765239356	4,65605683398008e-26	474909935848417	183879393756842	1,55711868609187e-24	474909935848417	180590467994533	8,28417151099041e-24	ENSG00000011260	UTP18	UTP18	UTP18 small subunit processome component [Source:HGNC Symbol;Acc:HGNC:24274]	51096	#ffffbf	DPG 00: Constant
731844600785026	538774631885791	0,00180105872898137	731844600785026	277685118550459	0,131143695787701	731844600785026	218983875364888	0,209662850221072	731844600785026	21002359416768	0,231823134291056	731844600785026	268251593795601	0,119859221565569	ENSG00000011275	RNF216	RNF216	ring finger protein 216 [Source:HGNC Symbol;Acc:HGNC:21698]	54476	#ffffbf	DPG 00: Constant
670938247475972	262801542367874	0,201021115707792	670938247475972	397760979893322	0,041285070245533	670938247475972	720355253991897	6,86044958404857e-05	670938247475972	552918028927683	0,00244412773383645	670938247475972	603219277467332	0,000856053719423871	ENSG00000011295	TTC19	TTC19	tetratricopeptide repeat domain 19 [Source:HGNC Symbol;Acc:HGNC:26006]	54902	#ffffbf	DPG 00: Constant
558559568416182	810873815593384	1,52580310122652e-09	558559568416182	575822106122077	2,3502075690431e-05	558559568416182	181051261930038	6,76168984377764e-44	558559568416182	165763163343538	5,19436695343727e-37	558559568416182	164487665083658	1,61750977488716e-36	ENSG00000011304	PTBP1	PTBP1	polypyrimidine tract binding protein 1 [Source:HGNC Symbol;Acc:HGNC:9583]	5725	#ffffbf	DPG 00: Constant
79859300977066	-582654392471991	0,00433356859212418	79859300977066	-828036417916911	3,5323012860913e-05	79859300977066	848303302789121	9,90942909097851e-06	79859300977066	101637726521877	1,05837968044886e-07	79859300977066	103791985540954	5,38495964954922e-08	ENSG00000011376	LARS2	LARS2	leucyl-tRNA synthetase 2, mitochondrial [Source:HGNC Symbol;Acc:HGNC:17095]	23395	#ffffbf	DPG 00: Constant
477879116609837	419009242150984	0,32194756098393	477879116609837	817978647755287	0,0389400296407562	477879116609837	562825934085917	0,139288220314342	477879116609837	222826684856182	0,574094393807921	477879116609837	346049558385082	0,372342236756187	ENSG00000011405	PIK3C2A	PIK3C2A	phosphatidylinositol-4-phosphate 3-kinase catalytic subunit type 2 alpha [Source:HGNC Symbol;Acc:HGNC:8971]	5286	#ffffbf	DPG 00: Constant
678021652931348	638638906328222	0,790328155037997	678021652931348	-478504910906562	0,017779889386222	678021652931348	-403765607272545	0,0383580884293654	678021652931348	-316833627734025	0,108398096717337	678021652931348	-337845453682978	0,0854863738907704	ENSG00000011451	WIZ	WIZ	WIZ zinc finger [Source:HGNC Symbol;Acc:HGNC:30917]	58525	#ffffbf	DPG 00: Constant
493499748248109	478833169542522	0,861091222484203	493499748248109	439535278678792	0,0408805321230144	493499748248109	152156322762879	0,944473684051098	493499748248109	121657000878508	0,581678832502218	493499748248109	814175243422323	0,713720418410139	ENSG00000011454	RABGAP1	RABGAP1	RAB GTPase activating protein 1 [Source:HGNC Symbol;Acc:HGNC:17155]	23637	#ffffbf	DPG 00: Constant
227429251510114	771651492310822	0,778386953980096	227429251510114	337415693113273	0,136177872347007	227429251510114	-186214323106408	0,392389016378903	227429251510114	220743973641223	0,312610588577409	227429251510114	164135448146607	0,460141852212907	ENSG00000011478	QPCTL	QPCTL	glutaminyl-peptide cyclotransferase like [Source:HGNC Symbol;Acc:HGNC:25952]	54814	#ffffbf	DPG 00: Constant
120693797090871	-555047396710095	0,806587001651855	120693797090871	-703011681492563	5,11941280794677e-05	120693797090871	67230840538638	5,31721434880599e-05	120693797090871	781423108779342	2,53630428100827e-06	120693797090871	751981178362389	6,20063076683795e-06	ENSG00000011485	PPP5C	PPP5C	protein phosphatase 5 catalytic subunit [Source:HGNC Symbol;Acc:HGNC:9322]	5536	#ffffbf	DPG 00: Constant
2479766471276	998950605530195	0,821905802289838	2479766471276	-41546976743939	0,275453855115921	2479766471276	952437705272736	0,00508145255798723	2479766471276	50234902429322	0,145460690874192	2479766471276	530201169299025	0,123462015861728	ENSG00000011566	MAP4K3	MAP4K3	mitogen-activated protein kinase kinase kinase kinase 3 [Source:HGNC Symbol;Acc:HGNC:6865]	8491	#ffffbf	DPG 00: Constant
20389668136971	-104477272979597	0,00560295368513073	20389668136971	-165383629963733	1,46050835118206e-05	20389668136971	627611591385043	0,0833745865894625	20389668136971	728951382945744	0,0430789608531646	20389668136971	675124218116286	0,0622195955470453	ENSG00000012048	BRCA1	BRCA1	BRCA1 DNA repair associated [Source:HGNC Symbol;Acc:HGNC:1100]	672	#ffffbf	DPG 00: Constant
443345274581597	-841725641524696	0,000143674148654408	443345274581597	-115589621759296	1,38895055904008e-07	443345274581597	-907830251614954	2,26154693115516e-05	443345274581597	-799405727818824	0,000197547386389116	443345274581597	-742045165587686	0,000530395464243827	ENSG00000012061	ERCC1	ERCC1	ERCC excision repair 1, endonuclease non-catalytic subunit [Source:HGNC Symbol;Acc:HGNC:3433]	2067	#ffffbf	DPG 00: Constant
801778381252805	-106678866644046	0,064998871364411	801778381252805	-170767452070059	0,00692542399235896	801778381252805	-138942400754402	0,0142872865872497	801778381252805	-162078860047268	0,00567265380141336	801778381252805	-13499104159945	0,0147117770814679	ENSG00000012124	CD22	CD22	CD22 molecule [Source:HGNC Symbol;Acc:HGNC:1643]	933	#ffffbf	DPG 00: Constant
199324996370096	-209600357337243	0,592128505822498	199324996370096	330029247810201	0,363528172965979	199324996370096	-122062685942393	0,000146767451338556	199324996370096	-134744453202248	2,86828371554135e-05	199324996370096	-119720601235054	0,000183357229766711	ENSG00000012174	MBTPS2	MBTPS2	membrane bound transcription factor peptidase, site 2 [Source:HGNC Symbol;Acc:HGNC:15455]	51360	#ffffbf	DPG 00: Constant
116113184608691	525042793763121	0,0285769053081716	116113184608691	35456506124018	0,160194599558145	116113184608691	-773356960433035	0,00106610841059757	116113184608691	-115386722550333	0,650549444488036	116113184608691	-154316443847029	0,530978947431892	ENSG00000012211	PRICKLE3	PRICKLE3	prickle planar cell polarity protein 3 [Source:HGNC Symbol;Acc:HGNC:6645]	4007	#ffffbf	DPG 00: Constant
125823856198786	-776377587708196	0,0225714211537598	125823856198786	-183927897137286	0,639308204784334	125823856198786	-751556793895402	0,0205796348451165	125823856198786	-565055419322134	0,0856909103258397	125823856198786	-502249569484234	0,125043962312201	ENSG00000012660	ELOVL5	ELOVL5	ELOVL fatty acid elongase 5 [Source:HGNC Symbol;Acc:HGNC:21308]	60481	#ffffbf	DPG 00: Constant
562916610555953	-312446521992671	0,902966419259621	562916610555953	21455327864673	0,398428633296966	562916610555953	148828434356799	0,648521606871284	562916610555953	-33294672871913	0,868449780587381	562916610555953	450524221304739	0,903729430686739	ENSG00000012779	ALOX5	ALOX5	arachidonate 5-lipoxygenase [Source:HGNC Symbol;Acc:HGNC:435]	240	#ffffbf	DPG 00: Constant
761587079695587	488508928847839	0,926146739992143	761587079695587	334824691679235	0,947863860977194	761587079695587	-111339196113296	0,81608203486901	761587079695587	-138931651682781	0,767339828380207	761587079695587	-106650629962943	0,828181479745572	ENSG00000012817	KDM5D	KDM5D	lysine demethylase 5D [Source:HGNC Symbol;Acc:HGNC:11115]	8284	#ffffbf	DPG 00: Constant
311541976202699	-105605729810791	1,23549489886197e-08	311541976202699	-177852777976692	8,69179437840921e-21	311541976202699	157578034551279	0,429085020257898	311541976202699	417332550599649	0,0217019194545871	311541976202699	508688969716835	0,00415325293729202	ENSG00000012963	UBR7	UBR7	ubiquitin protein ligase E3 component n-recognin 7 [Source:HGNC Symbol;Acc:HGNC:20344]	55148	#ffffbf	DPG 00: Constant
242873105147196	107965861662829	0,000753475655361897	242873105147196	436930150739333	0,204986695810486	242873105147196	951290871060086	0,00214912440785163	242873105147196	96522433527214	0,00185033557592227	242873105147196	84575848687574	0,00636199856143973	ENSG00000012983	MAP4K5	MAP4K5	mitogen-activated protein kinase kinase kinase kinase 5 [Source:HGNC Symbol;Acc:HGNC:6867]	11183	#ffffbf	DPG 00: Constant
175353503027484	173097570131073	0,447670008975416	175353503027484	-142242545909605	0,543175947465884	175353503027484	412780677273957	0,0357079721584282	175353503027484	291827733513719	0,149902612960447	175353503027484	322391179452656	0,108876050636087	ENSG00000013275	PSMC4	PSMC4	proteasome 26S subunit, ATPase 4 [Source:HGNC Symbol;Acc:HGNC:9551]	5704	#ffffbf	DPG 00: Constant
199439169487821	-767490513940882	0,0549566855888876	199439169487821	-12656564490413	0,00292015576917508	199439169487821	225895943939863	0,536004737639613	199439169487821	107511808231276	0,00128243547554989	199439169487821	118606212596067	0,000323824693644385	ENSG00000013293	SLC7A14	SLC7A14	solute carrier family 7 member 14 [Source:HGNC Symbol;Acc:HGNC:29326]	57709	#ffffbf	DPG 00: Constant
218780060593204	-552436560588576	0,00848651398761656	218780060593204	-284900104055277	0,206498862445863	218780060593204	891642722026605	0,662199337939897	218780060593204	200198572527557	0,371912033071756	218780060593204	226914515364992	0,288095368499321	ENSG00000013306	SLC25A39	SLC25A39	solute carrier family 25 member 39 [Source:HGNC Symbol;Acc:HGNC:24279]	51629	#ffffbf	DPG 00: Constant
590937741963318	-573068292263383	1,08641878767259e-07	590937741963318	-660190115359776	8,84667542645711e-10	590937741963318	-929176879034584	9,9445570946986e-19	590937741963318	-929415525536322	9,28220029742726e-19	590937741963318	-938072435023402	1,84478893686726e-19	ENSG00000013374	NUB1	NUB1	negative regulator of ubiquitin like proteins 1 [Source:HGNC Symbol;Acc:HGNC:17623]	51667	#ffffbf	DPG 00: Constant
14206807923134	808293084557806	1,34396837203409e-05	14206807923134	140420941595699	8,33540393207152e-15	14206807923134	-545303429413628	0,00299926499477584	14206807923134	-716394951850287	8,68502531467269e-05	14206807923134	-690596713496361	0,000149563142840694	ENSG00000013375	PGM3	PGM3	phosphoglucomutase 3 [Source:HGNC Symbol;Acc:HGNC:8907]	5238	#ffffbf	DPG 00: Constant
158941889883856	-179108626983939	0,571070768954434	158941889883856	35145182161865	0,209140415902891	158941889883856	-148125371686272	1,14299553162007e-08	158941889883856	-111307087427035	1,36219042250311e-05	158941889883856	-110827054468815	1,20272822626784e-05	ENSG00000013392	RWDD2A	RWDD2A	RWD domain containing 2A [Source:HGNC Symbol;Acc:HGNC:21385]	112611	#ffffbf	DPG 00: Constant
36803847744489	141378658754579	0,550421185987423	36803847744489	-528869625533525	0,00836143268730447	36803847744489	148840497585794	0,463493415167784	36803847744489	-289931933773436	0,142853349286844	36803847744489	-162755965555179	0,427692025453577	ENSG00000013503	POLR3B	POLR3B	RNA polymerase III subunit B [Source:HGNC Symbol;Acc:HGNC:30348]	55703	#ffffbf	DPG 00: Constant
59617536596775	386774222851051	0,129885926030479	59617536596775	-264361520784329	0,324717118501959	59617536596775	-113734113489589	8,41574976168278e-07	59617536596775	-76064152764001	0,00102048589485752	59617536596775	-72926648753774	0,0016652642614601	ENSG00000013523	ANGEL1	ANGEL1	angel homolog 1 [Source:HGNC Symbol;Acc:HGNC:19961]	23357	#ffffbf	DPG 00: Constant
432654082031145	-959118889925087	0,698753846422198	432654082031145	-522014426490177	0,833001606291376	432654082031145	-154176323192908	5,87723715103331e-15	432654082031145	-16248707873759	2,16393906852099e-16	432654082031145	-15497167909195	2,75384359469709e-15	ENSG00000013561	RNF14	RNF14	ring finger protein 14 [Source:HGNC Symbol;Acc:HGNC:10058]	9604	#ffffbf	DPG 00: Constant
3659222127763	-354941128684805	0,877261975287621	3659222127763	561484016296458	0,00703361837404491	3659222127763	-220896797193091	2,03370913030197e-26	3659222127763	-185414031667617	1,0235704987333e-19	3659222127763	-18631246141684	2,08182345970747e-20	ENSG00000013563	DNASE1L1	DNASE1L1	deoxyribonuclease 1 like 1 [Source:HGNC Symbol;Acc:HGNC:2957]	1774	#ffffbf	DPG 00: Constant
139159052248273	811750690878669	0,00382162400930457	139159052248273	542517878484667	0,0597639665638403	139159052248273	22098148981761	2,30830045241461e-16	139159052248273	199289721748888	1,3403148946375e-13	139159052248273	197385476715159	2,1944830639941e-13	ENSG00000013573	DDX11	DDX11	DEAD/H-box helicase 11 [Source:HGNC Symbol;Acc:HGNC:2736]	1663	#ffffbf	DPG 00: Constant
275322014604499	-347334527412625	0,382376834180612	275322014604499	-185890928521541	0,658904350821201	275322014604499	-14256548988428	5,25259527906587e-05	275322014604499	-16400483997214	3,84916336023742e-06	275322014604499	-161074899401332	5,12410706409095e-06	ENSG00000014123	UFL1	UFL1	UFM1 specific ligase 1 [Source:HGNC Symbol;Acc:HGNC:23039]	23376	#ffffbf	DPG 00: Constant
271570129356077	199435275036176	0,503217881751793	271570129356077	-123612988919322	2,7755715707865e-06	271570129356077	143904695434164	2,04056098956054e-09	271570129356077	188459026221304	4,10899136165737e-15	271570129356077	183780292334149	1,79798826847408e-14	ENSG00000014138	POLA2	POLA2	DNA polymerase alpha 2, accessory subunit [Source:HGNC Symbol;Acc:HGNC:30073]	23649	#ffffbf	DPG 00: Constant
528901900856201	-106774483153108	0,00143765021387951	528901900856201	-418850643466872	0,240330398353541	528901900856201	-160819198595169	8,16628802712794e-07	528901900856201	-160311754412617	9,3855536046932e-07	528901900856201	-165757594705619	3,70565818814224e-07	ENSG00000014164	ZC3H3	ZC3H3	zinc finger CCCH-type containing 3 [Source:HGNC Symbol;Acc:HGNC:28972]	23144	#ffffbf	DPG 00: Constant
44828129040042	142596795654878	1,16594141373729e-11	44828129040042	139224656327433	3,219262870169e-11	44828129040042	763756189429489	0,744130135943314	44828129040042	473034711330424	0,02639199419951	44828129040042	471384946263056	0,0268449419845716	ENSG00000014216	CAPN1	CAPN1	calpain 1 [Source:HGNC Symbol;Acc:HGNC:1476]	823	#ffffbf	DPG 00: Constant
293948393803976	-933847540486111	1,84671217734014e-06	293948393803976	-966194917197109	0,68980310221446	293948393803976	-37865053013376	0,869440310350854	293948393803976	149804411238407	0,95893676333993	293948393803976	196929603096131	0,932462321643026	ENSG00000014641	MDH1	MDH1	malate dehydrogenase 1 [Source:HGNC Symbol;Acc:HGNC:6970]	4190	#ffffbf	DPG 00: Constant
485411817990194	594626523124956	0,869746349327723	485411817990194	16436058957941	0,630588778608231	485411817990194	14418426584086	0,62274202868918	485411817990194	226990485918492	0,436037279327354	485411817990194	328481970018321	0,245651130326578	ENSG00000014824	SLC30A9	SLC30A9	solute carrier family 30 member 9 [Source:HGNC Symbol;Acc:HGNC:1329]	10463	#ffffbf	DPG 00: Constant
533891758725875	-78311652585784	1,60516195205064e-06	533891758725875	-524831945900722	0,00156323384488447	533891758725875	-352331753104715	0,0293607168167739	533891758725875	-248066705470703	0,132923117272301	533891758725875	-236257950135774	0,156045189637028	ENSG00000014919	COX15	COX15	cytochrome c oxidase assembly homolog COX15 [Source:HGNC Symbol;Acc:HGNC:2263]	1355	#ffffbf	DPG 00: Constant
270590100108575	-710216307180767	0,0230783390743432	270590100108575	-135187611547433	9,17273061365267e-06	270590100108575	-136573763092019	4,16327842675072e-06	270590100108575	-1689451028158	1,65550159954156e-08	270590100108575	-162471895047032	4,99041143228722e-08	ENSG00000015171	ZMYND11	ZMYND11	zinc finger MYND-type containing 11 [Source:HGNC Symbol;Acc:HGNC:16966]	10771	#ffffbf	DPG 00: Constant
319807302135459	-884248585646323	0,00162717407529212	319807302135459	-144817020670824	1,73900648549517e-07	319807302135459	-90776807773612	0,000812500677963808	319807302135459	-112365711434801	3,05339498027467e-05	319807302135459	-118099742652439	1,249498576011e-05	ENSG00000015475	BID	BID	BH3 interacting domain death agonist [Source:HGNC Symbol;Acc:HGNC:1050]	637	#ffffbf	DPG 00: Constant
181748733442779	-212758722176223	0,498936861611864	181748733442779	-529251157456204	0,0559207503191588	181748733442779	988191099963255	0,000103095763139295	181748733442779	877557505642305	0,00057402825249536	181748733442779	958595043025358	0,000164686834842623	ENSG00000015479	MATR3	MATR3	matrin 3 [Source:HGNC Symbol;Acc:HGNC:6912]	9782	#ffffbf	DPG 00: Constant
616545563083976	904839771663499	4,43671674525163e-06	616545563083976	829472788565012	2,69700373685068e-05	616545563083976	484970166231238	0,013776038107501	616545563083976	729395591596543	0,000164506166718371	616545563083976	707622581277495	0,000250636945772199	ENSG00000015532	XYLT2	XYLT2	xylosyltransferase 2 [Source:HGNC Symbol;Acc:HGNC:15517]	64132	#ffffbf	DPG 00: Constant
273438219717484	642425661915076	0,9319709528151	273438219717484	161471626588789	0,0532775984980645	273438219717484	-105019429488171	0,121586879921073	273438219717484	-15434435762964	0,0490971350781137	273438219717484	-176433813465452	0,0332567238590184	ENSG00000015568	RGPD5	RGPD5	RANBP2 like and GRIP domain containing 5 [Source:HGNC Symbol;Acc:HGNC:32418]	84220	#ffffbf	DPG 00: Constant
273438219717484	642425661915076	0,9319709528151	273438219717484	161471626588789	0,0532775984980645	273438219717484	-105019429488171	0,121586879921073	273438219717484	-15434435762964	0,0490971350781137	273438219717484	-176433813465452	0,0332567238590184	ENSG00000015568	RGPD5	RGPD5	RANBP2 like and GRIP domain containing 5 [Source:HGNC Symbol;Acc:HGNC:32418]	727851	#ffffbf	DPG 00: Constant
123370604775672	176310250747157	0,269102434095878	123370604775672	105381856777253	0,532981364319028	123370604775672	-527483429902933	0,000170040188630265	123370604775672	-278642881528132	0,0536013691334451	123370604775672	-202152606194089	0,170369378972691	ENSG00000015676	NUDCD3	NUDCD3	NudC domain containing 3 [Source:HGNC Symbol;Acc:HGNC:22208]	23386	#ffffbf	DPG 00: Constant
212784463481013	-893143312677191	0,632807742998667	212784463481013	-826707212255334	0,685427976281809	212784463481013	302603352622282	0,0147226955166095	212784463481013	105751682378719	0,163752851343129	212784463481013	139226952555064	0,0955504833115724	ENSG00000016082	ISL1	ISL1	ISL LIM homeobox 1 [Source:HGNC Symbol;Acc:HGNC:6132]	3670	#ffffbf	DPG 00: Constant
213644483342256	-411749673043967	0,762517117546546	213644483342256	324786122230491	0,767134817475105	213644483342256	244903209770413	0,93649679705517	213644483342256	-443971253525086	0,674468419136518	213644483342256	-502862740506951	0,585783861080074	ENSG00000016490	CLCA1	CLCA1	chloride channel accessory 1 [Source:HGNC Symbol;Acc:HGNC:2015]	1179	#ffffbf	DPG 00: Constant
54100193994496	-752729091471571	0,000102476417729272	54100193994496	-113636729451847	2,6626859662496e-09	54100193994496	-133051338810555	1,20919909470634e-12	54100193994496	-134402471104749	8,0772471053854e-13	54100193994496	-129704432533999	3,90142061305828e-12	ENSG00000016864	GLT8D1	GLT8D1	glycosyltransferase 8 domain containing 1 [Source:HGNC Symbol;Acc:HGNC:24870]	55830	#ffffbf	DPG 00: Constant
948636698436049	446562703018959	0,0930446866904154	948636698436049	134802805783234	4,507280339889e-08	948636698436049	248413745468314	0,33624305334047	948636698436049	72507616588034	0,792028620337383	948636698436049	199689376709308	0,446838099228665	ENSG00000017260	ATP2C1	ATP2C1	ATPase secretory pathway Ca2+ transporting 1 [Source:HGNC Symbol;Acc:HGNC:13211]	27032	#ffffbf	DPG 00: Constant
839066522932307	-968827916991717	0,640893130685547	839066522932307	-133070372598784	0,494269808993675	839066522932307	320334698061999	0,0482001901603557	839066522932307	410447543001877	0,0104783600889405	839066522932307	434975943683182	0,0062231731259585	ENSG00000017797	RALBP1	RALBP1	ralA binding protein 1 [Source:HGNC Symbol;Acc:HGNC:9841]	10928	#ffffbf	DPG 00: Constant
414000033134053	-178113542028914	0,449672553958894	414000033134053	-56669547410364	0,00530837339364305	414000033134053	-154498291618254	2,19347934980562e-15	414000033134053	-169632842096484	4,28370141964316e-18	414000033134053	-159434009712213	1,79393687725206e-16	ENSG00000018189	RUFY3	RUFY3	RUN and FYVE domain containing 3 [Source:HGNC Symbol;Acc:HGNC:30285]	22902	#ffffbf	DPG 00: Constant
322451873063199	473292213241512	0,187038605044445	322451873063199	973507509051776	0,00382691056290861	322451873063199	755551701316192	0,0206538016299729	322451873063199	42408807499366	0,205822324759478	322451873063199	508179687135697	0,124320165770976	ENSG00000018408	WWTR1	WWTR1	WW domain containing transcription regulator 1 [Source:HGNC Symbol;Acc:HGNC:24042]	25937	#ffffbf	DPG 00: Constant
508713177850461	41512650629369	0,9009717529326	508713177850461	-91365628758924	0,781252224258006	508713177850461	29315804769712	0,281732077366631	508713177850461	137016898372583	0,634519772497055	508713177850461	238607190677214	0,389154409771458	ENSG00000018510	AGPS	AGPS	alkylglycerone phosphate synthase [Source:HGNC Symbol;Acc:HGNC:327]	8540	#ffffbf	DPG 00: Constant
269930978238065	-366430373911029	0,0407626161280021	269930978238065	-363398859527852	0,0432917974896719	269930978238065	86356680722513	5,45350340937686e-08	269930978238065	734342452211338	4,48362677120134e-06	269930978238065	745789420785635	2,84050101191695e-06	ENSG00000018610	STEEP1	STEEP1	STING1 ER exit protein 1 [Source:HGNC Symbol;Acc:HGNC:26239]	63932	#ffffbf	DPG 00: Constant
28080876804285	453881277456672	0,871815070684136	28080876804285	-881254678016063	0,000326098356468153	28080876804285	126696801283794	2,03789924619775e-08	28080876804285	115343247467247	3,22316951814716e-07	28080876804285	123177998560965	4,42774181843046e-08	ENSG00000018699	TTC27	TTC27	tetratricopeptide repeat domain 27 [Source:HGNC Symbol;Acc:HGNC:25986]	55622	#ffffbf	DPG 00: Constant
389622257359554	-267590336331324	0,441497982969407	389622257359554	740450120299612	0,843624205354795	389622257359554	523041436192218	0,0644389523588617	389622257359554	269419054195403	0,365334231955239	389622257359554	33633133882946	0,913720700008626	ENSG00000018869	ZNF582	ZNF582	zinc finger protein 582 [Source:HGNC Symbol;Acc:HGNC:26421]	147948	#ffffbf	DPG 00: Constant
155409233612464	110311807482933	0,776057682630092	155409233612464	-333219542872906	0,338549724475177	155409233612464	1010842106267	0,000643432932853129	155409233612464	897494862348237	0,00251146281495196	155409233612464	99664408248823	0,000738354480275743	ENSG00000019485	PRDM11	PRDM11	PR/SET domain 11 [Source:HGNC Symbol;Acc:HGNC:13996]	56981	#ffffbf	DPG 00: Constant
688954343952143	-842847937442071	0,185493664697413	688954343952143	-79446963188362	0,210356785618064	688954343952143	-390871265241916	0,412802763162468	688954343952143	-305133465040982	0,534715772745831	688954343952143	-538704472068619	0,28859874116933	ENSG00000019991	HGF	HGF	hepatocyte growth factor [Source:HGNC Symbol;Acc:HGNC:4893]	3082	#ffffbf	DPG 00: Constant
46137478868709	-827977872908267	1,10356231302661e-05	46137478868709	-920950657387299	9,15569980051182e-07	46137478868709	-759882036610749	3,35471757389463e-05	46137478868709	-787495358484406	1,70221403393896e-05	46137478868709	-738425467071077	5,27098268405883e-05	ENSG00000019995	ZRANB1	ZRANB1	zinc finger RANBP2-type containing 1 [Source:HGNC Symbol;Acc:HGNC:18224]	54764	#ffffbf	DPG 00: Constant
537919180318704	153001753878364	2,94887584418802e-10	537919180318704	199274706563257	0,490616359450428	537919180318704	181819181745645	2,29212617025001e-14	537919180318704	168648405010815	1,36050435323522e-12	537919180318704	165721649069656	3,11806826707901e-12	ENSG00000020129	NCDN	NCDN	neurochondrin [Source:HGNC Symbol;Acc:HGNC:17597]	23154	#ffffbf	DPG 00: Constant
230902742159285	298732013913822	0,107095513447308	230902742159285	323223926095942	0,0782350005569332	230902742159285	274960730552972	0,113820478957041	230902742159285	6206178579341	0,000174799133893468	230902742159285	577841327412202	0,000442835429510256	ENSG00000020256	ZFP64	ZFP64	ZFP64 zinc finger protein [Source:HGNC Symbol;Acc:HGNC:15940]	55734	#ffffbf	DPG 00: Constant
241600286557029	129067230348277	0,582339487241527	241600286557029	-188942411807448	0,934480298398662	241600286557029	131994253604826	1,04908293152452e-13	241600286557029	108216842801877	1,30540782994571e-09	241600286557029	114280364552075	1,08429396077527e-10	ENSG00000020426	MNAT1	MNAT1	MNAT1 component of CDK activating kinase [Source:HGNC Symbol;Acc:HGNC:7181]	4331	#ffffbf	DPG 00: Constant
438399277035526	337067371750498	0,30656075491996	438399277035526	716911472697312	0,0181000261000347	438399277035526	-376404716543935	0,213361721868394	438399277035526	-10420494856245	0,00039491810555767	438399277035526	-104374719706968	0,000357317293950262	ENSG00000020577	SAMD4A	SAMD4A	sterile alpha motif domain containing 4A [Source:HGNC Symbol;Acc:HGNC:23023]	23034	#ffffbf	DPG 00: Constant
280429711018124	-279274876352789	0,277043195662296	280429711018124	-446488344094545	0,0674135187682304	280429711018124	147081808846668	1,06870877764113e-11	280429711018124	139196564690282	1,26893484480234e-10	280429711018124	145543046631623	1,51733448305808e-11	ENSG00000020922	MRE11	MRE11	MRE11 homolog, double strand break repair nuclease [Source:HGNC Symbol;Acc:HGNC:7230]	4361	#ffffbf	DPG 00: Constant
562487894313287	580490929571232	0,0297355408937966	562487894313287	138468524422124	3,89101857636759e-08	562487894313287	-116651216933154	3,30636627085208e-06	562487894313287	-120408801076223	1,6968001679138e-06	562487894313287	-120076936134641	1,58014351466341e-06	ENSG00000021355	SERPINB1	SERPINB1	serpin family B member 1 [Source:HGNC Symbol;Acc:HGNC:3311]	1992	#ffffbf	DPG 00: Constant
125763069413328	-230444193529072	0,564071251455556	125763069413328	-267378480178736	0,485252113759407	125763069413328	297177302508215	0,380538731974854	125763069413328	256635306025911	0,457984622348304	125763069413328	222723320430502	0,518196120590389	ENSG00000021574	SPAST	SPAST	spastin [Source:HGNC Symbol;Acc:HGNC:11233]	6683	#ffffbf	DPG 00: Constant
486052761178271	437221399764684	8,31915464861248e-14	486052761178271	254931324467379	0,671481926945275	486052761178271	225657667434274	5,78251939154184e-05	486052761178271	151822536681201	0,00530374376488703	486052761178271	18311829404775	0,000871126493782011	ENSG00000021645	NRXN3	NRXN3	neurexin 3 [Source:HGNC Symbol;Acc:HGNC:8010]	9369	#ffffbf	DPG 00: Constant
687409557563974	125882065952438	0,656662512768615	687409557563974	104018474563659	0,713037167484339	687409557563974	186827359123973	2,95561318603726e-17	687409557563974	158848507070713	7,4338898569608e-13	687409557563974	160835413387758	3,49514138671494e-13	ENSG00000021776	AQR	AQR	aquarius intron-binding spliceosomal factor [Source:HGNC Symbol;Acc:HGNC:29513]	9716	#ffffbf	DPG 00: Constant
103480517174184	-418343198515639	0,00483474918474659	103480517174184	-35531790315768	0,0178702566824794	103480517174184	-608446812086532	1,53822196325326e-05	103480517174184	-731046695621673	1,87685263474169e-07	103480517174184	-781396169381823	2,15771665347932e-08	ENSG00000022277	RTF2	RTF2	replication termination factor 2 [Source:HGNC Symbol;Acc:HGNC:15890]	51507	#ffffbf	DPG 00: Constant
284146048964173	826999987482547	6,39078908224711e-08	284146048964173	293279057028383	0,0754880330018822	284146048964173	622531129621239	3,71576981447813e-05	284146048964173	415240636261888	0,00679007201679907	284146048964173	49166572423761	0,00117274839814858	ENSG00000022840	RNF10	RNF10	ring finger protein 10 [Source:HGNC Symbol;Acc:HGNC:10055]	9921	#ffffbf	DPG 00: Constant
255331880356395	-679489880031869	0,000997112519106044	255331880356395	-399347933599883	0,061079562752413	255331880356395	-102346469656268	2,40554700527689e-07	255331880356395	-817463016744878	3,66061275041537e-05	255331880356395	-738954501631964	0,00017349971046963	ENSG00000022976	ZNF839	ZNF839	zinc finger protein 839 [Source:HGNC Symbol;Acc:HGNC:20345]	55778	#ffffbf	DPG 00: Constant
392928454066051	-888256684947841	3,08190429495416e-07	392928454066051	-267476556699588	0,155668844763993	392928454066051	-430417909731897	0,0122464336927671	392928454066051	-600156907429089	0,000408031465481487	392928454066051	-532328225253231	0,00166548728954245	ENSG00000023041	ZDHHC6	ZDHHC6	zinc finger DHHC-type palmitoyltransferase 6 [Source:HGNC Symbol;Acc:HGNC:19160]	64429	#ffffbf	DPG 00: Constant
306109511163048	638375191528977	0,343834962950466	306109511163048	217974719878892	0,747493760387261	306109511163048	-662174109842388	0,269784822078063	306109511163048	-177419747637366	0,0370504670033175	306109511163048	-222065678007877	0,701000776260251	ENSG00000023191	RNH1	RNH1	ribonuclease/angiogenin inhibitor 1 [Source:HGNC Symbol;Acc:HGNC:10074]	6050	#ffffbf	DPG 00: Constant
151828620861034	-123519931645987	2,20669308423055e-08	151828620861034	-12191889864883	3,08788952066171e-08	151828620861034	-7803631432957	0,000324936855254282	151828620861034	-699085093349252	0,00135337158543947	151828620861034	-667625148103838	0,00217776173722346	ENSG00000023228	NDUFS1	NDUFS1	NADH:ubiquinone oxidoreductase core subunit S1 [Source:HGNC Symbol;Acc:HGNC:7707]	4719	#ffffbf	DPG 00: Constant
282559032018379	-938871087014545	0,823381583152805	282559032018379	-533160686199207	0,130227940984723	282559032018379	159907634947944	0,64829553879731	282559032018379	-170594502156156	0,627065542322189	282559032018379	320583420982191	0,995140013296241	ENSG00000023287	RB1CC1	RB1CC1	RB1 inducible coiled-coil 1 [Source:HGNC Symbol;Acc:HGNC:15574]	9821	#ffffbf	DPG 00: Constant
123987803165271	164372093044572	0,395577301188417	123987803165271	776203246834013	1,25612967753222e-06	123987803165271	-1161806405629	1,64115166939372e-13	123987803165271	-148156079503482	5,91037216178291e-21	123987803165271	-139029764318555	8,62009509835814e-19	ENSG00000023318	ERP44	ERP44	endoplasmic reticulum protein 44 [Source:HGNC Symbol;Acc:HGNC:18311]	23071	#ffffbf	DPG 00: Constant
197195584986705	-11300017576373	0,83779893508547	197195584986705	856503302338903	0,986559811669414	197195584986705	-24674495171072	0,578849426571342	197195584986705	-453436428316626	0,29981835056746	197195584986705	-454567060254759	0,297789596930068	ENSG00000023516	AKAP11	AKAP11	A-kinase anchoring protein 11 [Source:HGNC Symbol;Acc:HGNC:369]	11215	#ffffbf	DPG 00: Constant
105848204903331	556750960903164	0,0895017549703582	105848204903331	39415422345366	0,920924406590377	105848204903331	207486890434454	2,34420561496093e-12	105848204903331	198943394430563	1,80332210417616e-11	105848204903331	207285703301751	2,03671627221392e-12	ENSG00000023608	SNAPC1	SNAPC1	small nuclear RNA activating complex polypeptide 1 [Source:HGNC Symbol;Acc:HGNC:11134]	6617	#ffffbf	DPG 00: Constant
283838036197286	129817017360198	2,08050590189102e-13	283838036197286	534854408556574	0,00350535098613695	283838036197286	204983373121952	2,81880008160093e-32	283838036197286	167649968135538	5,2153220391901e-22	283838036197286	171801913309235	4,50915318208817e-23	ENSG00000023734	STRAP	STRAP	serine/threonine kinase receptor associated protein [Source:HGNC Symbol;Acc:HGNC:30796]	11171	#ffffbf	DPG 00: Constant
879574263118744	502685408200371	0,22826670439404	879574263118744	91331109304536	0,0208785958270415	879574263118744	638400432147308	0,0933492450829822	879574263118744	105553990479987	0,00527741634733053	879574263118744	963266003754019	0,0105828380902474	ENSG00000023892	DEF6	DEF6	DEF6 guanine nucleotide exchange factor [Source:HGNC Symbol;Acc:HGNC:2760]	50619	#ffffbf	DPG 00: Constant
43547325125112	-773228679347129	0,00356614768590707	43547325125112	-544262661218804	0,0449658980927498	43547325125112	-120774171379435	1,86407397728366e-06	43547325125112	-144055628067535	1,4983734281732e-08	43547325125112	-136344402739742	7,17849643689793e-08	ENSG00000024048	UBR2	UBR2	ubiquitin protein ligase E3 component n-recognin 2 [Source:HGNC Symbol;Acc:HGNC:21289]	23304	#ffffbf	DPG 00: Constant
466752375954092	345954127962625	0,466025872471227	466752375954092	775478380013916	0,0746396858905104	466752375954092	948701609980864	0,0222907725965306	466752375954092	143004963294594	0,000590190481812684	466752375954092	139964330379445	0,000771543758808896	ENSG00000024422	EHD2	EHD2	EH domain containing 2 [Source:HGNC Symbol;Acc:HGNC:3243]	30846	#ffffbf	DPG 00: Constant
168048099929277	-44640398318278	0,270509309966021	168048099929277	658509039359483	0,0904177021443854	168048099929277	-115139985867278	0,00193341618557163	168048099929277	-286612033297913	0,453166664155432	168048099929277	-356944114362882	0,342657438295534	ENSG00000025039	RRAGD	RRAGD	Ras related GTP binding D [Source:HGNC Symbol;Acc:HGNC:19903]	58528	#ffffbf	DPG 00: Constant
118665287468327	494808530597507	0,876817785269299	118665287468327	-588803650360746	0,0268288295069814	118665287468327	394901549402558	0,108324704677251	118665287468327	721892849604181	0,00242214577496841	118665287468327	781468732912553	0,000932293778173406	ENSG00000025156	HSF2	HSF2	heat shock transcription factor 2 [Source:HGNC Symbol;Acc:HGNC:5225]	3298	#ffffbf	DPG 00: Constant
474242352136756	394606528439705	0,0504572470178199	474242352136756	959080372879909	0,687169972124315	474242352136756	174944810052843	3,98231112988629e-22	474242352136756	140323195475465	1,07698173083749e-14	474242352136756	141552901011943	5,2478797393663e-15	ENSG00000025293	PHF20	PHF20	PHD finger protein 20 [Source:HGNC Symbol;Acc:HGNC:16098]	51230	#ffffbf	DPG 00: Constant
664900692918038	894683900233131	0,75037068817248	664900692918038	-119753192971448	0,658165089358179	664900692918038	718194892394604	0,000729099000998626	664900692918038	795160931336798	0,000181239746748388	664900692918038	789580040475918	0,000193475099184746	ENSG00000025770	NCAPH2	NCAPH2	non-SMC condensin II complex subunit H2 [Source:HGNC Symbol;Acc:HGNC:25071]	29781	#ffffbf	DPG 00: Constant
732038326774219	10683963427295	3,96850724566436e-13	732038326774219	277007294957914	0,0900955715159543	732038326774219	402069891504654	0,00748615719245026	732038326774219	825427406638957	1,16355019308066e-08	732038326774219	828106175004749	1,15254833228675e-08	ENSG00000025772	TOMM34	TOMM34	translocase of outer mitochondrial membrane 34 [Source:HGNC Symbol;Acc:HGNC:15746]	10953	#ffffbf	DPG 00: Constant
127232806689448	221384745894239	0,30950719496792	127232806689448	-282803956841644	0,174060345789578	127232806689448	-225443421884935	0,24976476735298	127232806689448	-528289275420158	0,00374537473133031	127232806689448	-485667280010582	0,00851779562353492	ENSG00000025796	SEC63	SEC63	SEC63 homolog, protein translocation regulator [Source:HGNC Symbol;Acc:HGNC:21082]	11231	#ffffbf	DPG 00: Constant
178720999993235	464883454117916	0,000874027114332991	178720999993235	205468500578043	0,173087113380216	178720999993235	106448350371813	8,38736140406586e-16	178720999993235	128677969210393	1,88179399185515e-22	178720999993235	13596225269317	5,96498762987725e-25	ENSG00000025800	KPNA6	KPNA6	karyopherin subunit alpha 6 [Source:HGNC Symbol;Acc:HGNC:6399]	23633	#ffffbf	DPG 00: Constant
135950425798118	266259362991269	0,947653157458864	135950425798118	-319535612556679	0,387521668674091	135950425798118	-122920641667913	0,000166470674038803	135950425798118	-713963718683358	0,0296821495522844	135950425798118	-753071313912779	0,0198404869644501	ENSG00000026036	RTEL1-TNFRSF6B	RTEL1-TNFRSF6B	RTEL1-TNFRSF6B readthrough (NMD candidate) [Source:HGNC Symbol;Acc:HGNC:44095]	NA	#ffffbf	DPG 00: Constant
641761497242081	103023921940891	6,6012805529558e-05	641761497242081	146745071540764	8,09412686965786e-09	641761497242081	778222304527073	0,0020343965202322	641761497242081	394409311921981	0,130752008023485	641761497242081	306326543028159	0,246318533338209	ENSG00000026297	RNASET2	RNASET2	ribonuclease T2 [Source:HGNC Symbol;Acc:HGNC:21686]	8635	#ffffbf	DPG 00: Constant
214334669640686	-637746458962463	0,00886962658228992	214334669640686	-409918795614285	0,104472625752691	214334669640686	159501218663434	0,941615855266886	214334669640686	105147827395595	0,681140540897889	214334669640686	241131172680992	0,31855577897392	ENSG00000027001	MIPEP	MIPEP	mitochondrial intermediate peptidase [Source:HGNC Symbol;Acc:HGNC:7104]	4285	#ffffbf	DPG 00: Constant
204948838565959	118540721762361	0,00100754584328684	204948838565959	1781505155033	6,65186468885741e-07	204948838565959	-185639757731637	1,56379759459378e-07	204948838565959	-184192831790492	1,92419417109016e-07	204948838565959	-178168484683944	4,41305267650432e-07	ENSG00000027697	IFNGR1	IFNGR1	interferon gamma receptor 1 [Source:HGNC Symbol;Acc:HGNC:5439]	3459	#ffffbf	DPG 00: Constant
419860425676053	295629903805145	0,153302090885435	419860425676053	-732220906896249	0,762847045807965	419860425676053	-821443987287431	1,35662643370863e-05	419860425676053	-733817418403462	0,000109108834261866	419860425676053	-770631992356363	4,12648370735145e-05	ENSG00000027847	B4GALT7	B4GALT7	beta-1,4-galactosyltransferase 7 [Source:HGNC Symbol;Acc:HGNC:930]	11285	#ffffbf	DPG 00: Constant
181139396603919	-214114758078984	0,992220749717543	181139396603919	-241036343256785	0,311295870032107	181139396603919	555859384085632	0,00543097895877429	181139396603919	202723105181549	0,348295980270117	181139396603919	211070797381837	0,322906314932766	ENSG00000028116	VRK2	VRK2	VRK serine/threonine kinase 2 [Source:HGNC Symbol;Acc:HGNC:12719]	7444	#ffffbf	DPG 00: Constant
914651292709147	148171039156786	3,02071514248982e-14	914651292709147	977647529658555	7,58147181361025e-07	914651292709147	825663549590782	0,703435304404884	914651292709147	-273166378939823	0,182884865206867	914651292709147	-205684940585413	0,326448197098773	ENSG00000028203	VEZT	VEZT	vezatin, adherens junctions transmembrane protein [Source:HGNC Symbol;Acc:HGNC:18258]	55591	#ffffbf	DPG 00: Constant
81409689942071	888760926127949	6,32574972999345e-07	81409689942071	694040735351061	0,000121370863077967	81409689942071	132021773982976	2,17122085462722e-14	81409689942071	125972017124671	3,2541124517492e-13	81409689942071	128232359724825	1,08276751540011e-13	ENSG00000028310	BRD9	BRD9	bromodomain containing 9 [Source:HGNC Symbol;Acc:HGNC:25818]	65980	#ffffbf	DPG 00: Constant
149849717075965	-31669709794137	0,0357978213313839	149849717075965	-331216676061816	0,0266665826745527	149849717075965	-11402701034882	1,0539586444033e-16	149849717075965	-95643461990969	4,08704300870905e-12	149849717075965	-963222831623829	2,49674922728209e-12	ENSG00000028528	SNX1	SNX1	sorting nexin 1 [Source:HGNC Symbol;Acc:HGNC:11172]	6642	#ffffbf	DPG 00: Constant
173414138492464	-795363968972345	0,82908970072231	173414138492464	-102326375225115	0,000393586944931384	173414138492464	160367906936626	7,23462035565323e-10	173414138492464	14619254266176	2,04017507957308e-08	173414138492464	152255494113714	4,7918486565374e-09	ENSG00000028839	TBPL1	TBPL1	TATA-box binding protein like 1 [Source:HGNC Symbol;Acc:HGNC:11589]	9519	#ffffbf	DPG 00: Constant
195985340170376	129467063158479	2,26893571662621e-05	195985340170376	-153306231967846	3,00069088820419e-06	195985340170376	137419610839164	3,73375176499997e-06	195985340170376	101597342516679	0,000646181208413778	195985340170376	102295060415824	0,000572208023686733	ENSG00000029153	BMAL2	BMAL2	basic helix-loop-helix ARNT like 2 [Source:HGNC Symbol;Acc:HGNC:18984]	56938	#ffffbf	DPG 00: Constant
101282840595549	993456525032839	0,821456201278335	101282840595549	-191141528578925	0,648886788404547	101282840595549	791055653485665	0,018480504545044	101282840595549	324839909530143	0,348312752868376	101282840595549	424323335390478	0,2166666861982	ENSG00000029363	BCLAF1	BCLAF1	BCL2 associated transcription factor 1 [Source:HGNC Symbol;Acc:HGNC:16863]	9774	#ffffbf	DPG 00: Constant
941269992522964	-190504923563159	0,388209578021479	941269992522964	241502948993404	0,257816706578079	941269992522964	-142572191785232	1,79338927338578e-14	941269992522964	-143972186195906	1,00263861800329e-14	941269992522964	-140969561726852	2,82567822868665e-14	ENSG00000029364	SLC39A9	SLC39A9	solute carrier family 39 member 9 [Source:HGNC Symbol;Acc:HGNC:20182]	55334	#ffffbf	DPG 00: Constant
222048723290481	-514743388578534	0,00784821033518606	222048723290481	-84231943517689	1,00101197428688e-05	222048723290481	747832768354434	2,37918482922873e-05	222048723290481	923050742219143	1,24113752774945e-07	222048723290481	817800535377795	2,36754020271109e-06	ENSG00000029639	TFB1M	TFB1M	transcription factor B1, mitochondrial [Source:HGNC Symbol;Acc:HGNC:17037]	51106	#ffffbf	DPG 00: Constant
626597716687482	-654686087076162	0,000275863805458094	626597716687482	-831405511278739	3,5353235512335e-06	626597716687482	109242685955172	0,563967951126234	626597716687482	-705911868791015	0,721404568529397	626597716687482	-508722285020211	0,792215225064505	ENSG00000029725	RABEP1	RABEP1	rabaptin, RAB GTPase binding effector protein 1 [Source:HGNC Symbol;Acc:HGNC:17677]	9135	#ffffbf	DPG 00: Constant
167665971230723	-742944166374657	0,00271339841477576	167665971230723	-157523031510444	9,97388821995439e-11	167665971230723	155544624110248	4,08534472144824e-11	167665971230723	158815208888746	1,62779698349167e-11	167665971230723	157781940824002	2,1392786708641e-11	ENSG00000029993	HMGB3	HMGB3	high mobility group box 3 [Source:HGNC Symbol;Acc:HGNC:5004]	3149	#ffffbf	DPG 00: Constant
758081884646552	215119787441458	0,518160671182552	758081884646552	362407709721205	0,237945282432884	758081884646552	207390934939273	2,92564174064387e-14	758081884646552	192086222779958	1,8980769831411e-12	758081884646552	195398761890592	7,59265242484826e-13	ENSG00000030066	NUP160	NUP160	nucleoporin 160 [Source:HGNC Symbol;Acc:HGNC:18017]	23279	#ffffbf	DPG 00: Constant
398451162902485	463306832993988	0,0607752814388508	398451162902485	118442495019965	2,19371130660376e-07	398451162902485	-765894376773899	0,000705086830139522	398451162902485	-688450872632432	0,00241406585053077	398451162902485	-677640403290114	0,00281060468771139	ENSG00000030582	GRN	GRN	granulin precursor [Source:HGNC Symbol;Acc:HGNC:4601]	2896	#ffffbf	DPG 00: Constant
185184780901512	510900727576694	0,104454120282733	185184780901512	102337728029869	0,780649248964119	185184780901512	381724491650058	0,202589296235723	185184780901512	-554833571075868	0,868632811822105	185184780901512	463983082618035	0,887223243316532	ENSG00000031003	FAM13B	FAM13B	family with sequence similarity 13 member B [Source:HGNC Symbol;Acc:HGNC:1335]	51306	#ffffbf	DPG 00: Constant
195637450170443	194679382185451	1,45105378104475e-05	195637450170443	131115669000114	0,00348790206017975	195637450170443	227020084864606	2,37173826055651e-07	195637450170443	1625832159506	0,000181454645816833	195637450170443	169793624056064	8,69227067124593e-05	ENSG00000031081	ARHGAP31	ARHGAP31	Rho GTPase activating protein 31 [Source:HGNC Symbol;Acc:HGNC:29216]	57514	#ffffbf	DPG 00: Constant
601312705478335	174526625327364	0,711164626274999	601312705478335	-286425223049597	0,539461025877852	601312705478335	177877327269912	3,43461864768738e-06	601312705478335	17955505321981	2,80667300629087e-06	601312705478335	191611770982118	5,42603151550751e-07	ENSG00000031691	CENPQ	CENPQ	centromere protein Q [Source:HGNC Symbol;Acc:HGNC:21347]	55166	#ffffbf	DPG 00: Constant
256673622752971	-325421233720468	0,108832303010982	256673622752971	-594203536615623	0,00184957072516016	256673622752971	-576503171199091	0,778485671751578	256673622752971	-100742298306996	0,622484379325972	256673622752971	-779873348304962	0,703581659304008	ENSG00000031698	SARS1	SARS1	seryl-tRNA synthetase 1 [Source:HGNC Symbol;Acc:HGNC:10537]	6301	#ffffbf	DPG 00: Constant
991976041986538	510157198661941	0,0062028484695509	991976041986538	159623047817469	0,451353227783256	991976041986538	556159789336395	0,00183323911931421	991976041986538	689768345545926	9,6205625250102e-05	991976041986538	70794225189224	5,92570878895205e-05	ENSG00000031823	RANBP3	RANBP3	RAN binding protein 3 [Source:HGNC Symbol;Acc:HGNC:9850]	8498	#ffffbf	DPG 00: Constant
119167339183917	-113935054279464	0,00236987745015036	119167339183917	-966438651666931	0,00984709983559453	119167339183917	-14384510148487	7,9150778451646e-05	119167339183917	-192787612941798	1,89637975122823e-07	119167339183917	-182639402654738	6,65086935310215e-07	ENSG00000032219	ARID4A	ARID4A	AT-rich interaction domain 4A [Source:HGNC Symbol;Acc:HGNC:9885]	5926	#ffffbf	DPG 00: Constant
384497422520821	48872533985158	0,0250668045127943	384497422520821	590385136550847	0,0057441874401567	384497422520821	36889063812035	0,0805896337690607	384497422520821	45978383779667	0,0273662900019295	384497422520821	487684649810804	0,0184821000717402	ENSG00000032389	EIPR1	EIPR1	EARP complex and GARP complex interacting protein 1 [Source:HGNC Symbol;Acc:HGNC:12383]	7260	#ffffbf	DPG 00: Constant
132379564178845	425507096000625	0,045560097943153	132379564178845	260487280918426	0,248391862897694	132379564178845	780274923915978	7,32473772513274e-05	132379564178845	102951152204527	1,3795281450625e-07	132379564178845	969611736135976	7,11012425354229e-07	ENSG00000032444	PNPLA6	PNPLA6	patatin like phospholipase domain containing 6 [Source:HGNC Symbol;Acc:HGNC:16268]	10908	#ffffbf	DPG 00: Constant
721723334349545	466561086726587	0,0613583474238688	721723334349545	422949835013952	0,0921174108687802	721723334349545	-24360170157525	0,31718147313127	721723334349545	160476445719398	0,529143468838772	721723334349545	162235347237737	0,518800104345099	ENSG00000033011	ALG1	ALG1	ALG1 chitobiosyldiphosphodolichol beta-mannosyltransferase [Source:HGNC Symbol;Acc:HGNC:18294]	56052	#ffffbf	DPG 00: Constant
526291660717375	258728770330356	0,172322469096961	526291660717375	188547787125642	0,339810729793758	526291660717375	100886416956649	9,59080602089174e-10	526291660717375	615591692000113	0,000241577131340354	526291660717375	626815585500663	0,000174952471320951	ENSG00000033030	ZCCHC8	ZCCHC8	zinc finger CCHC-type containing 8 [Source:HGNC Symbol;Acc:HGNC:25265]	55596	#ffffbf	DPG 00: Constant
673059459488608	587657641485494	0,00350784695496785	673059459488608	-696083820179477	0,000622916529192454	673059459488608	168794558245159	3,73826575438148e-19	673059459488608	14928816420294	2,8037681204295e-15	673059459488608	161177878479966	1,2249101110562e-17	ENSG00000033050	ABCF2	ABCF2	ATP binding cassette subfamily F member 2 [Source:HGNC Symbol;Acc:HGNC:71]	10061	#ffffbf	DPG 00: Constant
112493979509488	167945410121188	1,21367464422374e-16	112493979509488	106675857235087	2,01138169025926e-07	112493979509488	-103287093451955	3,6336062159975e-07	112493979509488	-900008389985797	8,52976117486089e-06	112493979509488	-90856146347927	7,16918742160599e-06	ENSG00000033100	CHPF2	CHPF2	chondroitin polymerizing factor 2 [Source:HGNC Symbol;Acc:HGNC:29270]	54480	#ffffbf	DPG 00: Constant
247222316066815	309046532895888	0,901136310366174	247222316066815	15005594563967	0,102340483198906	247222316066815	288855394244469	0,938077797746676	247222316066815	402944995546071	0,732905429902466	247222316066815	231926326122788	0,911852413713179	ENSG00000033122	LRRC7	LRRC7	leucine rich repeat containing 7 [Source:HGNC Symbol;Acc:HGNC:18531]	57554	#ffffbf	DPG 00: Constant
434534948451775	103037168972785	1,4262643296377e-05	434534948451775	13717242681407	4,66076667325085e-09	434534948451775	128745290377936	2,10610829234481e-08	434534948451775	156165765760765	9,67235529675568e-12	434534948451775	145064167493337	2,28213217966616e-10	ENSG00000033170	FUT8	FUT8	fucosyltransferase 8 [Source:HGNC Symbol;Acc:HGNC:4019]	2530	#ffffbf	DPG 00: Constant
33895823984094	524263702855741	0,140592241796762	33895823984094	191867562581382	0,629343648340638	33895823984094	620574890223238	0,0598710817217234	33895823984094	225656940935245	0,514090466483239	33895823984094	300663513851557	0,372019376614866	ENSG00000033178	UBA6	UBA6	ubiquitin like modifier activating enzyme 6 [Source:HGNC Symbol;Acc:HGNC:25581]	55236	#ffffbf	DPG 00: Constant
186852732312888	785316711978686	0,000329917185851746	186852732312888	153950711853216	4,5636682761817e-13	186852732312888	-182491658713536	8,93982266815504e-18	186852732312888	-123017612518676	6,26136187913641e-09	186852732312888	-124111302906463	4,19883798064862e-09	ENSG00000033627	ATP6V0A1	ATP6V0A1	ATPase H+ transporting V0 subunit a1 [Source:HGNC Symbol;Acc:HGNC:865]	535	#ffffbf	DPG 00: Constant
377530563253669	-840124372998307	0,000811339024126704	377530563253669	-409168584566591	0,117484467122188	377530563253669	-885122148445518	0,000227843846902658	377530563253669	-918441177965882	0,000128368516005306	377530563253669	-959912716517443	6,04686972012413e-05	ENSG00000033800	PIAS1	PIAS1	protein inhibitor of activated STAT 1 [Source:HGNC Symbol;Acc:HGNC:2752]	8554	#ffffbf	DPG 00: Constant
756536681975661	-474344223966593	0,0543063740530851	756536681975661	-639859286863079	0,00696120675330965	756536681975661	-785417915601883	0,000551220361634863	756536681975661	-857013039506213	0,000168674490267464	756536681975661	-820478572791353	0,000297705795374263	ENSG00000034152	MAP2K3	MAP2K3	mitogen-activated protein kinase kinase 3 [Source:HGNC Symbol;Acc:HGNC:6843]	5606	#ffffbf	DPG 00: Constant
186861924806167	-982315128747232	0,170327194374942	186861924806167	-127662605856067	0,0909774298854612	186861924806167	-106195536590789	0,114271527656016	186861924806167	-163429073481639	0,0446049131223984	186861924806167	-730224333417712	0,230893130651529	ENSG00000034239	CLXN	CLXN	calaxin [Source:HGNC Symbol;Acc:HGNC:25678]	79645	#ffffbf	DPG 00: Constant
136863124951939	-146432150363837	4,85395083716592e-09	136863124951939	108487004567172	2,88291113161103e-06	136863124951939	-751105983181758	0,0015140522135391	136863124951939	-861303622429713	0,000283943839250951	136863124951939	-698960570181145	0,00284979833990067	ENSG00000034533	ASTE1	ASTE1	asteroid homolog 1 [Source:HGNC Symbol;Acc:HGNC:25021]	28990	#ffffbf	DPG 00: Constant
221626549364491	-567405349582817	0,015365558772761	221626549364491	-284297484056611	0,252936025630158	221626549364491	-650593046370416	0,00333053962459278	221626549364491	-802098085918923	0,000292226203848734	221626549364491	-838292587757829	0,000137324508682595	ENSG00000034693	PEX3	PEX3	peroxisomal biogenesis factor 3 [Source:HGNC Symbol;Acc:HGNC:8858]	8504	#ffffbf	DPG 00: Constant
580533001165561	-232778613363116	0,168072693676022	580533001165561	-260890542824888	0,115228132221018	580533001165561	-712088857101517	1,83102554783684e-06	580533001165561	-746290179597922	5,71218375262332e-07	580533001165561	-816121317017489	3,66730250116892e-08	ENSG00000034713	GABARAPL2	GABARAPL2	GABA type A receptor associated protein like 2 [Source:HGNC Symbol;Acc:HGNC:13291]	11345	#ffffbf	DPG 00: Constant
106827598716078	-119822510456431	0,950063180109837	106827598716078	-200887929637168	0,219980757379668	106827598716078	916080187778542	5,62955624778788e-11	106827598716078	851499580172217	1,15503985175228e-09	106827598716078	878968416882407	2,78327188862075e-10	ENSG00000035141	FAM136A	FAM136A	family with sequence similarity 136 member A [Source:HGNC Symbol;Acc:HGNC:25911]	84908	#ffffbf	DPG 00: Constant
913571353253127	836860817411955	0,0459093407574076	913571353253127	128212894657347	0,00191502697804202	913571353253127	-125741728052506	0,00226809071086819	913571353253127	-788576746219517	0,0501966468520026	913571353253127	-851486724526503	0,0337568021574674	ENSG00000035664	DAPK2	DAPK2	death associated protein kinase 2 [Source:HGNC Symbol;Acc:HGNC:2675]	23604	#ffffbf	DPG 00: Constant
304715650168421	905275381797567	9,32226422255821e-06	304715650168421	755100498081487	0,000257870124910555	304715650168421	169496079389569	4,03510463613005e-18	304715650168421	119518741938872	1,24392154266733e-09	304715650168421	121250618948908	5,85580599840621e-10	ENSG00000035681	NSMAF	NSMAF	neutral sphingomyelinase activation associated factor [Source:HGNC Symbol;Acc:HGNC:8017]	8439	#ffffbf	DPG 00: Constant
642107831135824	262008668335224	0,351859092475295	642107831135824	453862033627151	0,886804583143277	642107831135824	218977815316741	3,54914933966588e-20	642107831135824	196437750624615	1,55892677953868e-16	642107831135824	195926067218764	1,73626058043538e-16	ENSG00000035687	ADSS2	ADSS2	adenylosuccinate synthase 2 [Source:HGNC Symbol;Acc:HGNC:292]	159	#ffffbf	DPG 00: Constant
724540573584238	-237077238922591	0,337442663509559	724540573584238	-481871855689438	0,0341167108692772	724540573584238	387270557229118	0,0780456202452829	724540573584238	249114889008721	0,279008206869844	724540573584238	265888975295475	0,24339702665077	ENSG00000035928	RFC1	RFC1	replication factor C subunit 1 [Source:HGNC Symbol;Acc:HGNC:9969]	5981	#ffffbf	DPG 00: Constant
445951265478465	-382371212961136	0,269928802216966	445951265478465	377650054940192	0,268394284323084	445951265478465	157221199178895	1,9133781447001e-07	445951265478465	13268361149301	1,11169617755149e-05	445951265478465	13502765890607	7,42785459297275e-06	ENSG00000036054	TBC1D23	TBC1D23	TBC1 domain family member 23 [Source:HGNC Symbol;Acc:HGNC:25622]	55773	#ffffbf	DPG 00: Constant
743999990044029	201042702167694	0,920900731361473	743999990044029	-264175295112103	0,128197388183836	743999990044029	776300945441964	4,02718320663478e-07	743999990044029	625901442175695	5,02564284197593e-05	743999990044029	63854510301703	3,28963056011833e-05	ENSG00000036257	CUL3	CUL3	cullin 3 [Source:HGNC Symbol;Acc:HGNC:2553]	8452	#ffffbf	DPG 00: Constant
863740653474822	-11456928303481	0,113160954075151	863740653474822	-110299772925369	0,121198839298385	863740653474822	-56136514855557	0,000184096216225959	863740653474822	-161236990959677	0,041297452355044	863740653474822	-488027667143176	0,000245068156147139	ENSG00000036448	MYOM2	MYOM2	myomesin 2 [Source:HGNC Symbol;Acc:HGNC:7614]	9172	#ffffbf	DPG 00: Constant
206501307784117	-616907135490598	0,103945968796826	206501307784117	-173546781136578	0,677744710411128	206501307784117	-134960515520398	0,000282340082969872	206501307784117	-103456638565171	0,00400097462476061	206501307784117	-720568006697928	0,0373182065779927	ENSG00000036530	CYP46A1	CYP46A1	cytochrome P450 family 46 subfamily A member 1 [Source:HGNC Symbol;Acc:HGNC:2641]	10858	#ffffbf	DPG 00: Constant
331574662906318	-368693571058059	0,161141267650593	331574662906318	-327554044313906	0,217076238828581	331574662906318	111489769947877	0,666068539270605	331574662906318	-194837961982745	0,443962377143799	331574662906318	-156645339346322	0,538650310739533	ENSG00000036549	ZZZ3	ZZZ3	zinc finger ZZ-type containing 3 [Source:HGNC Symbol;Acc:HGNC:24523]	26009	#ffffbf	DPG 00: Constant
931187858646326	-286075854154021	1,05022368053533e-14	931187858646326	-106135285059986	0,00263034027075218	931187858646326	-232093419604619	5,80794083928183e-11	931187858646326	-193718164757638	2,94020962145369e-08	931187858646326	-203981196867703	4,45210772984984e-09	ENSG00000036672	USP2	USP2	ubiquitin specific peptidase 2 [Source:HGNC Symbol;Acc:HGNC:12618]	9099	#ffffbf	DPG 00: Constant
510364615892028	-81819654488691	0,0428237669580288	510364615892028	852905837851069	0,0274403135267444	510364615892028	-178606697586601	0,648099468634027	510364615892028	-551560800909129	0,14716498574837	510364615892028	-595756620763881	0,113808584385632	ENSG00000036828	CASR	CASR	calcium sensing receptor [Source:HGNC Symbol;Acc:HGNC:1514]	846	#ffffbf	DPG 00: Constant
399162512152538	591813638447437	0,0361023144392414	399162512152538	122580567262984	5,4251798388379e-06	399162512152538	-532044343500262	0,0505898901930142	399162512152538	-154762490441461	0,599583536087893	399162512152538	-190170709616201	0,508544091891022	ENSG00000037042	TUBG2	TUBG2	tubulin gamma 2 [Source:HGNC Symbol;Acc:HGNC:12419]	27175	#ffffbf	DPG 00: Constant
368147417049884	-568389470314903	0,00203341722822389	368147417049884	-101113786962931	3,51194226019933e-08	368147417049884	468182379663883	0,00938286078997263	368147417049884	342192414452124	0,062612799443622	368147417049884	31111039071241	0,0921150276534692	ENSG00000037241	RPL26L1	RPL26L1	ribosomal protein L26 like 1 [Source:HGNC Symbol;Acc:HGNC:17050]	51121	#ffffbf	DPG 00: Constant
109973040551652	-236155172462077	0,147438973086846	109973040551652	-860667792327888	5,78961109322307e-09	109973040551652	104821422169011	1,17291116256597e-13	109973040551652	80148858263475	1,64624998791497e-08	109973040551652	8300102013258	4,66321268758354e-09	ENSG00000037474	NSUN2	NSUN2	NOP2/Sun RNA methyltransferase 2 [Source:HGNC Symbol;Acc:HGNC:25994]	54888	#ffffbf	DPG 00: Constant
404856684086248	-874671808116419	0,637542193912929	404856684086248	-856107525815994	0,647312497824194	404856684086248	-314449871901559	0,0345315082575904	404856684086248	-19712900789053	0,201806967703424	404856684086248	-110050698862294	0,494632523171063	ENSG00000037637	FBXO42	FBXO42	F-box protein 42 [Source:HGNC Symbol;Acc:HGNC:29249]	54455	#ffffbf	DPG 00: Constant
125906182792299	685988865272281	0,115992115462362	125906182792299	761372294730466	0,0774898792898212	125906182792299	174981897280303	0,684637741037672	125906182792299	-237327289262902	0,582712451408524	125906182792299	-145281917338278	0,730622515366844	ENSG00000037749	MFAP3	MFAP3	microfibril associated protein 3 [Source:HGNC Symbol;Acc:HGNC:7034]	4238	#ffffbf	DPG 00: Constant
32330438247287	-817049070670972	1,27043592023199e-05	32330438247287	-132575957547323	9,82458170937814e-13	32330438247287	-162062259627471	8,92610202720375e-19	32330438247287	-154436860092741	2,88382011808749e-17	32330438247287	-151037219072061	8,20633278779026e-17	ENSG00000037757	MRI1	MRI1	methylthioribose-1-phosphate isomerase 1 [Source:HGNC Symbol;Acc:HGNC:28469]	84245	#ffffbf	DPG 00: Constant
253963510571344	643456221217153	0,0180704750259587	253963510571344	-582746280725904	0,037948549723231	253963510571344	870887456678329	0,000706331371663174	253963510571344	597254124643767	0,0226645544020974	253963510571344	639444562610682	0,013648218674745	ENSG00000037897	METTL1	METTL1	methyltransferase 1, tRNA methylguanosine [Source:HGNC Symbol;Acc:HGNC:7030]	4234	#ffffbf	DPG 00: Constant
550299992988172	170704998389514	0,868695863692267	550299992988172	126889350740464	0,155187481672939	550299992988172	-775093257371993	0,489941329115474	550299992988172	-781530383323565	0,482145922616485	550299992988172	-874137467355486	0,35801788501185	ENSG00000037965	HOXC8	HOXC8	homeobox C8 [Source:HGNC Symbol;Acc:HGNC:5129]	3224	#ffffbf	DPG 00: Constant
311164713390375	148220287286411	0,694766419583474	311164713390375	211146369726192	0,562061175071496	311164713390375	-198444143387572	9,33120662724445e-11	311164713390375	-189039562921729	5,93027432485827e-10	311164713390375	-181211882359212	2,325601295336e-09	ENSG00000038002	AGA	AGA	aspartylglucosaminidase [Source:HGNC Symbol;Acc:HGNC:318]	175	#ffffbf	DPG 00: Constant
416960372226549	-764387888412407	0,850922937459316	416960372226549	-15416500551194	0,984127015747373	416960372226549	758722159478015	0,009711817975509	416960372226549	340738657882584	0,254626274237484	416960372226549	433947846601184	0,145863941442365	ENSG00000038219	BOD1L1	BOD1L1	biorientation of chromosomes in cell division 1 like 1 [Source:HGNC Symbol;Acc:HGNC:31792]	259282	#ffffbf	DPG 00: Constant
499605281729787	-942538166161283	8,71888459888916e-06	499605281729787	-602580479228331	0,00521830268562422	499605281729787	546867851830757	0,814797534249137	499605281729787	-399666264275465	0,984100198799661	499605281729787	410859098365843	0,864487889940339	ENSG00000038274	MAT2B	MAT2B	methionine adenosyltransferase 2 non-catalytic beta subunit [Source:HGNC Symbol;Acc:HGNC:6905]	27430	#ffffbf	DPG 00: Constant
146661887042823	689021245522051	3,78761009136279e-05	146661887042823	714574937084206	1,72937259237321e-05	146661887042823	376026959602213	0,0238325097976729	146661887042823	394759397936104	0,017479229685267	146661887042823	382603489436837	0,0211984634723338	ENSG00000038358	EDC4	EDC4	enhancer of mRNA decapping 4 [Source:HGNC Symbol;Acc:HGNC:17157]	23644	#ffffbf	DPG 00: Constant
158822633767817	155452095574228	1,12502679768965e-08	158822633767817	107464104088479	8,28924146257301e-05	158822633767817	193770972480614	0,499455219904285	158822633767817	-512559484950144	0,865099573929992	158822633767817	-956954493634939	0,746500308284635	ENSG00000038382	TRIO	TRIO	trio Rho guanine nucleotide exchange factor [Source:HGNC Symbol;Acc:HGNC:12303]	7204	#ffffbf	DPG 00: Constant
545983075393073	-129845563605964	0,609829881320307	545983075393073	-372258135025673	0,084401412657434	545983075393073	-861958901354918	1,22369400373127e-05	545983075393073	-745293925985428	0,000168953761608642	545983075393073	-694154510699252	0,000432981666368278	ENSG00000038532	CLEC16A	CLEC16A	C-type lectin domain containing 16A [Source:HGNC Symbol;Acc:HGNC:29013]	23274	#ffffbf	DPG 00: Constant
703762576191049	-327442980544041	0,900540835357511	703762576191049	-144986774441657	0,571500908889048	703762576191049	124840009617372	1,00629833049472e-09	703762576191049	116474911387103	1,25286544121287e-08	703762576191049	118648425361223	6,2713256724318e-09	ENSG00000039123	MTREX	MTREX	Mtr4 exosome RNA helicase [Source:HGNC Symbol;Acc:HGNC:18734]	23517	#ffffbf	DPG 00: Constant
226819949774583	211077316901251	0,595132325007201	226819949774583	147742783088627	0,711755656275956	226819949774583	-833931819663317	0,0109433047896342	226819949774583	-115473175534136	0,00044583716976562	226819949774583	-966047881516158	0,00306139390598612	ENSG00000039319	ZFYVE16	ZFYVE16	zinc finger FYVE-type containing 16 [Source:HGNC Symbol;Acc:HGNC:20756]	9765	#ffffbf	DPG 00: Constant
905326053814562	100877532729551	0,000246688424826665	905326053814562	-186017543016939	0,946037856871595	905326053814562	-610277211292489	0,0242279873471006	905326053814562	-620316177767786	0,0214566732874726	905326053814562	-575126409862259	0,0340388271814146	ENSG00000039523	RIPOR1	RIPOR1	RHO family interacting cell polarization regulator 1 [Source:HGNC Symbol;Acc:HGNC:25836]	79567	#ffffbf	DPG 00: Constant
104349517494589	64093023354976	0,871815070684136	104349517494589	-175118595387083	0,63562943654407	104349517494589	194438085785995	5,76193501595654e-11	104349517494589	156602765017259	1,25543904068819e-07	104349517494589	158253179120185	9,02906086231319e-08	ENSG00000039560	RAI14	RAI14	retinoic acid induced 14 [Source:HGNC Symbol;Acc:HGNC:14873]	26064	#ffffbf	DPG 00: Constant
480442193198825	247747817920507	0,298679669857924	480442193198825	-385151667048798	0,0982886554750759	480442193198825	-487503065854585	0,0241942445162689	480442193198825	-373176096642113	0,0900656252205575	480442193198825	-453423935501091	0,0363792930375257	ENSG00000039650	PNKP	PNKP	polynucleotide kinase 3'-phosphatase [Source:HGNC Symbol;Acc:HGNC:9154]	11284	#ffffbf	DPG 00: Constant
253925454015557	245411419481114	0,476447193616288	253925454015557	172210130469524	2,83496591988435e-09	253925454015557	671365183296465	0,0198785227916275	253925454015557	550615310698695	0,0591256992604448	253925454015557	609752663677748	0,0350765138181096	ENSG00000040199	PHLPP2	PHLPP2	PH domain and leucine rich repeat protein phosphatase 2 [Source:HGNC Symbol;Acc:HGNC:29149]	23035	#ffffbf	DPG 00: Constant
258566804454887	-569187389468836	0,00922063289845304	258566804454887	-495867238073761	0,0243706547025517	258566804454887	-119789645974399	0,589356908157871	258566804454887	-259707281302349	0,231483079276933	258566804454887	-211238881982416	0,333234181378975	ENSG00000040341	STAU2	STAU2	staufen double-stranded RNA binding protein 2 [Source:HGNC Symbol;Acc:HGNC:11371]	27067	#ffffbf	DPG 00: Constant
478924563792029	560344085807081	0,046393987248423	478924563792029	762489799011646	0,00518815840912558	478924563792029	-16372270405897	9,22093867551125e-10	478924563792029	-141441986264277	1,08547113425376e-07	478924563792029	-130113577314717	8,55111873254048e-07	ENSG00000040487	SLC66A1	SLC66A1	solute carrier family 66 member 1 [Source:HGNC Symbol;Acc:HGNC:26001]	54896	#ffffbf	DPG 00: Constant
390850225204506	328544612959043	0,357380430327677	390850225204506	375497827381173	0,278334570760633	390850225204506	-275083392453921	0,395794570913414	390850225204506	-452204647359238	0,154362915030196	390850225204506	-523827190826693	0,0958052524779393	ENSG00000040531	CTNS	CTNS	cystinosin, lysosomal cystine transporter [Source:HGNC Symbol;Acc:HGNC:2518]	1497	#ffffbf	DPG 00: Constant
100233291748928	-177703051131493	0,694247598384093	100233291748928	929116508613939	0,0154581499810793	100233291748928	530953563471473	0,154528112758457	100233291748928	428897684867301	0,256640231369416	100233291748928	223486765971739	0,56747919616961	ENSG00000040608	RTN4R	RTN4R	reticulon 4 receptor [Source:HGNC Symbol;Acc:HGNC:18601]	65078	#ffffbf	DPG 00: Constant
931613147119505	694861062943488	0,00153240774942635	931613147119505	494452596150458	0,0276912505912341	931613147119505	71924952686478	0,00066438506781452	931613147119505	71384764536535	0,00073587281217259	931613147119505	717147292567979	0,000678486566227645	ENSG00000040633	PHF23	PHF23	PHD finger protein 23 [Source:HGNC Symbol;Acc:HGNC:28428]	79142	#ffffbf	DPG 00: Constant
719610111120621	580849031378943	0,000384659167789258	719610111120621	905772585664247	0,212004474861748	719610111120621	925667316125613	0,795934125033329	719610111120621	44510842281914	0,571501714211813	719610111120621	598093883506886	0,655010082923104	ENSG00000040731	CDH10	CDH10	cadherin 10 [Source:HGNC Symbol;Acc:HGNC:1749]	1008	#ffffbf	DPG 00: Constant
231634642702346	325360676884165	0,154263032100624	231634642702346	-442785675790977	0,0476196911882685	231634642702346	63357762609496	0,00184025404122255	231634642702346	640880959903578	0,00160870147304359	231634642702346	74149449748009	0,000224227524409029	ENSG00000040933	INPP4A	INPP4A	inositol polyphosphate-4-phosphatase type I A [Source:HGNC Symbol;Acc:HGNC:6074]	3631	#ffffbf	DPG 00: Constant
600758653692287	287792891828236	4,05729729057621e-07	600758653692287	144900548825702	0,00817173286050298	600758653692287	-136869835884385	0,0178924249626763	600758653692287	-109836612430239	0,0476460293547622	600758653692287	-962209504364666	0,0725951374010218	ENSG00000041353	RAB27B	RAB27B	RAB27B, member RAS oncogene family [Source:HGNC Symbol;Acc:HGNC:9767]	5874	#ffffbf	DPG 00: Constant
174741983076324	182211252369753	0,348468552403202	174741983076324	-244274952565278	0,180412977017236	174741983076324	988186864801441	7,57696704910146e-10	174741983076324	933581975645192	6,27418569132406e-09	174741983076324	982497054292001	8,45546126152476e-10	ENSG00000041357	PSMA4	PSMA4	proteasome 20S subunit alpha 4 [Source:HGNC Symbol;Acc:HGNC:9533]	5685	#ffffbf	DPG 00: Constant
923241482278815	779303687800221	0,663257110050401	923241482278815	-222188727682336	0,159532248010602	923241482278815	500925427908369	0,000336618076734926	923241482278815	473430210743789	0,000717719076752551	923241482278815	494432320898284	0,000387394255866964	ENSG00000041802	LSG1	LSG1	large 60S subunit nuclear export GTPase 1 [Source:HGNC Symbol;Acc:HGNC:25652]	55341	#ffffbf	DPG 00: Constant
16575974281704	-419357189419139	0,0357677186100724	16575974281704	-562868999145745	0,0040315380456529	16575974281704	-417163884341679	0,0281211033832735	16575974281704	-409819986887764	0,0295151849720946	16575974281704	-374523689051667	0,0449389795601254	ENSG00000041988	THAP3	THAP3	THAP domain containing 3 [Source:HGNC Symbol;Acc:HGNC:20855]	90326	#ffffbf	DPG 00: Constant
472449387464646	112879176083513	0,87495221283357	472449387464646	468105275153087	0,488358860883314	472449387464646	-553216210565873	0,36573472867042	472449387464646	329428703652263	0,591103251165491	472449387464646	-183973137190695	0,762234772372385	ENSG00000042304	SLC19A4P	SLC19A4P	solute carrier family 19 member 4, pseudogene [Source:HGNC Symbol;Acc:HGNC:25344]	NA	#ffffbf	DPG 00: Constant
105814411553774	329980837633173	0,360488514726365	105814411553774	465262457764796	0,17747230486062	105814411553774	-337255988686354	0,303415853314118	105814411553774	-378675895350611	0,252251457752706	105814411553774	-343759955892682	0,290889054785917	ENSG00000042317	SPATA7	SPATA7	spermatogenesis associated 7 [Source:HGNC Symbol;Acc:HGNC:20423]	55812	#ffffbf	DPG 00: Constant
286926745911845	136163493652381	6,16035892848998e-12	286926745911845	105726538389986	1,3284201753331e-07	286926745911845	12486964552662	1,42902527554664e-10	286926745911845	945866407444122	1,43054079292711e-06	286926745911845	893495014718035	4,80405699043009e-06	ENSG00000042429	MED17	MED17	mediator complex subunit 17 [Source:HGNC Symbol;Acc:HGNC:2375]	9440	#ffffbf	DPG 00: Constant
140010222533861	-184895666453969	0,333750980131951	140010222533861	-744598118903151	0,717582156349507	140010222533861	144094600192361	0,411855251054768	140010222533861	-363589153680177	0,845110535976719	140010222533861	-731579778582216	0,688273797812885	ENSG00000042753	AP2S1	AP2S1	adaptor related protein complex 2 subunit sigma 1 [Source:HGNC Symbol;Acc:HGNC:565]	1175	#ffffbf	DPG 00: Constant
658146589808114	148995599331958	0,83471700743583	658146589808114	147863897356395	0,0205817724860293	658146589808114	-711817916726169	0,234018791937173	658146589808114	-665669197320299	0,269844725920582	658146589808114	-117334280160964	0,0688064361695487	ENSG00000043039	BARX2	BARX2	BARX homeobox 2 [Source:HGNC Symbol;Acc:HGNC:956]	8538	#ffffbf	DPG 00: Constant
22376211413596	-13530375653729	1,48018746230825e-06	22376211413596	-144680632292164	2,5623771673405e-07	22376211413596	-429588430062078	0,121480135003174	22376211413596	-574613148238106	0,0361974409515181	22376211413596	-494065547252239	0,0717428510784123	ENSG00000043093	DCUN1D1	DCUN1D1	defective in cullin neddylation 1 domain containing 1 [Source:HGNC Symbol;Acc:HGNC:18184]	54165	#ffffbf	DPG 00: Constant
295662404933609	338344733779904	0,0958932261742668	295662404933609	-176794992616217	0,428930759943512	295662404933609	104687241112351	6,47603488515435e-09	295662404933609	982315902126594	5,63740045532078e-08	295662404933609	100265320447621	2,60682965632264e-08	ENSG00000043514	TRIT1	TRIT1	tRNA isopentenyltransferase 1 [Source:HGNC Symbol;Acc:HGNC:20286]	54802	#ffffbf	DPG 00: Constant
236117832579533	-45337619475141	0,497665900185172	236117832579533	-478797973361007	0,469112809914322	236117832579533	-5956408985472	0,321968536107844	236117832579533	-594840272469642	0,324883979745168	236117832579533	-110944646204874	0,0986809239175422	ENSG00000043591	ADRB1	ADRB1	adrenoceptor beta 1 [Source:HGNC Symbol;Acc:HGNC:285]	153	#ffffbf	DPG 00: Constant
111028764230267	853977880529598	1,49425350776626e-05	111028764230267	895322970744837	4,99034468311786e-06	111028764230267	-174788187571721	4,11343560183475e-19	111028764230267	-146586830911903	5,23619711462394e-14	111028764230267	-143765366135026	1,11856078542642e-13	ENSG00000044090	CUL7	CUL7	cullin 7 [Source:HGNC Symbol;Acc:HGNC:21024]	9820	#ffffbf	DPG 00: Constant
61209827378046	892442995410965	2,06888270401735e-06	61209827378046	988906937056389	1,15552643432439e-07	61209827378046	798139048376131	1,42855452149785e-05	61209827378046	852299652919253	3,52355222394121e-06	61209827378046	899157129730646	9,50199350442114e-07	ENSG00000044115	CTNNA1	CTNNA1	catenin alpha 1 [Source:HGNC Symbol;Acc:HGNC:2509]	1495	#ffffbf	DPG 00: Constant
137837256868528	369599158840996	0,150721975996989	137837256868528	283315383132954	0,251819965924681	137837256868528	-499019010895394	0,0335046274919959	137837256868528	-619870947725572	0,00778023460374322	137837256868528	-601850789434134	0,00983430648078008	ENSG00000044574	HSPA5	HSPA5	heat shock protein family A (Hsp70) member 5 [Source:HGNC Symbol;Acc:HGNC:5238]	3309	#ffffbf	DPG 00: Constant
124152920381946	-541239496711237	0,0249647805841359	124152920381946	-100043371633653	2,44270625056738e-05	124152920381946	-653777060450147	0,00407970027204459	124152920381946	-217570265786732	0,358943387029331	124152920381946	-212595305387899	0,363835702587155	ENSG00000046647	GEMIN8	GEMIN8	gem nuclear organelle associated protein 8 [Source:HGNC Symbol;Acc:HGNC:26044]	54960	#ffffbf	DPG 00: Constant
354482304268289	291941768668904	0,277069827857669	354482304268289	995055996347077	0,740267748476253	354482304268289	-389035860717078	0,113417139887168	354482304268289	-672651475720304	0,0053426245489339	354482304268289	-718611829528573	0,00250150005991222	ENSG00000046651	OFD1	OFD1	OFD1 centriole and centriolar satellite protein [Source:HGNC Symbol;Acc:HGNC:2567]	8481	#ffffbf	DPG 00: Constant
275062646245663	279801772308425	0,17756040579711	275062646245663	606363405856601	0,00127381084860943	275062646245663	-793448569730192	1,72373363000555e-05	275062646245663	-680460962651402	0,000212384047223198	275062646245663	-710108546291861	0,000107937176932397	ENSG00000047056	WDR37	WDR37	WD repeat domain 37 [Source:HGNC Symbol;Acc:HGNC:31406]	22884	#ffffbf	DPG 00: Constant
309118612319244	-578962005671373	0,0433852682135533	309118612319244	-68288231213876	0,0154250182701407	309118612319244	-500523800344916	0,0669055260582705	309118612319244	-427546634588254	0,122001123628754	309118612319244	-328823212825144	0,240214706861076	ENSG00000047188	YTHDC2	YTHDC2	YTH N6-methyladenosine RNA binding protein C2 [Source:HGNC Symbol;Acc:HGNC:24721]	64848	#ffffbf	DPG 00: Constant
535021201143224	431569820010108	0,00162272058475004	535021201143224	121771970644176	2,08441027387707e-21	535021201143224	890873824048523	2,82433790310538e-12	535021201143224	866619519293477	1,24801883715793e-11	535021201143224	875073217728107	6,23425241781929e-12	ENSG00000047230	CTPS2	CTPS2	CTP synthase 2 [Source:HGNC Symbol;Acc:HGNC:2520]	56474	#ffffbf	DPG 00: Constant
500620310653549	869524847620429	4,63334867889066e-09	500620310653549	10535284872057	7,59231572882373e-13	500620310653549	385732666173589	0,0104265564832599	500620310653549	299998287518035	0,0511858827191553	500620310653549	307024352146505	0,0436564097169411	ENSG00000047249	ATP6V1H	ATP6V1H	ATPase H+ transporting V1 subunit H [Source:HGNC Symbol;Acc:HGNC:18303]	51606	#ffffbf	DPG 00: Constant
152520444020353	814880431662586	2,75994718348031e-08	152520444020353	439582738687367	0,00393282418509926	152520444020353	120223253140908	3,69567004854593e-17	152520444020353	9675385125807	1,47646425803236e-11	152520444020353	98214228327522	6,29167151428537e-12	ENSG00000047315	POLR2B	POLR2B	RNA polymerase II subunit B [Source:HGNC Symbol;Acc:HGNC:9188]	5431	#ffffbf	DPG 00: Constant
163797942191681	340438900027278	0,0764168865429276	163797942191681	244872950205296	0,217227370051959	163797942191681	775029114354779	8,32848963972731e-06	163797942191681	626750425956384	0,000343033529691351	163797942191681	635233238953081	0,000276843100793624	ENSG00000047410	TPR	TPR	translocated promoter region, nuclear basket protein [Source:HGNC Symbol;Acc:HGNC:12017]	7175	#ffffbf	DPG 00: Constant
408329784305476	143226593222228	0,635658844119242	408329784305476	157911241655893	0,599188312653962	408329784305476	-631182762301864	0,00997629033491488	408329784305476	-828802342248116	0,000643280612008714	408329784305476	-736231079210208	0,00238811825103722	ENSG00000047578	KATNIP	KATNIP	katanin interacting protein [Source:HGNC Symbol;Acc:HGNC:29068]	23247	#ffffbf	DPG 00: Constant
191735136660782	650944591114879	0,00275831951441573	191735136660782	683001756612539	0,00166523985723482	191735136660782	77017124228737	0,740346980046129	191735136660782	848146318745516	0,712384816081448	191735136660782	-106932749648867	0,970332122961027	ENSG00000047579	DTNBP1	DTNBP1	dystrobrevin binding protein 1 [Source:HGNC Symbol;Acc:HGNC:17328]	84062	#ffffbf	DPG 00: Constant
205546203878224	-568149418232476	0,285782403435962	205546203878224	187705190863679	0,000138518804761227	205546203878224	-12421491902791	0,798854801716958	205546203878224	-458650101465271	0,344120139982689	205546203878224	-598551775500694	0,210599793704634	ENSG00000047597	XK	XK	X-linked Kx blood group antigen, Kell and VPS13A binding protein [Source:HGNC Symbol;Acc:HGNC:12811]	7504	#ffffbf	DPG 00: Constant
216290784948876	446759897528658	0,0213907210367188	216290784948876	-209240070133368	0,334250779472441	216290784948876	883680774559747	6,90591636226231e-07	216290784948876	370603451600123	0,0467858822114514	216290784948876	327788469423703	0,0788248818870178	ENSG00000047621	FERRY3	FERRY3	FERRY endosomal RAB5 effector complex subunit 3 [Source:HGNC Symbol;Acc:HGNC:1184]	57102	#ffffbf	DPG 00: Constant
479293412073336	172304226006521	3,69343279884919e-09	479293412073336	548587038788086	0,0780343475022448	479293412073336	15837296241886	3,1706017903956e-08	479293412073336	154364587211533	7,05869029567781e-08	479293412073336	155923414633394	4,81461484338184e-08	ENSG00000047644	WWC3	WWC3	WWC family member 3 [Source:HGNC Symbol;Acc:HGNC:29237]	55841	#ffffbf	DPG 00: Constant
506669510966273	612025529817174	0,000834180059245382	506669510966273	499079558851858	0,00646969057795767	506669510966273	628257601733345	0,000364729568347258	506669510966273	705158047020685	4,79371471080362e-05	506669510966273	749567312336819	1,59158832583494e-05	ENSG00000047849	MAP4	MAP4	microtubule associated protein 4 [Source:HGNC Symbol;Acc:HGNC:6862]	4134	#ffffbf	DPG 00: Constant
285201430268354	-152536212321413	0,687474578098945	285201430268354	-123039673942871	0,746179869493455	285201430268354	200595099316026	0,539239901652268	285201430268354	-21866775746102	0,505619631738787	285201430268354	-768407695194118	0,822250789634861	ENSG00000047932	GOPC	GOPC	golgi associated PDZ and coiled-coil motif containing [Source:HGNC Symbol;Acc:HGNC:17643]	57120	#ffffbf	DPG 00: Constant
713743487741313	439909964746845	0,0714722349598858	713743487741313	-789410951212371	0,000747045579407401	713743487741313	377963432373129	0,102167028619928	713743487741313	653373015243251	0,0037364415969865	713743487741313	683238620860956	0,00236649208945027	ENSG00000048140	TSPAN17	TSPAN17	tetraspanin 17 [Source:HGNC Symbol;Acc:HGNC:13594]	26262	#ffffbf	DPG 00: Constant
654010967392297	-151800725177301	0,670362102919134	654010967392297	-815625566140007	0,00728591973218159	654010967392297	150967298289485	1,78779048062182e-07	654010967392297	130733265330155	6,17585419822859e-06	654010967392297	123334146190066	1,96090131886613e-05	ENSG00000048162	NOP16	NOP16	NOP16 nucleolar protein [Source:HGNC Symbol;Acc:HGNC:26934]	51491	#ffffbf	DPG 00: Constant
116439163687601	441064531453947	0,13590559382908	116439163687601	157178848743472	0,646519902624734	116439163687601	151257194900366	6,05426437442689e-09	116439163687601	150915042360976	6,56231317949502e-09	116439163687601	14548356558885	1,87660331645143e-08	ENSG00000048342	CC2D2A	CC2D2A	coiled-coil and C2 domain containing 2A [Source:HGNC Symbol;Acc:HGNC:29253]	57545	#ffffbf	DPG 00: Constant
398039903885889	515186869739721	0,182369568290285	398039903885889	211078117951233	0,624572400716526	398039903885889	171992343169313	1,33738241573955e-06	398039903885889	146386355791169	3,70056904296222e-05	398039903885889	154810213915577	1,28745139000545e-05	ENSG00000048392	RRM2B	RRM2B	ribonucleotide reductase regulatory TP53 inducible subunit M2B [Source:HGNC Symbol;Acc:HGNC:17296]	50484	#ffffbf	DPG 00: Constant
17556036189157	642494810455983	0,00172934959402837	17556036189157	134286088278638	0,597148213093204	17556036189157	-125481260961026	0,565178522468706	17556036189157	-288336941559148	0,9993019923832	17556036189157	-148045243401755	0,945606334527689	ENSG00000048471	SNX29	SNX29	sorting nexin 29 [Source:HGNC Symbol;Acc:HGNC:30542]	92017	#ffffbf	DPG 00: Constant
445357832415649	-493290166173599	0,0104179785788615	445357832415649	-733083187219174	9,84877074432907e-05	445357832415649	-209881092826777	0,919137666037381	445357832415649	146180217651741	0,461189519161963	445357832415649	160923023845656	0,409068240667729	ENSG00000048544	MRPS10	MRPS10	mitochondrial ribosomal protein S10 [Source:HGNC Symbol;Acc:HGNC:14502]	55173	#ffffbf	DPG 00: Constant
416915701398609	-888428948273621	0,978793900222121	416915701398609	-589023779874043	0,865961589779245	416915701398609	907047159112093	0,000679451756387001	416915701398609	863020774301286	0,00125348345639046	416915701398609	851009421593546	0,00144564287160516	ENSG00000048649	RSF1	RSF1	remodeling and spacing factor 1 [Source:HGNC Symbol;Acc:HGNC:18118]	51773	#ffffbf	DPG 00: Constant
71570137753881	-59224611012558	0,0140672145368564	71570137753881	-70585682823452	0,0028433694115416	71570137753881	-84863070355056	0,000195809344622281	71570137753881	-605339061178943	0,00878234301105998	71570137753881	-580564962401659	0,0119568336900205	ENSG00000048707	VPS13D	VPS13D	vacuolar protein sorting 13 homolog D [Source:HGNC Symbol;Acc:HGNC:23595]	55187	#ffffbf	DPG 00: Constant
163549897284495	96758421253763	0,0262478163368149	163549897284495	109427990187785	0,0113886476424144	163549897284495	178431941918756	2,34148595977806e-05	163549897284495	147336635196175	0,000457990358583574	163549897284495	146123520345973	0,000495431676185241	ENSG00000048740	CELF2	CELF2	CUGBP Elav-like family member 2 [Source:HGNC Symbol;Acc:HGNC:2550]	10659	#ffffbf	DPG 00: Constant
102421549564933	-108977595060521	9,77582999471282e-06	102421549564933	-112164463052079	4,82210378980947e-06	102421549564933	-130200134609804	5,7906130119467e-08	102421549564933	-147247723942889	9,17987280877547e-10	102421549564933	-145843894260136	1,19978618407401e-09	ENSG00000048828	FAM120A	FAM120A	family with sequence similarity 120 member A [Source:HGNC Symbol;Acc:HGNC:13247]	23196	#ffffbf	DPG 00: Constant
402672243993483	107368138853426	0,634955918253677	402672243993483	-107691989683535	8,79817462214361e-09	402672243993483	125994621894831	2,18174373354178e-13	402672243993483	119384202472868	4,02523041608023e-12	402672243993483	12854118663822	7,23754302077695e-14	ENSG00000048991	R3HDM1	R3HDM1	R3H domain containing 1 [Source:HGNC Symbol;Acc:HGNC:9757]	23518	#ffffbf	DPG 00: Constant
750823122278567	-353659743978715	0,229476858242454	750823122278567	-273232290904596	0,371783129614	750823122278567	4061762333627	0,114136088488802	750823122278567	513202167008138	0,0428544181527597	750823122278567	492366223360439	0,0506168091842362	ENSG00000049167	ERCC8	ERCC8	ERCC excision repair 8, CSA ubiquitin ligase complex subunit [Source:HGNC Symbol;Acc:HGNC:3439]	1161	#ffffbf	DPG 00: Constant
990346605854121	287869952720694	0,114296043545313	990346605854121	714515598276173	1,66335712859074e-05	990346605854121	-443899730723024	0,00731195321887593	990346605854121	-533242160530174	0,00131833328563736	990346605854121	-500111939732339	0,00242831453574	ENSG00000049245	VAMP3	VAMP3	vesicle associated membrane protein 3 [Source:HGNC Symbol;Acc:HGNC:12644]	9341	#ffffbf	DPG 00: Constant
488583339389452	-1394173879363	0,803367023497305	488583339389452	-810593042280607	0,0892450756358763	488583339389452	917348435233117	0,0412457831008528	488583339389452	844487547133	0,060387194254812	488583339389452	805723123605119	0,0730781219686204	ENSG00000049323	LTBP1	LTBP1	latent transforming growth factor beta binding protein 1 [Source:HGNC Symbol;Acc:HGNC:6714]	4052	#ffffbf	DPG 00: Constant
341274361501704	161304306717426	3,05641463969286e-31	341274361501704	433836707594396	0,00317231997716205	341274361501704	200914451037471	0,176007365460392	341274361501704	-107216212808185	0,491316596179897	341274361501704	-847813243296796	0,588570476441932	ENSG00000049449	RCN1	RCN1	reticulocalbin 1 [Source:HGNC Symbol;Acc:HGNC:9934]	5954	#ffffbf	DPG 00: Constant
775602516622168	628036533493843	0,810295950935173	775602516622168	-564784156482555	0,00602397722907665	775602516622168	154929444236169	3,92363841889039e-16	775602516622168	177190939559174	1,09643545821655e-20	775602516622168	176019849846701	1,73246127159715e-20	ENSG00000049541	RFC2	RFC2	replication factor C subunit 2 [Source:HGNC Symbol;Acc:HGNC:9970]	5982	#ffffbf	DPG 00: Constant
536927877786646	-223163189673642	0,4272828386887	536927877786646	-821026250683162	0,000802554083513649	536927877786646	35606153656868	0,892648991259101	536927877786646	116700399223414	0,657898558047536	536927877786646	77463723667413	0,771609346900371	ENSG00000049618	ARID1B	ARID1B	AT-rich interaction domain 1B [Source:HGNC Symbol;Acc:HGNC:18040]	57492	#ffffbf	DPG 00: Constant
193087928434613	-861572922785511	0,00178451342916874	193087928434613	-838073961448301	0,00233656129968758	193087928434613	-140910520483108	1,13678679922311e-07	193087928434613	-133263649877256	5,20899152048032e-07	193087928434613	-140957244891228	1,10585449803852e-07	ENSG00000049656	CLPTM1L	CLPTM1L	CLPTM1 like [Source:HGNC Symbol;Acc:HGNC:24308]	81037	#ffffbf	DPG 00: Constant
533039254254429	-116405180051987	0,00100067122658983	533039254254429	141602751210491	1,69890705119879e-05	533039254254429	-226449105428984	1,1865765630068e-09	533039254254429	-138489495342962	5,6126182628965e-05	533039254254429	-139025890046849	3,68483957552764e-05	ENSG00000049769	PPP1R3F	PPP1R3F	protein phosphatase 1 regulatory subunit 3F [Source:HGNC Symbol;Acc:HGNC:14944]	89801	#ffffbf	DPG 00: Constant
187418656544998	-523694787836525	0,0383280302376762	187418656544998	134272104669306	1,83109005386187e-08	187418656544998	-151915458164485	1,13570551920206e-10	187418656544998	-171764221719439	3,33323352933398e-13	187418656544998	-17588781036732	8,31976691967401e-14	ENSG00000049860	HEXB	HEXB	hexosaminidase subunit beta [Source:HGNC Symbol;Acc:HGNC:4879]	3074	#ffffbf	DPG 00: Constant
135700005892585	-173853540592678	2,32205626595082e-09	135700005892585	-175346954258258	1,95125362502068e-09	135700005892585	-588820462802698	0,0351287757862729	135700005892585	-309749987082087	0,281585907975018	135700005892585	-198667836647475	0,495766120838577	ENSG00000049883	PTCD2	PTCD2	pentatricopeptide repeat domain 2 [Source:HGNC Symbol;Acc:HGNC:25734]	79810	#ffffbf	DPG 00: Constant
400872639051377	670905779373131	0,000733156738507	400872639051377	709220406523885	0,000303295641309285	400872639051377	231640329241849	0,252290499457098	400872639051377	112867701562786	0,976260229406285	400872639051377	109004493970672	0,604088857258282	ENSG00000050130	JKAMP	JKAMP	JNK1/MAPK8 associated membrane protein [Source:HGNC Symbol;Acc:HGNC:20184]	51528	#ffffbf	DPG 00: Constant
514153173283646	-376330069509054	0,0100389368863787	514153173283646	843350059156611	4,49363504158423e-10	514153173283646	21683837269299	0,126473171350282	514153173283646	-627680381807485	0,996926349135491	514153173283646	51223417209011	0,738724417281637	ENSG00000050393	MCUR1	MCUR1	mitochondrial calcium uniporter regulator 1 [Source:HGNC Symbol;Acc:HGNC:21097]	63933	#ffffbf	DPG 00: Constant
936847879523079	-133232186018852	0,574425440669546	936847879523079	292682993291236	0,155914318136511	936847879523079	358867439290277	0,85997663463332	936847879523079	-194828119104733	0,333306624552011	936847879523079	-201623031654262	0,313679158032603	ENSG00000050426	LETMD1	LETMD1	LETM1 domain containing 1 [Source:HGNC Symbol;Acc:HGNC:24241]	25875	#ffffbf	DPG 00: Constant
457349554468493	-732195196154679	0,664527660643545	457349554468493	-81860117791117	0,650021278926606	457349554468493	306313387457621	0,0216773075672655	457349554468493	259544542156979	0,0517405356825487	457349554468493	284316656758911	0,0307206822438211	ENSG00000050748	MAPK9	MAPK9	mitogen-activated protein kinase 9 [Source:HGNC Symbol;Acc:HGNC:6886]	5601	#ffffbf	DPG 00: Constant
739428309247142	718044417965428	0,0935249423271534	739428309247142	849158941209426	0,043859428217842	739428309247142	120605600661431	0,00282975366378472	739428309247142	591134682389062	0,14422904257513	739428309247142	550965823756459	0,174107739902247	ENSG00000050820	BCAR1	BCAR1	BCAR1 scaffold protein, Cas family member [Source:HGNC Symbol;Acc:HGNC:971]	9564	#ffffbf	DPG 00: Constant
332934076025949	390477516178786	0,163476060932021	332934076025949	504728471370645	0,0621584538823696	332934076025949	490844314701267	0,0562914479449115	332934076025949	223462058480988	0,410409703346432	332934076025949	233930925153359	0,382788074070748	ENSG00000051382	PIK3CB	PIK3CB	phosphatidylinositol-4,5-bisphosphate 3-kinase catalytic subunit beta [Source:HGNC Symbol;Acc:HGNC:8976]	5291	#ffffbf	DPG 00: Constant
552569077813832	808212722209794	0,000307424715826588	552569077813832	615020056866421	0,00653782243066467	552569077813832	193601897198623	8,79648311741766e-20	552569077813832	199802144207649	6,41728798502885e-21	552569077813832	192328704610745	1,49592630529964e-19	ENSG00000051596	THOC3	THOC3	THO complex subunit 3 [Source:HGNC Symbol;Acc:HGNC:19072]	84321	#ffffbf	DPG 00: Constant
727642733089867	-103484249992528	1,54680891466304e-07	727642733089867	-117068294844507	2,66491533062048e-09	727642733089867	-598929555436574	0,00202002297473291	727642733089867	-12599320358158	7,18835002101228e-11	727642733089867	-132734386864411	5,63996607483686e-12	ENSG00000051620	HEBP2	HEBP2	heme binding protein 2 [Source:HGNC Symbol;Acc:HGNC:15716]	23593	#ffffbf	DPG 00: Constant
220023737360688	-695038645614044	0,00431098805852223	220023737360688	-18251384287455	5,63244134286537e-14	220023737360688	101293193451868	0,70757206352538	220023737360688	-40700254941103	0,0869235561649373	220023737360688	-297370339193404	0,210557860550827	ENSG00000051825	MPHOSPH9	MPHOSPH9	M-phase phosphoprotein 9 [Source:HGNC Symbol;Acc:HGNC:7215]	10198	#ffffbf	DPG 00: Constant
654588462531662	911209542254227	0,000420237121194622	654588462531662	185432455162802	0,548386961513994	654588462531662	153837449233659	5,58641574352604e-10	654588462531662	118759060992269	1,71286001458419e-06	654588462531662	124243192938925	5,33632464846717e-07	ENSG00000052126	PLEKHA5	PLEKHA5	pleckstrin homology domain containing A5 [Source:HGNC Symbol;Acc:HGNC:30036]	54477	#ffffbf	DPG 00: Constant
386336295185783	11190948421043	0,642443809677468	386336295185783	460224618536639	0,0204287987552785	386336295185783	738165932850621	6,87100594754154e-05	386336295185783	621148811369248	0,000865392236925478	386336295185783	676819655484606	0,000254427275352909	ENSG00000052723	SIKE1	SIKE1	suppressor of IKBKE 1 [Source:HGNC Symbol;Acc:HGNC:26119]	80143	#ffffbf	DPG 00: Constant
835749749798828	663983766694232	0,0151534562106375	835749749798828	-456783691163727	0,894621188733413	835749749798828	222153222974627	7,17042328309466e-18	835749749798828	199035314935194	1,19354422440345e-14	835749749798828	200151454219424	8,12225008505929e-15	ENSG00000052749	RRP12	RRP12	ribosomal RNA processing 12 homolog [Source:HGNC Symbol;Acc:HGNC:29100]	23223	#ffffbf	DPG 00: Constant
103994402626718	-408288177921571	0,0100745059247945	103994402626718	-524974393217023	0,757599801936909	103994402626718	-136462596819483	1,08187564171741e-19	103994402626718	-135603236037724	9,70299449376341e-20	103994402626718	-139001674841608	8,40913550137076e-21	ENSG00000052841	TTC17	TTC17	tetratricopeptide repeat domain 17 [Source:HGNC Symbol;Acc:HGNC:25596]	55761	#ffffbf	DPG 00: Constant
34286245962302	-43847493543395	0,651182841784275	34286245962302	-412725084158236	0,701785094762746	34286245962302	173336277376633	0,795496061817364	34286245962302	-472490270460375	0,537360738492467	34286245962302	-535186160745591	0,421182984754767	ENSG00000052850	ALX4	ALX4	ALX homeobox 4 [Source:HGNC Symbol;Acc:HGNC:450]	60529	#ffffbf	DPG 00: Constant
791806345040806	-179052625813058	4,82410394779171e-12	791806345040806	-157075315982594	1,24445877886401e-09	791806345040806	738029407244239	0,00365126409549437	791806345040806	852570028202296	0,000727711077627871	791806345040806	889612296189639	0,000414507609002652	ENSG00000053254	FOXN3	FOXN3	forkhead box N3 [Source:HGNC Symbol;Acc:HGNC:1928]	1112	#ffffbf	DPG 00: Constant
609257200610031	-113379512091171	3,58839661187317e-11	609257200610031	-798153774938793	4,03594653658127e-06	609257200610031	-216467033339344	6,24042480302504e-37	609257200610031	-182879265265063	3,70625989007325e-27	609257200610031	-193096837691408	2,41368981424018e-30	ENSG00000053371	AKR7A2	AKR7A2	aldo-keto reductase family 7 member A2 [Source:HGNC Symbol;Acc:HGNC:389]	8574	#ffffbf	DPG 00: Constant
893089614194748	651892260536664	0,0088416369925169	893089614194748	-363289276457196	0,171373542108008	893089614194748	200904662132639	1,15197269970194e-17	893089614194748	184253792115879	4,28948883435473e-15	893089614194748	180210019529394	1,58282399385456e-14	ENSG00000053372	MRTO4	MRTO4	MRT4 homolog, ribosome maturation factor [Source:HGNC Symbol;Acc:HGNC:18477]	51154	#ffffbf	DPG 00: Constant
491505228926812	-141787621778304	9,20170216946428e-05	491505228926812	-976492069471501	0,00594535541407881	491505228926812	68308292735221	0,0324067043582941	491505228926812	964357834770681	0,00226016277492131	491505228926812	977213811885408	0,00186586795214867	ENSG00000053524	MCF2L2	MCF2L2	MCF.2 cell line derived transforming sequence-like 2 [Source:HGNC Symbol;Acc:HGNC:30319]	23101	#ffffbf	DPG 00: Constant
169666652388246	95925901130925	0,936498008424748	169666652388246	260269337161263	0,709842317255232	169666652388246	579572395670251	0,334074135509424	169666652388246	104120297812031	0,13054197259628	169666652388246	717239075348206	0,249346172533571	ENSG00000053702	NRIP2	NRIP2	nuclear receptor interacting protein 2 [Source:HGNC Symbol;Acc:HGNC:23078]	83714	#ffffbf	DPG 00: Constant
316645623985726	-574669793245252	0,0533254173945164	316645623985726	186808268997538	0,583790436615499	316645623985726	-174810379225199	0,553639093817886	316645623985726	-395354180980731	0,166875883555236	316645623985726	-316826672240031	0,271898428438017	ENSG00000053770	AP5M1	AP5M1	adaptor related protein complex 5 subunit mu 1 [Source:HGNC Symbol;Acc:HGNC:20192]	55745	#ffffbf	DPG 00: Constant
336355885863182	332493345224338	0,0936329700876456	336355885863182	164011116769098	0,453058702817562	336355885863182	642847155079511	0,000340110905012764	336355885863182	510305497967265	0,00499459501264087	336355885863182	542976705223463	0,00259096592950433	ENSG00000053900	ANAPC4	ANAPC4	anaphase promoting complex subunit 4 [Source:HGNC Symbol;Acc:HGNC:19990]	29945	#ffffbf	DPG 00: Constant
753773856810292	103239590749101	0,628038738222547	753773856810292	-199623563711952	0,329638987171158	753773856810292	-573369776836231	0,00121793848995205	753773856810292	-567282055049098	0,00154937823555652	753773856810292	-573713982336361	0,00125272119054752	ENSG00000054116	TRAPPC3	TRAPPC3	trafficking protein particle complex subunit 3 [Source:HGNC Symbol;Acc:HGNC:19942]	27095	#ffffbf	DPG 00: Constant
264543213586436	-228155224988647	0,906150607722216	264543213586436	-146049111793221	0,413031427851676	264543213586436	692903786866046	2,66621866123003e-06	264543213586436	719981911597276	1,05408289585752e-06	264543213586436	719102486265763	1,099951192852e-06	ENSG00000054118	THRAP3	THRAP3	thyroid hormone receptor associated protein 3 [Source:HGNC Symbol;Acc:HGNC:22964]	9967	#ffffbf	DPG 00: Constant
106033514390323	214447773398066	0,330978995476777	106033514390323	231383767211535	0,282642721266517	106033514390323	-133976649291356	0,52347098144315	106033514390323	-327518216157929	0,0967519188907932	106033514390323	-31985623968303	0,105791418226507	ENSG00000054148	PHPT1	PHPT1	phosphohistidine phosphatase 1 [Source:HGNC Symbol;Acc:HGNC:30033]	29085	#ffffbf	DPG 00: Constant
409404340782361	226993598813354	0,640528175882647	409404340782361	31337805853168	0,50135894884777	409404340782361	156827539652454	7,73200361315688e-05	409404340782361	192627162888786	1,31169692177299e-06	409404340782361	192749158279856	1,18529653686425e-06	ENSG00000054179	ENTPD2	ENTPD2	ectonucleoside triphosphate diphosphohydrolase 2 [Source:HGNC Symbol;Acc:HGNC:3364]	954	#ffffbf	DPG 00: Constant
246295680209934	-308409744221539	0,44127621823752	246295680209934	-69104802937177	0,0589138399376407	246295680209934	-822818921163076	0,821201347936672	246295680209934	-382983879632842	0,281112978341667	246295680209934	-355668741343901	0,317321774476894	ENSG00000054267	ARID4B	ARID4B	AT-rich interaction domain 4B [Source:HGNC Symbol;Acc:HGNC:15550]	51742	#ffffbf	DPG 00: Constant
166271715418367	160842950430569	0,778241128009343	166271715418367	137908127058383	0,997711902789932	166271715418367	101821561532232	0,0298585865319459	166271715418367	90533011742801	0,0538600754712007	166271715418367	86684588841299	0,0633303139948168	ENSG00000054282	SDCCAG8	SDCCAG8	SHH signaling and ciliogenesis regulator SDCCAG8 [Source:HGNC Symbol;Acc:HGNC:10671]	10806	#ffffbf	DPG 00: Constant
859555189013808	200669821303109	0,540362467324823	859555189013808	109041283965419	0,751270410170643	859555189013808	587605051888115	0,0289859765740619	859555189013808	739723200555492	0,00573650555044725	859555189013808	795516206314665	0,00282339619180847	ENSG00000054523	KIF1B	KIF1B	kinesin family member 1B [Source:HGNC Symbol;Acc:HGNC:16636]	23095	#ffffbf	DPG 00: Constant
700698676454452	112275523075159	0,923130858019775	700698676454452	-192941302429965	0,661583835109665	700698676454452	276341803904259	0,00682028814892013	700698676454452	746418589557669	0,246909396293175	700698676454452	12399326982335	0,0953974412711469	ENSG00000054598	FOXC1	FOXC1	forkhead box C1 [Source:HGNC Symbol;Acc:HGNC:3800]	2296	#ffffbf	DPG 00: Constant
546624467429929	915563488671183	3,5570882884223e-07	546624467429929	134462895859376	2,50576854331191e-14	546624467429929	-426152555414251	0,0206062435579297	546624467429929	-35434081509497	0,0564424143266141	546624467429929	-401335397335896	0,0288069758372693	ENSG00000054611	TBC1D22A	TBC1D22A	TBC1 domain family member 22A [Source:HGNC Symbol;Acc:HGNC:1309]	25771	#ffffbf	DPG 00: Constant
103385511810426	-100177002756145	0,0111529154264451	103385511810426	-391846074498865	0,3508018837716	103385511810426	319896965754688	0,410613670680449	103385511810426	173498883442702	0,668332181990175	103385511810426	183305431290899	0,647731340565806	ENSG00000054654	SYNE2	SYNE2	spectrin repeat containing nuclear envelope protein 2 [Source:HGNC Symbol;Acc:HGNC:17084]	23224	#ffffbf	DPG 00: Constant
20112561569827	-115308329366196	0,0770633062766126	20112561569827	-990623097428021	0,0899156747352864	20112561569827	-780809705958598	0,158167426685213	20112561569827	-133422215493834	0,0473932668741429	20112561569827	-162882040767614	0,0299327198969489	ENSG00000054803	CBLN4	CBLN4	cerebellin 4 precursor [Source:HGNC Symbol;Acc:HGNC:16231]	140689	#ffffbf	DPG 00: Constant
593918798120634	-318717924398985	0,172471521677908	593918798120634	-199775474458491	0,415785677052268	593918798120634	-845580787290949	5,11432028661451e-05	593918798120634	-571296690586319	0,0068477536172886	593918798120634	-608983596899716	0,00370863419753759	ENSG00000054965	FAM168A	FAM168A	family with sequence similarity 168 member A [Source:HGNC Symbol;Acc:HGNC:28999]	23201	#ffffbf	DPG 00: Constant
1208810371274	326921024176104	0,989118954754198	1208810371274	-103834381345279	3,28938396501938e-08	1208810371274	197209331956696	2,56685444041256e-28	1208810371274	185897313149985	2,62525385548884e-25	1208810371274	192966705545297	3,52621667662084e-27	ENSG00000055044	NOP58	NOP58	NOP58 ribonucleoprotein [Source:HGNC Symbol;Acc:HGNC:29926]	51602	#ffffbf	DPG 00: Constant
23359744048901	884483082020357	5,34007042445838e-11	23359744048901	815591853160492	1,51988985802316e-09	23359744048901	546278237660549	4,65472451172306e-05	23359744048901	534784152169932	7,19625625690785e-05	23359744048901	541506770310862	5,39403913594736e-05	ENSG00000055070	SZRD1	SZRD1	SUZ RNA binding domain containing 1 [Source:HGNC Symbol;Acc:HGNC:30232]	26099	#ffffbf	DPG 00: Constant
10237937266557	-463824645782953	0,00220442746154715	10237937266557	-739811983933759	5,56921213686094e-07	10237937266557	252189008528495	0,0914697869502557	10237937266557	147589378295727	0,340303117542551	10237937266557	134386536269917	0,384586195201199	ENSG00000055130	CUL1	CUL1	cullin 1 [Source:HGNC Symbol;Acc:HGNC:2551]	8454	#ffffbf	DPG 00: Constant
158394936933408	-702432804635575	0,0021567519332069	158394936933408	-617427221445603	0,00746714777556799	158394936933408	-133909322824689	1,59794789572437e-09	158394936933408	-107442414814743	1,08321674804374e-06	158394936933408	-113875672050737	1,81090174574121e-07	ENSG00000055147	FAM114A2	FAM114A2	family with sequence similarity 114 member A2 [Source:HGNC Symbol;Acc:HGNC:1333]	10827	#ffffbf	DPG 00: Constant
892295373804657	-803634159250673	0,00263638402661205	892295373804657	-156982689359308	1,95942948289916e-09	892295373804657	-242633838749024	0,379793972545802	892295373804657	-167693759597411	0,546306558559027	892295373804657	-158139653446801	0,568889705244567	ENSG00000055163	CYFIP2	CYFIP2	cytoplasmic FMR1 interacting protein 2 [Source:HGNC Symbol;Acc:HGNC:13760]	26999	#ffffbf	DPG 00: Constant
634629680795388	-488273099471263	0,0779543951701618	634629680795388	-391732661473389	0,167594912171207	634629680795388	206356290254031	0,455342710306225	634629680795388	170137662929273	0,545789371627192	634629680795388	13575143155218	0,634498462101614	ENSG00000055208	TAB2	TAB2	TGF-beta activated kinase 1 (MAP3K7) binding protein 2 [Source:HGNC Symbol;Acc:HGNC:17075]	23118	#ffffbf	DPG 00: Constant
343243088315801	-235344685784567	0,241626519290825	343243088315801	-399292932587105	0,0341425297177304	343243088315801	-1026044682986	5,9758510998842e-09	343243088315801	-127634560280643	5,81130858964764e-13	343243088315801	-1151481510226	4,86259644118795e-11	ENSG00000055211	GINM1	GINM1	glycosylated integral membrane protein 1 [Source:HGNC Symbol;Acc:HGNC:21074]	116254	#ffffbf	DPG 00: Constant
514080609212624	-495939184986029	0,908052684342955	514080609212624	-436551010180571	0,921142876082237	514080609212624	553600878232101	0,0978556249182563	514080609212624	506953043874975	0,132053590438262	514080609212624	670017888052282	0,0438798460987267	ENSG00000055332	EIF2AK2	EIF2AK2	eukaryotic translation initiation factor 2 alpha kinase 2 [Source:HGNC Symbol;Acc:HGNC:9437]	5610	#ffffbf	DPG 00: Constant
936624423505519	593442702127085	0,0020391513575652	936624423505519	498934422465081	0,00965140251589969	936624423505519	148417180345044	2,33335720069687e-16	936624423505519	129701270633043	7,49625381460658e-13	936624423505519	13403221114962	1,13157594346603e-13	ENSG00000055483	USP36	USP36	ubiquitin specific peptidase 36 [Source:HGNC Symbol;Acc:HGNC:20062]	57602	#ffffbf	DPG 00: Constant
495827491428941	-634360632416557	0,0942037725865281	495827491428941	-285134687467792	0,489944232852687	495827491428941	-112246543319612	0,00149316580232917	495827491428941	-991571702846091	0,00499727690053216	495827491428941	-103740068296256	0,00323242131665732	ENSG00000055609	KMT2C	KMT2C	lysine methyltransferase 2C [Source:HGNC Symbol;Acc:HGNC:13726]	58508	#ffffbf	DPG 00: Constant
67960347289655	-858553743510854	0,00124090516552141	67960347289655	-7115666942597	0,00768349563071478	67960347289655	-395645370059289	0,135350164239003	67960347289655	-440354061179653	0,0929090403361578	67960347289655	-431433756839653	0,100686343640561	ENSG00000055917	PUM2	PUM2	pumilio RNA binding family member 2 [Source:HGNC Symbol;Acc:HGNC:14958]	23369	#ffffbf	DPG 00: Constant
665851683756841	-16337512072687	0,416725699666984	665851683756841	-379525501075248	0,0335855777811095	665851683756841	-171597025355049	0,333558554846642	665851683756841	-12117446815117	0,50728627557804	665851683756841	-254442952163619	0,143147336979261	ENSG00000055950	MRPL43	MRPL43	mitochondrial ribosomal protein L43 [Source:HGNC Symbol;Acc:HGNC:14517]	84545	#ffffbf	DPG 00: Constant
239227259383518	-212202375618954	0,421713173310335	239227259383518	-672122501950468	0,00408837648905512	239227259383518	955627309412018	6,54404416577621e-06	239227259383518	913481064482121	1,68268372842103e-05	239227259383518	865352852086983	4,38757956876182e-05	ENSG00000056050	HPF1	HPF1	histone PARylation factor 1 [Source:HGNC Symbol;Acc:HGNC:26051]	54969	#ffffbf	DPG 00: Constant
633795135514899	247825648221287	0,954950273422975	633795135514899	-992942161876873	0,791450750366797	633795135514899	159867952162691	0,636163669474847	633795135514899	-64004022722145	0,843275864619889	633795135514899	-215982402555163	0,939409775163142	ENSG00000056097	ZFR	ZFR	zinc finger RNA binding protein [Source:HGNC Symbol;Acc:HGNC:17277]	51663	#ffffbf	DPG 00: Constant
394488697225865	-709930447718328	0,885424307928476	394488697225865	-233806683840098	0,625310099554798	394488697225865	66711912589725	0,0847496871621953	394488697225865	751318131943927	0,0516163904295319	394488697225865	874728630600042	0,0223541985551314	ENSG00000056277	ZNF280C	ZNF280C	zinc finger protein 280C [Source:HGNC Symbol;Acc:HGNC:25955]	55609	#ffffbf	DPG 00: Constant
418612801271167	440639216931369	0,127892808025096	418612801271167	530820794849094	0,0598108339300945	418612801271167	668165953926462	0,818006475818196	418612801271167	-32705044785142	0,916832882570182	418612801271167	933466214509736	0,748646776300779	ENSG00000056586	RC3H2	RC3H2	ring finger and CCCH-type domains 2 [Source:HGNC Symbol;Acc:HGNC:21461]	54542	#ffffbf	DPG 00: Constant
413638865009902	400205320440436	0,106126336483776	413638865009902	645651308837548	0,00599527992532347	413638865009902	891693406347927	6,68745940873339e-05	413638865009902	542257295734131	0,0174960662027272	413638865009902	5501060837294	0,0155011061573041	ENSG00000056972	TRAF3IP2	TRAF3IP2	TRAF3 interacting protein 2 [Source:HGNC Symbol;Acc:HGNC:1343]	10758	#ffffbf	DPG 00: Constant
747387266770529	-518491804133885	0,00698249585890691	747387266770529	-349276555900653	0,079685457952844	747387266770529	-159382150755852	0,40851637184344	747387266770529	216771948733622	0,264052860220975	747387266770529	215039533002339	0,266045520143703	ENSG00000056998	GYG2	GYG2	glycogenin 2 [Source:HGNC Symbol;Acc:HGNC:4700]	8908	#ffffbf	DPG 00: Constant
340135225247497	789318528458066	0,00550377142594585	340135225247497	-211171270925617	0,526585420430734	340135225247497	621074980146746	0,0239691983437275	340135225247497	553659707513206	0,0458224178352558	340135225247497	6262958184852	0,0227055555700055	ENSG00000057019	DCBLD2	DCBLD2	discoidin, CUB and LCCL domain containing 2 [Source:HGNC Symbol;Acc:HGNC:24627]	131566	#ffffbf	DPG 00: Constant
157665968389483	-734526164796391	0,680909394207558	157665968389483	415753339268683	0,683348440072186	157665968389483	132211132622975	0,0898352341190872	157665968389483	111617984963056	0,125041699796639	157665968389483	997018821600104	0,156935981589162	ENSG00000057149	SERPINB3	SERPINB3	serpin family B member 3 [Source:HGNC Symbol;Acc:HGNC:10569]	6317	#ffffbf	DPG 00: Constant
143663425241085	172106992597568	0,587601450821944	143663425241085	138554293157343	0,667597617427035	143663425241085	-82215345210785	0,789447259951085	143663425241085	-655763931682845	0,0143434462492726	143663425241085	-575809453530319	0,0305256247458707	ENSG00000057294	PKP2	PKP2	plakophilin 2 [Source:HGNC Symbol;Acc:HGNC:9024]	5318	#ffffbf	DPG 00: Constant
13391652572853	93426164660866	0,26544533564959	13391652572853	53228689640447	0,595987015043456	13391652572853	305046454694432	0,935824948044095	13391652572853	564056494013569	0,526810926951531	13391652572853	478721314837377	0,653498066831035	ENSG00000057468	MSH4	MSH4	mutS homolog 4 [Source:HGNC Symbol;Acc:HGNC:7327]	4438	#ffffbf	DPG 00: Constant
37810517814959	-476583428168124	0,00187588866425052	37810517814959	-350442459232476	0,0251902104135372	37810517814959	255576572996092	0,0989956753690077	37810517814959	246495530014951	0,111225320696643	37810517814959	288107237066434	0,0591155205217962	ENSG00000057608	GDI2	GDI2	GDP dissociation inhibitor 2 [Source:HGNC Symbol;Acc:HGNC:4227]	2665	#ffffbf	DPG 00: Constant
382610744251516	-337991018113082	0,0705029034963163	382610744251516	-202957174889538	0,306578872181603	382610744251516	43303500584239	0,0108538651576593	382610744251516	27002071504596	0,122132945258455	382610744251516	304083558327263	0,0779312152728437	ENSG00000057663	ATG5	ATG5	autophagy related 5 [Source:HGNC Symbol;Acc:HGNC:589]	9474	#ffffbf	DPG 00: Constant
66329968916539	-19017132032764	0,197710845978128	66329968916539	-284065949122623	0,0435982190785624	66329968916539	539712215911413	2,1931022844189e-05	66329968916539	419239435458164	0,00109849425640245	66329968916539	490758191849958	0,000106973781360147	ENSG00000057757	PITHD1	PITHD1	PITH domain containing 1 [Source:HGNC Symbol;Acc:HGNC:25022]	57095	#ffffbf	DPG 00: Constant
288945695170864	-223489898376901	0,460017223312517	288945695170864	686430052414769	0,0105783995945325	288945695170864	-106610820007626	4,45793370730301e-05	288945695170864	-110205653991874	2,32072146305255e-05	288945695170864	-110983413731811	1,78262512770617e-05	ENSG00000058063	ATP11B	ATP11B	ATPase phospholipid transporting 11B (putative) [Source:HGNC Symbol;Acc:HGNC:13553]	23200	#ffffbf	DPG 00: Constant
179094921962403	-130268876790646	8,89336546597216e-08	179094921962403	-175673109579167	1,83674134111705e-12	179094921962403	642750390356179	0,0054642745515019	179094921962403	191811812820466	0,436915930186248	179094921962403	273165236844592	0,253566962181096	ENSG00000058091	CDK14	CDK14	cyclin dependent kinase 14 [Source:HGNC Symbol;Acc:HGNC:8883]	5218	#ffffbf	DPG 00: Constant
777113087173838	450077343723169	0,0357620612283093	777113087173838	528824111797502	0,0116787047666489	777113087173838	-863118094465564	1,37617768213353e-05	777113087173838	-943548064251228	2,12782656763553e-06	777113087173838	-900401006834218	5,65028047073915e-06	ENSG00000058262	SEC61A1	SEC61A1	SEC61 translocon subunit alpha 1 [Source:HGNC Symbol;Acc:HGNC:18276]	29927	#ffffbf	DPG 00: Constant
43951522016525	115976463249076	0,00189798179701402	43951522016525	100588894162805	0,00707373276290291	43951522016525	205802907104452	1,57803549356299e-08	43951522016525	138672703328519	0,00012524987942019	43951522016525	15065180824165	3,05726065022753e-05	ENSG00000058272	PPP1R12A	PPP1R12A	protein phosphatase 1 regulatory subunit 12A [Source:HGNC Symbol;Acc:HGNC:7618]	4659	#ffffbf	DPG 00: Constant
359488950393986	-506312932127784	0,0663332282502763	359488950393986	-52996647091905	0,0519281612427286	359488950393986	300610057039711	0,257200842764075	359488950393986	417774511092917	0,110429337019744	359488950393986	246364356108746	0,360522019999861	ENSG00000058453	CROCC	CROCC	ciliary rootlet coiled-coil, rootletin [Source:HGNC Symbol;Acc:HGNC:21299]	9696	#ffffbf	DPG 00: Constant
694859459480175	473363047708701	0,812168251360057	694859459480175	-377928274854646	0,0211824161357919	694859459480175	916208909701919	1,07656353219919e-09	694859459480175	909654699020032	1,40066361931367e-09	694859459480175	923031223742444	6,78082298935786e-10	ENSG00000058600	POLR3E	POLR3E	RNA polymerase III subunit E [Source:HGNC Symbol;Acc:HGNC:30347]	55718	#ffffbf	DPG 00: Constant
156388418274882	138830752116496	0,000663163752355815	156388418274882	177274559987382	1,31897026267111e-05	156388418274882	-142547477231777	0,000328411733375281	156388418274882	-14719717298598	0,000214086545292759	156388418274882	-152039749519714	0,000130811355149976	ENSG00000058668	ATP2B4	ATP2B4	ATPase plasma membrane Ca2+ transporting 4 [Source:HGNC Symbol;Acc:HGNC:817]	493	#ffffbf	DPG 00: Constant
127026090112396	-529384865081429	0,0250946960414151	127026090112396	-220520265347302	0,400871918775942	127026090112396	-922027960476611	3,25160733394617e-05	127026090112396	-109536158580478	7,50646875762138e-07	127026090112396	-103180228936127	3,11988865678344e-06	ENSG00000058673	ZC3H11A	ZC3H11A	zinc finger CCCH-type containing 11A [Source:HGNC Symbol;Acc:HGNC:29093]	9877	#ffffbf	DPG 00: Constant
286108489975707	982293587626755	0,677691508772855	286108489975707	-158244945642456	0,48621125521449	286108489975707	116394830764826	9,27742102728077e-11	286108489975707	868782562242075	1,62537100373857e-06	286108489975707	895148358431585	6,7537243330115e-07	ENSG00000058729	RIOK2	RIOK2	RIO kinase 2 [Source:HGNC Symbol;Acc:HGNC:18999]	55781	#ffffbf	DPG 00: Constant
606190322927526	-293325452340983	0,17292335945484	606190322927526	-674432572648217	0,000573258910904074	606190322927526	-134466095853696	1,51325822754039e-12	606190322927526	-110761121989677	5,65492115217594e-09	606190322927526	-109312408900943	7,44829980597233e-09	ENSG00000058799	YIPF1	YIPF1	Yip1 domain family member 1 [Source:HGNC Symbol;Acc:HGNC:25231]	54432	#ffffbf	DPG 00: Constant
449340058264031	-929409818184989	0,885508692532379	449340058264031	-609086759818684	0,345904953658361	449340058264031	-146766739063023	0,0311952228906114	449340058264031	-133190817068476	0,045193518947344	449340058264031	-122706863979324	0,0556867104351397	ENSG00000058866	DGKG	DGKG	diacylglycerol kinase gamma [Source:HGNC Symbol;Acc:HGNC:2853]	1608	#ffffbf	DPG 00: Constant
380933475882811	-207104678603687	0,449896936088805	380933475882811	-639578946110668	0,00695320771660356	380933475882811	-868422403902637	0,000125910835023028	380933475882811	-661867824391533	0,00375786141451272	380933475882811	-650303773488778	0,00416873152951225	ENSG00000059122	FLYWCH1	FLYWCH1	FLYWCH-type zinc finger 1 [Source:HGNC Symbol;Acc:HGNC:25404]	84256	#ffffbf	DPG 00: Constant
222696972732016	523038149363288	0,85437032208678	222696972732016	-100558989710829	3,23101297275603e-06	222696972732016	403816293492742	0,0526275337823571	222696972732016	658595725560847	0,00116665675489948	222696972732016	675754673269528	0,000805833554712225	ENSG00000059145	UNKL	UNKL	unk like zinc finger [Source:HGNC Symbol;Acc:HGNC:14184]	64718	#ffffbf	DPG 00: Constant
37686589589687	-286835648433309	0,37218750713452	37686589589687	-41280306954729	0,174556417952416	37686589589687	-164920357063554	2,23693783577069e-09	37686589589687	-167960033147111	1,21720867866446e-09	37686589589687	-167640049452923	1,07592730107655e-09	ENSG00000059378	PARP12	PARP12	poly(ADP-ribose) polymerase family member 12 [Source:HGNC Symbol;Acc:HGNC:21919]	64761	#ffffbf	DPG 00: Constant
30969805240242	167047277668464	0,486509633537608	30969805240242	-193086665716012	0,986462942587716	30969805240242	568461770809115	0,799024054857996	30969805240242	-393338004564838	0,861257097588745	30969805240242	-372380640911973	0,866288291295288	ENSG00000059588	TARBP1	TARBP1	TAR (HIV-1) RNA binding protein 1 [Source:HGNC Symbol;Acc:HGNC:11568]	6894	#ffffbf	DPG 00: Constant
393322740613339	-127982934345088	1,85797866767427e-15	393322740613339	-86893198102985	7,71466948789674e-08	393322740613339	-111460257470942	1,56491786145787e-12	393322740613339	-102833118679028	6,54216786734166e-11	393322740613339	-992292792684726	2,30007990097916e-10	ENSG00000059691	GATB	GATB	glutamyl-tRNA amidotransferase subunit B [Source:HGNC Symbol;Acc:HGNC:8849]	5188	#ffffbf	DPG 00: Constant
146263941527649	645563220842396	0,0718140778063521	146263941527649	355944862248169	0,353718542309639	146263941527649	397692297016819	0,249987913188444	146263941527649	-28965533559634	0,416380853617833	146263941527649	-785949688517744	0,830233310214998	ENSG00000059758	CDK17	CDK17	cyclin dependent kinase 17 [Source:HGNC Symbol;Acc:HGNC:8750]	5128	#ffffbf	DPG 00: Constant
90133129027141	-154835558312778	0,000799457345632416	90133129027141	-226070573955361	0,654457370851438	90133129027141	-369294420833737	0,391743973533814	90133129027141	389867848387387	0,366932388944962	90133129027141	279755488075274	0,522498083054545	ENSG00000059915	PSD	PSD	pleckstrin and Sec7 domain containing [Source:HGNC Symbol;Acc:HGNC:9507]	5662	#ffffbf	DPG 00: Constant
456804557804862	458788684820323	0,0754858754883644	456804557804862	-853815834097122	0,781703610937971	456804557804862	932737219291571	8,73680158880197e-05	456804557804862	965872063346689	3,9740067538011e-05	456804557804862	838314827814527	0,000380715422847183	ENSG00000060069	CTDP1	CTDP1	CTD phosphatase subunit 1 [Source:HGNC Symbol;Acc:HGNC:2498]	9150	#ffffbf	DPG 00: Constant
221221282968154	720259038740379	0,000520344243045057	221221282968154	-283831445115431	0,218328089107872	221221282968154	416748563012978	0,0428875746935516	221221282968154	158120238007457	0,945130590261786	221221282968154	937229603570581	0,672341006123786	ENSG00000060237	WNK1	WNK1	WNK lysine deficient protein kinase 1 [Source:HGNC Symbol;Acc:HGNC:14540]	65125	#ffffbf	DPG 00: Constant
870985049488148	351512617536622	0,170573600216635	870985049488148	-325382186027364	0,221420500029808	870985049488148	115994141199982	5,25792867778229e-07	870985049488148	784817524199229	0,00074566777391148	870985049488148	80187433801916	0,000553127420324397	ENSG00000060339	CCAR1	CCAR1	cell division cycle and apoptosis regulator 1 [Source:HGNC Symbol;Acc:HGNC:24236]	55749	#ffffbf	DPG 00: Constant
112564536122829	-171667295636438	0,508370724870589	112564536122829	257171979700914	0,3202779236062	112564536122829	-123947450532906	1,49703551487603e-08	112564536122829	-116241617071844	1,22596332281575e-07	112564536122829	-12854139893392	4,02190607116003e-09	ENSG00000060491	OGFR	OGFR	opioid growth factor receptor [Source:HGNC Symbol;Acc:HGNC:15768]	11054	#ffffbf	DPG 00: Constant
705139311441684	140544838374195	0,55857502525855	705139311441684	-580697606695819	0,00417295953571824	705139311441684	179048611863987	6,8346541338519e-22	705139311441684	188549730531775	4,07010111165304e-24	705139311441684	18700201483287	8,24042406097621e-24	ENSG00000060688	SNRNP40	SNRNP40	small nuclear ribonucleoprotein U5 subunit 40 [Source:HGNC Symbol;Acc:HGNC:30857]	9410	#ffffbf	DPG 00: Constant
129057011366155	-611996180246998	0,326282617891873	129057011366155	-546177327911463	0,374064298498173	129057011366155	22052663072193	0,0144474649303679	129057011366155	119429901047271	0,105499236317544	129057011366155	121558077465007	0,101521214731103	ENSG00000060709	RIMBP2	RIMBP2	RIMS binding protein 2 [Source:HGNC Symbol;Acc:HGNC:30339]	23504	#ffffbf	DPG 00: Constant
174113896057348	-613597409343007	0,665826173400842	174113896057348	191305699850888	0,931873846475723	174113896057348	778070572273855	0,28618125001867	174113896057348	579077653654561	0,474864260749948	174113896057348	496824650264228	0,590653493953578	ENSG00000061492	WNT8A	WNT8A	Wnt family member 8A [Source:HGNC Symbol;Acc:HGNC:12788]	7478	#ffffbf	DPG 00: Constant
122813864425305	715457193200244	0,039646964200225	122813864425305	817697913977886	0,016890777612129	122813864425305	125397433935072	0,000134814365439832	122813864425305	109663710796949	0,0008378619836153	122813864425305	116090425190417	0,00040562453478138	ENSG00000061676	NCKAP1	NCKAP1	NCK associated protein 1 [Source:HGNC Symbol;Acc:HGNC:7666]	10787	#ffffbf	DPG 00: Constant
983825905062663	-924917468419021	0,505595530645728	983825905062663	-86086894907269	1,90112323490992e-14	983825905062663	146299176852414	0,213055936881833	983825905062663	-293045727087659	0,00911489538053074	983825905062663	-295784956090777	0,00803557793955421	ENSG00000061794	MRPS35	MRPS35	mitochondrial ribosomal protein S35 [Source:HGNC Symbol;Acc:HGNC:16635]	60488	#ffffbf	DPG 00: Constant
768274852604102	594330383429554	0,00295741072651311	768274852604102	229288058574285	0,293022979502528	768274852604102	840923792024598	9,78399715171926e-06	768274852604102	651860535575429	0,000633965058327393	768274852604102	660804148481596	0,000515984841624733	ENSG00000061936	SFSWAP	SFSWAP	splicing factor SWAP [Source:HGNC Symbol;Acc:HGNC:10790]	6433	#ffffbf	DPG 00: Constant
366331590563302	-180581095418061	0,642164821539474	366331590563302	-718902509337428	0,0310306625533912	366331590563302	-15286371273004	1,88786818114891e-06	366331590563302	-193276374118857	2,69518031888959e-09	366331590563302	-186462440011433	7,70221220997508e-09	ENSG00000061987	MON2	MON2	MON2 homolog, regulator of endosome-to-Golgi trafficking [Source:HGNC Symbol;Acc:HGNC:29177]	23041	#ffffbf	DPG 00: Constant
899271382684573	897733678932851	0,655662720933204	899271382684573	416594920006465	0,0116208356404868	899271382684573	101783530879278	2,52701220587459e-11	899271382684573	942727653566566	5,89431448439956e-10	899271382684573	998898967298491	9,01394765074326e-11	ENSG00000062194	GPBP1	GPBP1	GC-rich promoter binding protein 1 [Source:HGNC Symbol;Acc:HGNC:29520]	65056	#ffffbf	DPG 00: Constant
453698802853199	10605425258832	0,00764228536745788	453698802853199	114874102861121	0,00367380346378641	453698802853199	950611132954269	0,012413751143969	453698802853199	939397588219521	0,0135513506153202	453698802853199	903414689940086	0,0167251296841068	ENSG00000062370	ZNF112	ZNF112	zinc finger protein 112 [Source:HGNC Symbol;Acc:HGNC:12892]	7771	#ffffbf	DPG 00: Constant
373323220018292	880446756663771	2,32205626595082e-09	373323220018292	92587111289026	2,80239105611209e-10	373323220018292	147853375782115	6,73123814310344e-25	373323220018292	126666828015379	1,25567571310364e-18	373323220018292	133139108979036	1,79841451296053e-20	ENSG00000062485	CS	CS	citrate synthase [Source:HGNC Symbol;Acc:HGNC:2422]	1431	#ffffbf	DPG 00: Constant
631878046673287	-117674613881057	3,14284208490385e-10	631878046673287	-110417453269817	3,57880686333878e-09	631878046673287	-316196636020171	0,0919243943847269	631878046673287	-373700088645978	0,047006657524442	631878046673287	-507058857037499	0,00620513323927625	ENSG00000062582	MRPS24	MRPS24	mitochondrial ribosomal protein S24 [Source:HGNC Symbol;Acc:HGNC:14510]	64951	#ffffbf	DPG 00: Constant
511242057841465	225687506517668	0,311717788905972	511242057841465	172727901196714	0,464179200602987	511242057841465	-19947222327719	0,311500278431058	511242057841465	-123008202507553	0,577176110294013	511242057841465	-98922737842475	0,626652769455253	ENSG00000062598	ELMO2	ELMO2	engulfment and cell motility 2 [Source:HGNC Symbol;Acc:HGNC:17233]	63916	#ffffbf	DPG 00: Constant
570207794409148	837565454091104	0,804388664840778	570207794409148	-202405089309998	0,504904316399122	570207794409148	691954231129501	0,00663388442006897	570207794409148	330605036450279	0,213614755439263	570207794409148	358640694316498	0,174282923686504	ENSG00000062650	WAPL	WAPL	WAPL cohesin release factor [Source:HGNC Symbol;Acc:HGNC:23293]	23063	#ffffbf	DPG 00: Constant
218809609285682	746431527114329	4,98911345004356e-05	218809609285682	115992323465347	1,3396591894545e-10	218809609285682	-88429288110103	8,38609614956934e-07	218809609285682	-891996921688533	6,90035712658575e-07	218809609285682	-859859412660379	1,66302432741097e-06	ENSG00000062716	VMP1	VMP1	vacuole membrane protein 1 [Source:HGNC Symbol;Acc:HGNC:29559]	81671	#ffffbf	DPG 00: Constant
251297756652582	110719401483558	0,983313812425939	251297756652582	31227703348487	0,381310988947679	251297756652582	-136180597127543	1,4739116937719e-05	251297756652582	-128738530949942	3,86562805030332e-05	251297756652582	-125336478906178	5,77599666999162e-05	ENSG00000062725	APPBP2	APPBP2	amyloid beta precursor protein binding protein 2 [Source:HGNC Symbol;Acc:HGNC:622]	10513	#ffffbf	DPG 00: Constant
962066864522103	-362247914977741	0,902966419259621	962066864522103	181909481579611	0,448847964123218	962066864522103	139645318436424	6,56386627670533e-12	962066864522103	103229956035879	4,10984346767381e-07	962066864522103	109652893155342	7,25336467638814e-08	ENSG00000063046	EIF4B	EIF4B	eukaryotic translation initiation factor 4B [Source:HGNC Symbol;Acc:HGNC:3285]	1975	#ffffbf	DPG 00: Constant
370714504957829	690267684227899	0,0226112400807478	370714504957829	679758519786114	0,846830438526814	370714504957829	770173718550364	0,00731195321887593	370714504957829	702362317660726	0,014090097442754	370714504957829	668245701815565	0,0199160264648799	ENSG00000063169	BICRA	BICRA	BRD4 interacting chromatin remodeling complex associated protein [Source:HGNC Symbol;Acc:HGNC:4332]	29998	#ffffbf	DPG 00: Constant
670675081782602	242535359707248	0,513327678363279	670675081782602	299989671509751	0,396960357095386	670675081782602	-214582368416062	8,35243169724069e-12	670675081782602	-107273610551809	0,0005168545304256	670675081782602	-110822638827589	0,000331765449957598	ENSG00000063176	SPHK2	SPHK2	sphingosine kinase 2 [Source:HGNC Symbol;Acc:HGNC:18859]	56848	#ffffbf	DPG 00: Constant
819495650876237	-125994849878651	0,663637838697567	819495650876237	-755667040379329	0,98481647525778	819495650876237	945613552449455	8,20896775271669e-06	819495650876237	867490543614346	4,41691065526615e-05	819495650876237	802893942643367	0,000161163079500154	ENSG00000063177	RPL18	RPL18	ribosomal protein L18 [Source:HGNC Symbol;Acc:HGNC:10310]	6141	#ffffbf	DPG 00: Constant
290685397543787	266069259453291	0,141528812001717	290685397543787	76607079585217	0,707225468762245	290685397543787	989110729993212	5,28428589373409e-10	290685397543787	90636123494914	1,34659078052904e-08	290685397543787	891067817512549	2,2705841607237e-08	ENSG00000063244	U2AF2	U2AF2	U2 small nuclear RNA auxiliary factor 2 [Source:HGNC Symbol;Acc:HGNC:23156]	11338	#ffffbf	DPG 00: Constant
214083468255121	-4325142709085	0,0733308066789855	214083468255121	-242795676538464	0,344534547007016	214083468255121	-798585430284303	0,000326731863723921	214083468255121	-688287331139248	0,00204744433327856	214083468255121	-763670019478956	0,000594736114972535	ENSG00000063245	EPN1	EPN1	epsin 1 [Source:HGNC Symbol;Acc:HGNC:21604]	29924	#ffffbf	DPG 00: Constant
724258586066837	-34851884429327	0,00550572122931412	724258586066837	-311940984203479	0,0134254501963158	724258586066837	-506134635322341	1,99169852845944e-05	724258586066837	-466360302823106	8,88631715810301e-05	724258586066837	-391960661671009	0,000970344370581682	ENSG00000063322	MED29	MED29	mediator complex subunit 29 [Source:HGNC Symbol;Acc:HGNC:23074]	55588	#ffffbf	DPG 00: Constant
221451311559314	-791818345853607	0,648033874514615	221451311559314	809547706475496	0,305587872730012	221451311559314	301135486571019	0,0193602240587749	221451311559314	161661119926893	0,0732042576636334	221451311559314	21757022031274	0,0420865621124357	ENSG00000063438	AHRR	AHRR	aryl hydrocarbon receptor repressor [Source:HGNC Symbol;Acc:HGNC:346]	57491	#ffffbf	DPG 00: Constant
262536410091826	-583523718804069	0,00199272443697659	262536410091826	-106353338533565	9,4198256612048e-09	262536410091826	-179237027324465	1,76984816381688e-22	262536410091826	-176892132899322	5,27330960683949e-22	262536410091826	-190292322228508	1,4542598507071e-25	ENSG00000063587	ZNF275	ZNF275	zinc finger protein 275 [Source:HGNC Symbol;Acc:HGNC:13069]	10838	#ffffbf	DPG 00: Constant
262536410091826	-583523718804069	0,00199272443697659	262536410091826	-106353338533565	9,4198256612048e-09	262536410091826	-179237027324465	1,76984816381688e-22	262536410091826	-176892132899322	5,27330960683949e-22	262536410091826	-190292322228508	1,4542598507071e-25	ENSG00000063587	ZNF275	ZNF275	zinc finger protein 275 [Source:HGNC Symbol;Acc:HGNC:13069]	105373378	#ffffbf	DPG 00: Constant
36857187517207	516139562539766	0,0073744751519593	36857187517207	208782374915357	0,326960202812641	36857187517207	747218354470996	0,714523049523273	36857187517207	796265383447552	0,702949369385634	36857187517207	923374409459371	0,649202327916315	ENSG00000063601	MTMR1	MTMR1	myotubularin related protein 1 [Source:HGNC Symbol;Acc:HGNC:7449]	8776	#ffffbf	DPG 00: Constant
106925473888084	-15848130811634	0,684987289694871	106925473888084	-682127597048362	0,0432917974896719	106925473888084	-165668018480275	2,828636098944e-07	106925473888084	-150631084784158	2,92262901805454e-06	106925473888084	-151310591237829	2,56792226289994e-06	ENSG00000063660	GPC1	GPC1	glypican 1 [Source:HGNC Symbol;Acc:HGNC:4449]	2817	#ffffbf	DPG 00: Constant
168967602080466	-348056538211169	0,203349968524699	168967602080466	-380234940723829	0,161212510982243	168967602080466	-540996074852192	0,0298887465794124	168967602080466	506125615312311	0,864505503779294	168967602080466	128418765460453	0,644462584847937	ENSG00000063761	ADCK1	ADCK1	aarF domain containing kinase 1 [Source:HGNC Symbol;Acc:HGNC:19038]	57143	#ffffbf	DPG 00: Constant
130441559352748	100419308463632	5,33488752758052e-14	130441559352748	782838835480076	6,59989535930938e-09	130441559352748	166815263899422	1,26225642670723e-37	130441559352748	155370558238148	8,54328552306001e-33	130441559352748	157653117160061	7,22215402324089e-34	ENSG00000063978	RNF4	RNF4	ring finger protein 4 [Source:HGNC Symbol;Acc:HGNC:10067]	6047	#ffffbf	DPG 00: Constant
338842749671383	662874582414011	0,00171989814378328	338842749671383	362995040803207	0,104757777029816	338842749671383	-983399470788198	2,11078134342312e-06	338842749671383	-121235459411158	5,70166225942361e-09	338842749671383	-124267619330338	1,65009512903343e-09	ENSG00000064012	CASP8	CASP8	caspase 8 [Source:HGNC Symbol;Acc:HGNC:1509]	841	#ffffbf	DPG 00: Constant
184675428119702	377383710449954	0,496544410399415	184675428119702	-522015534663277	0,319164056059245	184675428119702	-440524267309729	0,356322870988373	184675428119702	-132308073566529	0,00767109697873599	184675428119702	-153004024795086	0,00229031135168351	ENSG00000064042	LIMCH1	LIMCH1	LIM and calponin homology domains 1 [Source:HGNC Symbol;Acc:HGNC:29191]	22998	#ffffbf	DPG 00: Constant
438790768017133	336119569682128	0,0571804969400748	438790768017133	-803189498248242	0,70185968792585	438790768017133	197858101852511	3,50927297264755e-37	438790768017133	151670093112889	2,29848273587771e-22	438790768017133	159678146325294	7,55798775227902e-25	ENSG00000064102	INTS13	INTS13	integrator complex subunit 13 [Source:HGNC Symbol;Acc:HGNC:20174]	55726	#ffffbf	DPG 00: Constant
107598423850356	-298846668036838	0,17285799534196	107598423850356	-159875344113543	3,19173942265762e-16	107598423850356	-348153748453574	0,0822604965338313	107598423850356	-554211938021378	0,00453691351897275	107598423850356	-497528705058505	0,0111420018032001	ENSG00000064115	TM7SF3	TM7SF3	transmembrane 7 superfamily member 3 [Source:HGNC Symbol;Acc:HGNC:23049]	51768	#ffffbf	DPG 00: Constant
368838308180001	113380576117318	0,156822208349432	368838308180001	123471561618241	0,128915817246746	368838308180001	286536314693216	0,0115142790303829	368838308180001	192397277875956	0,0401827533473576	368838308180001	232594931968354	0,0236059675500494	ENSG00000064195	DLX3	DLX3	distal-less homeobox 3 [Source:HGNC Symbol;Acc:HGNC:2916]	1747	#ffffbf	DPG 00: Constant
507538296912259	907292361417943	0,00916479577048337	507538296912259	-296467249632754	0,465952586785238	507538296912259	602563270885085	0,0746910419576927	507538296912259	579321393690312	0,0871534229172204	507538296912259	480069749220776	0,156566705414764	ENSG00000064199	SPA17	SPA17	sperm autoantigenic protein 17 [Source:HGNC Symbol;Acc:HGNC:11210]	53340	#ffffbf	DPG 00: Constant
233622076836726	265055784523581	0,609001257984617	233622076836726	143341273501414	0,00175292223450776	233622076836726	192073709399435	1,98729570712363e-05	233622076836726	184307224029581	4,14845813107291e-05	233622076836726	184450220751899	3,99516481965545e-05	ENSG00000064309	CDON	CDON	cell adhesion associated, oncogene regulated [Source:HGNC Symbol;Acc:HGNC:17104]	50937	#ffffbf	DPG 00: Constant
273781560312765	122247690869226	0,692181450388954	273781560312765	-101161181632238	0,742539292174512	273781560312765	454941508099949	0,069009057282986	273781560312765	345021260117485	0,176491842623144	273781560312765	391417241488392	0,120828407887603	ENSG00000064313	TAF2	TAF2	TATA-box binding protein associated factor 2 [Source:HGNC Symbol;Acc:HGNC:11536]	6873	#ffffbf	DPG 00: Constant
125734746883813	241419384857543	0,198280624039297	125734746883813	100396272338704	0,623347579286638	125734746883813	143951423747373	4,64969178098562e-19	125734746883813	153036264506105	2,1259942939227e-21	125734746883813	151054853884548	6,4285853829705e-21	ENSG00000064419	TNPO3	TNPO3	transportin 3 [Source:HGNC Symbol;Acc:HGNC:17103]	23534	#ffffbf	DPG 00: Constant
312692684849259	-101546661038393	0,05717199909688	312692684849259	-113964229767506	0,0331200658025141	312692684849259	-21567735536127	9,90945131263416e-05	312692684849259	-841673683367692	0,0910973474880269	312692684849259	-141972000737229	0,00606116152762338	ENSG00000064489	BORCS8-MEF2B	BORCS8-MEF2B	BORCS8-MEF2B readthrough [Source:HGNC Symbol;Acc:HGNC:39979]	NA	#ffffbf	DPG 00: Constant
476022976925896	111064498736922	0,643111724522155	476022976925896	-104772345260794	0,666409185594631	476022976925896	988902555905445	1,03742448513013e-07	476022976925896	114468909455871	6,79105439226016e-10	476022976925896	111812660333752	1,52495873190572e-09	ENSG00000064490	RFXANK	RFXANK	regulatory factor X associated ankyrin containing protein [Source:HGNC Symbol;Acc:HGNC:9987]	8625	#ffffbf	DPG 00: Constant
471451648611077	-315071281681957	0,237465430086931	471451648611077	-643057555787909	0,00943218648339807	471451648611077	-967047877659358	4,21147643493472e-05	471451648611077	-468490007346944	0,0525869046761738	471451648611077	-55988331698381	0,0192119796146547	ENSG00000064545	TMEM161A	TMEM161A	transmembrane protein 161A [Source:HGNC Symbol;Acc:HGNC:26020]	54929	#ffffbf	DPG 00: Constant
163248862564531	130298962837086	0,530504115289809	163248862564531	-178285760710281	0,373205915657511	163248862564531	143248344755023	0,440415831041701	163248862564531	477786730040959	0,00586758941097615	163248862564531	511969501410479	0,00298789428981082	ENSG00000064607	SUGP2	SUGP2	SURP and G-patch domain containing 2 [Source:HGNC Symbol;Acc:HGNC:18641]	10147	#ffffbf	DPG 00: Constant
8564516810675	115869259673047	0,0209328614423521	8564516810675	-119408469076035	0,0203011936369764	8564516810675	577667490746582	0,224762657237203	8564516810675	704034071286238	0,894638392635381	8564516810675	295343009092375	0,545189858773052	ENSG00000064651	SLC12A2	SLC12A2	solute carrier family 12 member 2 [Source:HGNC Symbol;Acc:HGNC:10911]	6558	#ffffbf	DPG 00: Constant
239272347894106	684985337296594	0,00244722601918043	239272347894106	139632223420414	1,21793872409782e-10	239272347894106	208782650087552	0,371950065502722	239272347894106	392815220150779	0,0806313345866887	239272347894106	397666385301699	0,0747623365839687	ENSG00000064652	SNX24	SNX24	sorting nexin 24 [Source:HGNC Symbol;Acc:HGNC:21533]	28966	#ffffbf	DPG 00: Constant
427281349195185	-698874811284667	0,984222365691875	427281349195185	381648129449077	0,13214634837499	427281349195185	-273059940071024	0,262447808420541	427281349195185	-179631201561827	0,476810777358477	427281349195185	-18971040057747	0,440804081885354	ENSG00000064726	BTBD1	BTBD1	BTB domain containing 1 [Source:HGNC Symbol;Acc:HGNC:1120]	53339	#ffffbf	DPG 00: Constant
351642579269832	-34513520955163	0,601296638190615	351642579269832	15180834114424	0,837034944141601	351642579269832	-381718552575496	0,50851050103723	351642579269832	-263365410020479	0,646981884566113	351642579269832	-367130632716332	0,523529376989793	ENSG00000064932	SBNO2	SBNO2	strawberry notch homolog 2 [Source:HGNC Symbol;Acc:HGNC:29158]	22904	#ffffbf	DPG 00: Constant
146240987926001	-644348772485784	0,0192152430650343	146240987926001	-119410860322119	1,436903098103e-05	146240987926001	109585302812567	1,10630245766057e-05	146240987926001	125579298333831	4,35940469289759e-07	146240987926001	133762779575039	6,51492632417585e-08	ENSG00000064933	PMS1	PMS1	PMS1 homolog 1, mismatch repair system component [Source:HGNC Symbol;Acc:HGNC:9121]	5378	#ffffbf	DPG 00: Constant
667553429273569	-359869309874854	0,139985945933158	667553429273569	-899581731888359	7,11849179493672e-05	667553429273569	-100891442968182	4,46482859773824e-06	667553429273569	-64309273042186	0,00386654776758721	667553429273569	-734158290850607	0,000875531281785579	ENSG00000064961	HMG20B	HMG20B	high mobility group 20B [Source:HGNC Symbol;Acc:HGNC:5002]	10362	#ffffbf	DPG 00: Constant
660422222349282	14075772977093	0,842385042020875	660422222349282	509574138705976	0,458121505218036	660422222349282	111086935404661	0,11473511283027	660422222349282	102006421139544	0,141340460913591	660422222349282	145370869514809	0,053470837780979	ENSG00000064989	CALCRL	CALCRL	calcitonin receptor like receptor [Source:HGNC Symbol;Acc:HGNC:16709]	10203	#ffffbf	DPG 00: Constant
575110563002955	372908461134676	0,00188611073839806	575110563002955	759507584064249	2,89814096296244e-11	575110563002955	111033767153845	3,63244662755605e-24	575110563002955	112221839537248	1,30685328696267e-24	575110563002955	104435611838408	9,69572058770857e-22	ENSG00000064995	TAF11	TAF11	TATA-box binding protein associated factor 11 [Source:HGNC Symbol;Acc:HGNC:11544]	6882	#ffffbf	DPG 00: Constant
366145987407013	639860102551513	0,000338668800587081	366145987407013	515026800203255	0,0041214993303841	366145987407013	378998370503936	0,0311191538284746	366145987407013	63625938802664	0,000208322307081306	366145987407013	618415669028681	0,000314138303586744	ENSG00000065000	AP3D1	AP3D1	adaptor related protein complex 3 subunit delta 1 [Source:HGNC Symbol;Acc:HGNC:568]	8943	#ffffbf	DPG 00: Constant
568706317017178	-368542436032475	0,0499984591250036	568706317017178	-272686414470745	0,157251726993335	568706317017178	-100346297897059	5,44739378925886e-09	568706317017178	-96429821474496	2,13668076896623e-08	568706317017178	-834281326640721	1,13772203361444e-06	ENSG00000065029	ZNF76	ZNF76	zinc finger protein 76 [Source:HGNC Symbol;Acc:HGNC:13149]	7629	#ffffbf	DPG 00: Constant
416213782768497	71736417807978	0,00767335424143525	416213782768497	990819538553133	0,000163249479482003	416213782768497	916461853219021	0,000344546074144176	416213782768497	660779688526851	0,0106811859952998	416213782768497	672211472050983	0,00918046412037206	ENSG00000065060	BLTP3A	BLTP3A	bridge-like lipid transfer protein family member 3A [Source:HGNC Symbol;Acc:HGNC:21216]	54887	#ffffbf	DPG 00: Constant
116412158939704	80574663833398	2,97168769565413e-06	116412158939704	117042222436631	4,64402222518286e-12	116412158939704	950814786832874	1,34440144548011e-08	116412158939704	847574599379235	4,44698668357356e-07	116412158939704	94546069698083	1,52652988230688e-08	ENSG00000065135	GNAI3	GNAI3	G protein subunit alpha i3 [Source:HGNC Symbol;Acc:HGNC:4387]	2773	#ffffbf	DPG 00: Constant
557071949688701	-681570295663034	0,0121697271303989	557071949688701	-121936348063543	4,38662971353298e-06	557071949688701	793401319878784	0,00202015219075522	557071949688701	702136234553414	0,00656127415239765	557071949688701	660106571915286	0,0106623668512662	ENSG00000065183	WDR3	WDR3	WD repeat domain 3 [Source:HGNC Symbol;Acc:HGNC:12755]	10885	#ffffbf	DPG 00: Constant
265613783339912	-32708170189254	0,945397304679561	265613783339912	237851776555929	0,960169815000809	265613783339912	-115913411560803	0,78508132002092	265613783339912	-559911458787709	0,16743740153176	265613783339912	-506390839779405	0,212920829925588	ENSG00000065243	PKN2	PKN2	protein kinase N2 [Source:HGNC Symbol;Acc:HGNC:9406]	5586	#ffffbf	DPG 00: Constant
557754566373662	-336185894249404	0,099096091657307	557754566373662	-662574918620811	0,00069942212415453	557754566373662	60231764654194	0,00132250225053427	557754566373662	596375520470006	0,00145260146487263	557754566373662	450086784465885	0,0176738182761658	ENSG00000065268	WDR18	WDR18	WD repeat domain 18 [Source:HGNC Symbol;Acc:HGNC:17956]	57418	#ffffbf	DPG 00: Constant
218870477247838	366444289241717	0,000865396890558985	218870477247838	805069418057655	0,247132638722764	218870477247838	-54008290257866	0,246802523736007	218870477247838	-544459377424877	0,239753554385147	218870477247838	-608418970833502	0,160472593866337	ENSG00000065325	GLP2R	GLP2R	glucagon like peptide 2 receptor [Source:HGNC Symbol;Acc:HGNC:4325]	9340	#ffffbf	DPG 00: Constant
32883862616105	250273017531552	0,444474342488947	32883862616105	84105581645552	0,00352273215182801	32883862616105	-422747084706589	0,140513644101118	32883862616105	-102368041009294	0,000249936157108892	32883862616105	-103188301957587	0,000217034441126869	ENSG00000065361	ERBB3	ERBB3	erb-b2 receptor tyrosine kinase 3 [Source:HGNC Symbol;Acc:HGNC:3431]	2065	#ffffbf	DPG 00: Constant
287798019479129	144097012856205	0,518191309998432	287798019479129	-29886069599948	0,135058297791109	287798019479129	139858579919176	3,39453493445878e-15	287798019479129	12280673547146	5,02827520471704e-12	287798019479129	124146863215753	2,82528031867737e-12	ENSG00000065427	KARS1	KARS1	lysyl-tRNA synthetase 1 [Source:HGNC Symbol;Acc:HGNC:6215]	3735	#ffffbf	DPG 00: Constant
162117746429698	-672685954408436	0,00429221795751808	162117746429698	-113323639506382	1,13601416378692e-06	162117746429698	-21680031953054	0,353694931304394	162117746429698	-878301112691198	0,727912219933474	162117746429698	692361254778313	0,781695382532021	ENSG00000065457	ADAT1	ADAT1	adenosine deaminase tRNA specific 1 [Source:HGNC Symbol;Acc:HGNC:228]	23536	#ffffbf	DPG 00: Constant
241526948273996	388282654907193	0,132064786975633	241526948273996	466323461906513	0,998745512962144	241526948273996	143212590036059	3,40387993002725e-10	241526948273996	149134369650203	6,14167614566804e-11	241526948273996	157283533358238	4,44584466021476e-12	ENSG00000065491	TBC1D22B	TBC1D22B	TBC1 domain family member 22B [Source:HGNC Symbol;Acc:HGNC:21602]	55633	#ffffbf	DPG 00: Constant
104669907289912	-425734482534878	0,0285371806172429	104669907289912	-525744110906073	0,00566474602230723	104669907289912	-422223268564511	0,0224230207049705	104669907289912	-464507262461593	0,0115672798649593	104669907289912	-522939876656195	0,00416625752368416	ENSG00000065518	NDUFB4	NDUFB4	NADH:ubiquinone oxidoreductase subunit B4 [Source:HGNC Symbol;Acc:HGNC:7699]	4710	#ffffbf	DPG 00: Constant
876497339934076	-635096585654303	0,00203164147387525	876497339934076	-751926097614991	0,000199477881616986	876497339934076	-334677203768436	0,100904136371992	876497339934076	-537557124487932	0,00686647046475492	876497339934076	-404989626807168	0,0426030319490335	ENSG00000065526	SPEN	SPEN	spen family transcriptional repressor [Source:HGNC Symbol;Acc:HGNC:17575]	23013	#ffffbf	DPG 00: Constant
714388554100058	-29363180541299	0,138462032991631	714388554100058	-574490648182007	0,00183446335187867	714388554100058	675939399250331	0,000151511772264041	714388554100058	404787355532075	0,0280012239476325	714388554100058	447617236105121	0,0140558984335751	ENSG00000065548	ZC3H15	ZC3H15	zinc finger CCCH-type containing 15 [Source:HGNC Symbol;Acc:HGNC:29528]	55854	#ffffbf	DPG 00: Constant
568862585855171	581243195521767	7,42151777205248e-05	568862585855171	316754468267257	0,0413014323765469	568862585855171	248560055315841	0,0962833356228711	568862585855171	-456231829702533	0,776896466548388	568862585855171	-177419667239729	0,910542213609416	ENSG00000065559	MAP2K4	MAP2K4	mitogen-activated protein kinase kinase 4 [Source:HGNC Symbol;Acc:HGNC:6844]	6416	#ffffbf	DPG 00: Constant
383094983390823	224195608084989	0,596514552437006	383094983390823	51663585985981	0,912196380300764	383094983390823	-762941685699453	0,0276514064351828	383094983390823	-583735058213856	0,0946569156128514	383094983390823	-483472810330565	0,167882090070431	ENSG00000065613	SLK	SLK	STE20 like kinase [Source:HGNC Symbol;Acc:HGNC:11088]	9748	#ffffbf	DPG 00: Constant
17072419274517	-269056703803817	0,162967208909399	17072419274517	-240461813384616	0,223806124661454	17072419274517	158858652377951	0,371572177966393	17072419274517	250699756071576	0,151314716350939	17072419274517	402434732199202	0,0156488333230033	ENSG00000065615	CYB5R4	CYB5R4	cytochrome b5 reductase 4 [Source:HGNC Symbol;Acc:HGNC:20147]	51167	#ffffbf	DPG 00: Constant
17072419274517	-269056703803817	0,162967208909399	17072419274517	-240461813384616	0,223806124661454	17072419274517	158858652377951	0,371572177966393	17072419274517	250699756071576	0,151314716350939	17072419274517	402434732199202	0,0156488333230033	ENSG00000065615	CYB5R4	CYB5R4	cytochrome b5 reductase 4 [Source:HGNC Symbol;Acc:HGNC:20147]	123956252	#ffffbf	DPG 00: Constant
173501739515118	-456927274908979	0,0568866093583713	173501739515118	-142923128054297	8,79729015363539e-10	173501739515118	-335373430576725	0,142066160372317	173501739515118	-347469448955979	0,127838008839592	173501739515118	-277614721829493	0,226377441667926	ENSG00000065665	SEC61A2	SEC61A2	SEC61 translocon subunit alpha 2 [Source:HGNC Symbol;Acc:HGNC:17702]	55176	#ffffbf	DPG 00: Constant
283184451614841	634696935732503	0,880953429301714	283184451614841	-727247129824276	0,0425721106548563	283184451614841	481019933245433	0,158167426685213	283184451614841	64173262092411	0,0591256992604448	283184451614841	632935010096125	0,0624685282251792	ENSG00000065717	TLE2	TLE2	TLE family member 2, transcriptional corepressor [Source:HGNC Symbol;Acc:HGNC:11838]	7089	#ffffbf	DPG 00: Constant
565287327796592	131132611398292	9,70922734670411e-22	565287327796592	125487254167208	1,02487048238511e-19	565287327796592	151336954621007	1,93799623065491e-29	565287327796592	157957192239595	4,9199045035216e-32	565287327796592	153016902061721	2,01975489183303e-30	ENSG00000065802	ASB1	ASB1	ankyrin repeat and SOCS box containing 1 [Source:HGNC Symbol;Acc:HGNC:16011]	51665	#ffffbf	DPG 00: Constant
199201648260975	35609289423444	0,424275695299986	199201648260975	200763797181515	0,968045167454712	199201648260975	-13932908911842	0,000375311128894899	199201648260975	-153968504324315	9,41108096176591e-05	199201648260975	-157154892285042	6,45328761527407e-05	ENSG00000065833	ME1	ME1	malic enzyme 1 [Source:HGNC Symbol;Acc:HGNC:6983]	4199	#ffffbf	DPG 00: Constant
12351457097254	-356434072587977	0,169899427512211	12351457097254	508648700616728	0,858465537494328	12351457097254	147312249215065	1,22512354868048e-10	12351457097254	162643753359774	1,24446826872528e-12	12351457097254	163680442043138	8,62525096776835e-13	ENSG00000065882	TBC1D1	TBC1D1	TBC1 domain family member 1 [Source:HGNC Symbol;Acc:HGNC:11578]	23216	#ffffbf	DPG 00: Constant
485663222956261	-4840266978176	0,02563667143307	485663222956261	-296136744048486	0,200332465891812	485663222956261	-492197866579069	0,0181313488578653	485663222956261	-552881259479306	0,00679395437928163	485663222956261	-531863056261867	0,0099680410444223	ENSG00000065883	CDK13	CDK13	cyclin dependent kinase 13 [Source:HGNC Symbol;Acc:HGNC:1733]	8621	#ffffbf	DPG 00: Constant
20279122271286	4647910469398	0,0660806744809731	20279122271286	116382841530231	0,697396283921486	20279122271286	-785872207383066	0,00101343324057046	20279122271286	-74855636423409	0,00182229611589451	20279122271286	-765129604876772	0,0012893877176031	ENSG00000065923	SLC9A7	SLC9A7	solute carrier family 9 member A7 [Source:HGNC Symbol;Acc:HGNC:17123]	84679	#ffffbf	DPG 00: Constant
388543597943796	58119334913756	0,00473926588833691	388543597943796	458702044678797	0,860662813702154	388543597943796	234306923228514	0,261036714722075	388543597943796	252373339915237	0,225555924207725	388543597943796	217185063855019	0,298399050932797	ENSG00000065970	FOXJ2	FOXJ2	forkhead box J2 [Source:HGNC Symbol;Acc:HGNC:24818]	55810	#ffffbf	DPG 00: Constant
972306137210776	174569570000054	0,400742775592313	972306137210776	-886663572188347	0,687000302190509	972306137210776	159715463649977	1,11872609535265e-20	972306137210776	152438330493258	5,88737815592735e-19	972306137210776	156361573949178	6,97847118071107e-20	ENSG00000065978	YBX1	YBX1	Y-box binding protein 1 [Source:HGNC Symbol;Acc:HGNC:8014]	4904	#ffffbf	DPG 00: Constant
827042643068094	-240957151931342	0,613838706441122	827042643068094	-300004019691966	0,517859445905533	827042643068094	850305436542625	0,0303498047134944	827042643068094	121350163824121	0,00205516319543939	827042643068094	114549635707493	0,00353045263218255	ENSG00000065989	PDE4A	PDE4A	phosphodiesterase 4A [Source:HGNC Symbol;Acc:HGNC:8780]	5141	#ffffbf	DPG 00: Constant
458916595077177	-906286632156403	4,37943248610551e-06	458916595077177	-548211217501981	0,00689460788465091	458916595077177	-158558714796391	2,26314823356227e-16	458916595077177	-166512263872213	5,68170338797576e-18	458916595077177	-157600240463159	2,16885226392934e-16	ENSG00000066027	PPP2R5A	PPP2R5A	protein phosphatase 2 regulatory subunit B'alpha [Source:HGNC Symbol;Acc:HGNC:9309]	5525	#ffffbf	DPG 00: Constant
11211020920996	311232372811453	0,0228103386042561	11211020920996	-778569941634325	0,637965894256484	11211020920996	104824711575042	2,87516631371514e-17	11211020920996	116221775754731	5,79756674304506e-21	11211020920996	118769718956094	5,89837907292118e-22	ENSG00000066044	ELAVL1	ELAVL1	ELAV like RNA binding protein 1 [Source:HGNC Symbol;Acc:HGNC:3312]	1994	#ffffbf	DPG 00: Constant
473844614497456	-304346056684552	8,10829951516753e-08	473844614497456	-194776328981572	9,00341357456504e-05	473844614497456	126478474159709	0,00233841644323846	473844614497456	154075195591712	0,000229259142670265	473844614497456	15734672794108	0,000163589349560684	ENSG00000066056	TIE1	TIE1	tyrosine kinase with immunoglobulin like and EGF like domains 1 [Source:HGNC Symbol;Acc:HGNC:11809]	7075	#ffffbf	DPG 00: Constant
674725505806836	396916561683675	0,199659084932154	674725505806836	486966768188309	0,987709992730161	674725505806836	302158083200357	0,923429677467726	674725505806836	-476133142563063	0,0944699987686633	674725505806836	-37656869582675	0,191759721249471	ENSG00000066084	DIP2B	DIP2B	disco interacting protein 2 homolog B [Source:HGNC Symbol;Acc:HGNC:29284]	57609	#ffffbf	DPG 00: Constant
149329965865264	435688020099655	0,0159134946688947	149329965865264	102429878472885	0,637889176201041	149329965865264	126129045801131	3,72010428671542e-14	149329965865264	122028672496172	2,4610387966321e-13	149329965865264	123243821896551	1,34146611023022e-13	ENSG00000066135	KDM4A	KDM4A	lysine demethylase 4A [Source:HGNC Symbol;Acc:HGNC:22978]	9682	#ffffbf	DPG 00: Constant
709083146538364	-631000720964123	1,63191737326384e-05	709083146538364	-366163899412482	0,014067222288595	709083146538364	-51158166159647	0,000274428912423518	709083146538364	-409933597827533	0,00385149239269962	709083146538364	-398780404243347	0,00519395221691577	ENSG00000066136	NFYC	NFYC	nuclear transcription factor Y subunit gamma [Source:HGNC Symbol;Acc:HGNC:7806]	4802	#ffffbf	DPG 00: Constant
175355834221189	-766602116421401	0,00826211942833579	175355834221189	189220696043446	4,16565764460012e-12	175355834221189	-997166163224414	0,000368400765806192	175355834221189	-522362092153996	0,060316130067805	175355834221189	-745145807328848	0,00658223300293885	ENSG00000066230	SLC9A3	SLC9A3	solute carrier family 9 member A3 [Source:HGNC Symbol;Acc:HGNC:11073]	6550	#ffffbf	DPG 00: Constant
644269041611186	-812021106965327	0,902966419259621	644269041611186	118368174425071	0,993204346469094	644269041611186	-283634670950227	0,992007277381823	644269041611186	-151684759014493	0,804617669953483	644269041611186	-438327694625733	0,468945366532173	ENSG00000066379	POLR1H	POLR1H	RNA polymerase I subunit H [Source:HGNC Symbol;Acc:HGNC:13182]	30834	#ffffbf	DPG 00: Constant
146596977185995	199833612712352	0,969002390399736	146596977185995	-614109787587341	0,897183705579089	146596977185995	862028079830879	0,837183363713275	146596977185995	-246211445972942	0,541931463956621	146596977185995	-24917059758961	0,535648980801059	ENSG00000066422	ZBTB11	ZBTB11	zinc finger and BTB domain containing 11 [Source:HGNC Symbol;Acc:HGNC:16740]	27107	#ffffbf	DPG 00: Constant
204228996196022	-911822008505411	1,31416669754467e-05	204228996196022	-102315915219527	1,13185431291448e-06	204228996196022	850201282769343	1,20502528686916e-05	204228996196022	642975957477013	0,00106079232125254	204228996196022	769547945816995	7,4072606975465e-05	ENSG00000066427	ATXN3	ATXN3	ataxin 3 [Source:HGNC Symbol;Acc:HGNC:7106]	4287	#ffffbf	DPG 00: Constant
753685644566842	-48047135449184	0,82773311369826	753685644566842	-196029277236627	0,923499211510802	753685644566842	-125009614908698	9,77712847944382e-14	753685644566842	-123183170326896	2,08650355982956e-13	753685644566842	-116863220912401	2,54532551601873e-12	ENSG00000066455	GOLGA5	GOLGA5	golgin A5 [Source:HGNC Symbol;Acc:HGNC:4428]	9950	#ffffbf	DPG 00: Constant
714239347550544	-204857955322986	0,715278261414481	714239347550544	127516376060701	0,821487598040511	714239347550544	162220431009866	0,000891653419666211	714239347550544	183635654666798	0,00019623245945111	714239347550544	184691204079281	0,000180230826077501	ENSG00000066468	FGFR2	FGFR2	fibroblast growth factor receptor 2 [Source:HGNC Symbol;Acc:HGNC:3689]	2263	#ffffbf	DPG 00: Constant
132714230065566	-637229908048606	0,104101734458155	132714230065566	-716440818582187	0,0644454289815885	132714230065566	383803441985567	0,302857821754917	132714230065566	203369507815474	0,600976449002722	132714230065566	36972856136864	0,322910375740296	ENSG00000066557	LRRC40	LRRC40	leucine rich repeat containing 40 [Source:HGNC Symbol;Acc:HGNC:26004]	55631	#ffffbf	DPG 00: Constant
222135670293834	-830099878688553	5,01703020124484e-06	222135670293834	-120767971640654	3,57644424357362e-11	222135670293834	-436876666095104	0,0144961189367515	222135670293834	-36971161541397	0,0401359311944053	222135670293834	-326922759348065	0,0690643858877139	ENSG00000066651	TRMT11	TRMT11	tRNA methyltransferase 11 homolog [Source:HGNC Symbol;Acc:HGNC:21080]	60487	#ffffbf	DPG 00: Constant
33758749098839	-369995456194446	0,174496836143113	33758749098839	-443744623927933	0,0944774435995347	33758749098839	665504614321898	0,00626769172043081	33758749098839	514569418834468	0,0363996887988885	33758749098839	562005076900645	0,0214529938581854	ENSG00000066654	THUMPD1	THUMPD1	THUMP domain containing 1 [Source:HGNC Symbol;Acc:HGNC:23807]	55623	#ffffbf	DPG 00: Constant
320531718240486	123253175064487	5,9653171698308e-09	320531718240486	137343891960231	0,608686378888015	320531718240486	572941802960898	0,00714682406710994	320531718240486	795879761417389	0,000150563782695599	320531718240486	77082317688276	0,000229686004039564	ENSG00000066697	MSANTD3	MSANTD3	Myb/SANT DNA binding domain containing 3 [Source:HGNC Symbol;Acc:HGNC:23370]	91283	#ffffbf	DPG 00: Constant
338332186060584	-106500168878478	0,00149075915801944	338332186060584	-820748935166435	0,0148117670039454	338332186060584	-148758737759176	4,85755329630428e-06	338332186060584	-153895258832624	2,35804922422721e-06	338332186060584	-146555653947512	6,38940782511006e-06	ENSG00000066739	ATG2B	ATG2B	autophagy related 2B [Source:HGNC Symbol;Acc:HGNC:20187]	55102	#ffffbf	DPG 00: Constant
736510625817773	575003717115756	0,0638500508426244	736510625817773	826200415087345	0,0058476364840133	736510625817773	13627297822501	2,22294830204096e-06	736510625817773	119898821926731	3,18331074663243e-05	736510625817773	127357566500332	9,70460329038178e-06	ENSG00000066777	ARFGEF1	ARFGEF1	ADP ribosylation factor guanine nucleotide exchange factor 1 [Source:HGNC Symbol;Acc:HGNC:15772]	10565	#ffffbf	DPG 00: Constant
133098248324525	79631491541343	0,795343248652845	133098248324525	300019599414086	0,24995299705468	133098248324525	461135824096033	0,0467589522102951	133098248324525	416980991474336	0,074715714457748	133098248324525	520846515706528	0,0227550174892387	ENSG00000066827	ZFAT	ZFAT	zinc finger and AT-hook domain containing [Source:HGNC Symbol;Acc:HGNC:19899]	57623	#ffffbf	DPG 00: Constant
29141178869649	-105696543555652	6,1186345231117e-08	29141178869649	-509832536663867	0,0111712982578612	29141178869649	-135960813178446	1,19131202016885e-12	29141178869649	-138586444908816	4,43619779394416e-13	29141178869649	-115637171090329	1,00312995112328e-09	ENSG00000066855	MTFR1	MTFR1	mitochondrial fission regulator 1 [Source:HGNC Symbol;Acc:HGNC:29510]	9650	#ffffbf	DPG 00: Constant
180730379063433	-203714677973626	2,85389689480616e-16	180730379063433	-180881938234704	3,29009567219921e-13	180730379063433	-167200971288067	5,66980711548797e-12	180730379063433	-104300275428084	1,46289998326901e-05	180730379063433	-10701105209768	7,96537774521289e-06	ENSG00000066923	STAG3	STAG3	STAG3 cohesin complex component [Source:HGNC Symbol;Acc:HGNC:11356]	10734	#ffffbf	DPG 00: Constant
395537182060109	-955603367671539	4,12551780638898e-09	395537182060109	-118454627711743	3,0603616622241e-13	395537182060109	-129291147851778	5,20702809240263e-16	395537182060109	-942270922365966	2,92299681640679e-09	395537182060109	-988270924130226	4,01018735651915e-10	ENSG00000066926	FECH	FECH	ferrochelatase [Source:HGNC Symbol;Acc:HGNC:3647]	2235	#ffffbf	DPG 00: Constant
662450334448725	499682474136582	0,357670086088825	662450334448725	669450254762601	0,204949524733779	662450334448725	783138431273755	0,111511709138825	662450334448725	546955198994837	0,266953568548477	662450334448725	534262664170111	0,27809764428279	ENSG00000067048	DDX3Y	DDX3Y	DEAD-box helicase 3 Y-linked [Source:HGNC Symbol;Acc:HGNC:2699]	8653	#ffffbf	DPG 00: Constant
535370479598129	-773424859467285	0,000398009183969826	535370479598129	-599456652381598	0,0066795850337694	535370479598129	-977502352158465	3,39220486223785e-06	535370479598129	-108949930962632	2,18836980410688e-07	535370479598129	-108537556296953	2,21340153476588e-07	ENSG00000067113	PLPP1	PLPP1	phospholipid phosphatase 1 [Source:HGNC Symbol;Acc:HGNC:9228]	8611	#ffffbf	DPG 00: Constant
21226615190905	796791832438579	0,0281825772500918	21226615190905	116918981157985	0,000976204168468881	21226615190905	-680574641734969	0,0440694990424816	21226615190905	-125842891873932	0,000259799364036161	21226615190905	-113605275791248	0,000858262283662884	ENSG00000067167	TRAM1	TRAM1	translocation associated membrane protein 1 [Source:HGNC Symbol;Acc:HGNC:20568]	23471	#ffffbf	DPG 00: Constant
239733266357994	63464826043134	0,0338686050609969	239733266357994	107918913253284	0,000167294778835988	239733266357994	253236420589312	6,02044298886309e-20	239733266357994	178997925276808	1,08572009335795e-10	239733266357994	183616661079846	3,19381084963844e-11	ENSG00000067177	PHKA1	PHKA1	phosphorylase kinase regulatory subunit alpha 1 [Source:HGNC Symbol;Acc:HGNC:8925]	5255	#ffffbf	DPG 00: Constant
411926824867999	-61003294190562	0,0301301853720889	411926824867999	-907048522004731	0,000888180512802858	411926824867999	-286005096238613	0,904400361443176	411926824867999	100352756482961	0,967520431660965	411926824867999	926821452243559	0,748167430656713	ENSG00000067248	DHX29	DHX29	DExH-box helicase 29 [Source:HGNC Symbol;Acc:HGNC:15815]	54505	#ffffbf	DPG 00: Constant
831252739397367	443492820981605	0,0269888564533474	831252739397367	608763490638525	0,80055997568409	831252739397367	167119402629774	9,63939200746977e-20	831252739397367	148448958769899	6,87975934523179e-16	831252739397367	15263103069844	9,00933685624751e-17	ENSG00000067334	DNTTIP2	DNTTIP2	deoxynucleotidyltransferase terminal interacting protein 2 [Source:HGNC Symbol;Acc:HGNC:24013]	30836	#ffffbf	DPG 00: Constant
338105911851368	820506559241938	1,21534161263787e-05	338105911851368	299345560375982	0,148956882940559	338105911851368	599380308420118	0,00117536822984489	338105911851368	694330780830181	0,00015812549585053	338105911851368	744430445008988	4,49858701941944e-05	ENSG00000067365	METTL22	METTL22	methyltransferase 22, Kin17 lysine [Source:HGNC Symbol;Acc:HGNC:28368]	79091	#ffffbf	DPG 00: Constant
749841947456264	86022875527956	0,0026984138406188	749841947456264	458805140340252	0,127916436208942	749841947456264	651178131259595	0,0193826581787103	749841947456264	643651851605361	0,0210854702584578	749841947456264	674178402931324	0,0153469567123743	ENSG00000067369	TP53BP1	TP53BP1	tumor protein p53 binding protein 1 [Source:HGNC Symbol;Acc:HGNC:11999]	7158	#ffffbf	DPG 00: Constant
289405379555964	125294075098692	0,64061879132455	289405379555964	-923870775147865	5,77142538083863e-05	289405379555964	213169002598297	2,83547184119901e-25	289405379555964	195377851729089	1,90544035364425e-21	289405379555964	191810688843911	8,02159503276995e-21	ENSG00000067533	RRP15	RRP15	ribosomal RNA processing 15 homolog [Source:HGNC Symbol;Acc:HGNC:24255]	51018	#ffffbf	DPG 00: Constant
578525300354064	111259631971127	0,463574674580138	578525300354064	100704721086409	0,506208908482337	578525300354064	529551353508316	1,85210623448467e-05	578525300354064	477086934807378	0,000126524075574538	578525300354064	508422043604672	4,13189067580647e-05	ENSG00000067560	RHOA	RHOA	ras homolog family member A [Source:HGNC Symbol;Acc:HGNC:667]	387	#ffffbf	DPG 00: Constant
802270431168513	545020270545214	0,802917512770814	802270431168513	-513018966220974	0,80829273777942	802270431168513	674810215183026	3,17192514026956e-05	802270431168513	69117081661883	2,03717524494713e-05	802270431168513	738852107238672	4,62803002787784e-06	ENSG00000067596	DHX8	DHX8	DEAH-box helicase 8 [Source:HGNC Symbol;Acc:HGNC:2749]	1659	#ffffbf	DPG 00: Constant
163005528782498	786518583331438	0,0934020543122274	163005528782498	260760902033154	0,630588778608231	163005528782498	302616761527749	0,507114820637204	163005528782498	290208807574507	0,527442973488575	163005528782498	430368013295749	0,329933253709356	ENSG00000067601	PMS2P4	PMS2P4	PMS1 homolog 2, mismatch repair system component pseudogene 4 [Source:HGNC Symbol;Acc:HGNC:9129]	NA	#ffffbf	DPG 00: Constant
581834891402474	-253689604800786	0,463971494012376	581834891402474	404604941756132	0,914660558953816	581834891402474	-940800441819567	0,768042927597691	581834891402474	257036605778868	0,402517539532319	581834891402474	245139231467805	0,427108736291111	ENSG00000067606	PRKCZ	PRKCZ	protein kinase C zeta [Source:HGNC Symbol;Acc:HGNC:9412]	5590	#ffffbf	DPG 00: Constant
753684018874488	549753561705711	0,301475539071382	753684018874488	370673109624091	0,498688717502125	753684018874488	174435501216859	0,728647080118205	753684018874488	-286225704908442	0,567219664904031	753684018874488	-371682564399071	0,453686474019076	ENSG00000067646	ZFY	ZFY	zinc finger protein Y-linked [Source:HGNC Symbol;Acc:HGNC:12870]	7544	#ffffbf	DPG 00: Constant
123586810134693	-209846693707564	0,448263112893175	123586810134693	-366820378314882	0,1545755344579	123586810134693	-282028757602898	0,227636254218425	123586810134693	-266964043079636	0,287985783678151	123586810134693	-23445077217762	0,315010290108911	ENSG00000067704	IARS2	IARS2	isoleucyl-tRNA synthetase 2, mitochondrial [Source:HGNC Symbol;Acc:HGNC:29685]	55699	#ffffbf	DPG 00: Constant
273079192851111	120947585952228	0,855924577302377	273079192851111	128952317239278	0,0279396306581266	273079192851111	323228790787109	9,42728388207211e-08	273079192851111	191610135561333	0,000994156787136501	273079192851111	205711259032421	0,000432477768223941	ENSG00000067798	NAV3	NAV3	neuron navigator 3 [Source:HGNC Symbol;Acc:HGNC:15998]	89795	#ffffbf	DPG 00: Constant
704893176658709	-114976177631985	0,656306569059369	704893176658709	694852215906291	0,797110084618521	704893176658709	-500888191432144	0,0168198295872494	704893176658709	-579838763630482	0,00542600113124131	704893176658709	-516693711878147	0,013517755795037	ENSG00000067829	IDH3G	IDH3G	isocitrate dehydrogenase (NAD(+)) 3 non-catalytic subunit gamma [Source:HGNC Symbol;Acc:HGNC:5386]	3421	#ffffbf	DPG 00: Constant
516962161471326	-10869039636293	0,766834221082506	516962161471326	314886304674871	0,308427086136822	516962161471326	-649186670410509	0,020303828510903	516962161471326	-26966494734424	0,36216054024503	516962161471326	-262670327930649	0,371229368598562	ENSG00000067836	ROGDI	ROGDI	rogdi atypical leucine zipper [Source:HGNC Symbol;Acc:HGNC:29478]	79641	#ffffbf	DPG 00: Constant
461551473856964	903999664955543	0,839921279997806	461551473856964	-132280076494092	0,721171175937218	461551473856964	188304833572591	0,58280482262377	461551473856964	281825040424777	0,940505878268219	461551473856964	101046679250214	0,792804043053032	ENSG00000067900	ROCK1	ROCK1	Rho associated coiled-coil containing protein kinase 1 [Source:HGNC Symbol;Acc:HGNC:10251]	6093	#ffffbf	DPG 00: Constant
162584449118083	484213973042059	0,158594838622336	162584449118083	-154947328163552	0,688978020610987	162584449118083	-872684629702431	0,796577054986516	162584449118083	-48732441416644	0,133233594201939	162584449118083	-310406669975179	0,343389454238862	ENSG00000067955	CBFB	CBFB	core-binding factor subunit beta [Source:HGNC Symbol;Acc:HGNC:1539]	865	#ffffbf	DPG 00: Constant
254351981266636	-209647777026271	0,586507891184322	254351981266636	23650877652216	0,524168349933858	254351981266636	339157471889986	0,292684833438794	254351981266636	51670354849954	0,103444745408232	254351981266636	576711688924186	0,0670318023807896	ENSG00000067992	PDK3	PDK3	pyruvate dehydrogenase kinase 3 [Source:HGNC Symbol;Acc:HGNC:8811]	5165	#ffffbf	DPG 00: Constant
890254136287042	18334449767334	5,33908924720322e-17	890254136287042	128013383933302	6,25024961708679e-09	890254136287042	158245280442609	2,3324843550772e-13	890254136287042	167839875233872	7,56234696771098e-15	890254136287042	159481659828374	1,41659084545902e-13	ENSG00000068001	HYAL2	HYAL2	hyaluronidase 2 [Source:HGNC Symbol;Acc:HGNC:5321]	8692	#ffffbf	DPG 00: Constant
133047366785838	487593919866123	0,88634052680202	133047366785838	-229135405636771	0,461574747103587	133047366785838	493880377742499	0,0593633982941688	133047366785838	590068017140401	0,0230774685745735	133047366785838	467864244386087	0,0739092617367451	ENSG00000068024	HDAC4	HDAC4	histone deacetylase 4 [Source:HGNC Symbol;Acc:HGNC:14063]	9759	#ffffbf	DPG 00: Constant
290523964918826	165444630350878	6,22935072673679e-13	290523964918826	117176732317886	4,56144165936679e-07	290523964918826	437222400282757	0,0682952404756847	290523964918826	446157158429724	0,0593106237577899	290523964918826	347435064968847	0,145779812155933	ENSG00000068028	RASSF1	RASSF1	Ras association domain family member 1 [Source:HGNC Symbol;Acc:HGNC:9882]	11186	#ffffbf	DPG 00: Constant
122436593848433	237161586111669	0,532505632893945	122436593848433	734761459642788	0,0247841425567552	122436593848433	-649636815931082	0,0389508123719299	122436593848433	-122009634622636	9,88374726544505e-05	122436593848433	-135850944905448	1,43594590185406e-05	ENSG00000068078	FGFR3	FGFR3	fibroblast growth factor receptor 3 [Source:HGNC Symbol;Acc:HGNC:3690]	2261	#ffffbf	DPG 00: Constant
333852085430115	746753409324416	2,64492860870701e-05	333852085430115	868647341682319	8,01818097511094e-07	333852085430115	138199704956814	2,69750426170501e-16	333852085430115	146178629423843	4,17321637086203e-18	333852085430115	15101185459994	2,1318699390898e-19	ENSG00000068097	HEATR6	HEATR6	HEAT repeat containing 6 [Source:HGNC Symbol;Acc:HGNC:24076]	63897	#ffffbf	DPG 00: Constant
178092579883543	-142164478926399	0,550140255639001	178092579883543	122544412949483	0,601441010911698	178092579883543	-515769125189789	0,00535136332434595	178092579883543	-445347146969082	0,0187898392061068	178092579883543	-435856104385133	0,0200951569356205	ENSG00000068120	COASY	COASY	Coenzyme A synthase [Source:HGNC Symbol;Acc:HGNC:29932]	80347	#ffffbf	DPG 00: Constant
248996173395741	-993519056278948	0,000173786528045488	248996173395741	-11032570267379	2,83714956279737e-05	248996173395741	-509910546932586	0,0494779340982725	248996173395741	-61843949208261	0,0165742115813121	248996173395741	-696976877713694	0,00653559028728224	ENSG00000068137	PLEKHH3	PLEKHH3	pleckstrin homology, MyTH4 and FERM domain containing H3 [Source:HGNC Symbol;Acc:HGNC:26105]	79990	#ffffbf	DPG 00: Constant
354553303238532	-903686104458489	2,50724467948568e-05	354553303238532	-118459168310783	3,15859133410789e-08	354553303238532	-169985832738621	7,9108717264283e-16	354553303238532	-166141858773928	3,41523586192283e-15	354553303238532	-150144670811126	6,86933893552248e-13	ENSG00000068305	MEF2A	MEF2A	myocyte enhancer factor 2A [Source:HGNC Symbol;Acc:HGNC:6993]	4205	#ffffbf	DPG 00: Constant
102758657586043	426015788561023	0,855295115773081	102758657586043	963833875374259	0,658179138385693	102758657586043	-395313436235274	0,0279413612865399	102758657586043	-201976731624972	0,285110207489825	102758657586043	-207819236804445	0,268961110498813	ENSG00000068308	OTUD5	OTUD5	OTU deubiquitinase 5 [Source:HGNC Symbol;Acc:HGNC:25402]	55593	#ffffbf	DPG 00: Constant
128452136765507	189013537171731	0,432637346220797	128452136765507	397558461261564	0,064413921257647	128452136765507	437305560706435	0,0321212222207995	128452136765507	57721045854599	0,00383967582427498	128452136765507	596916992373286	0,00285761706554175	ENSG00000068323	TFE3	TFE3	transcription factor binding to IGHM enhancer 3 [Source:HGNC Symbol;Acc:HGNC:11752]	7030	#ffffbf	DPG 00: Constant
299010117510561	647130977435868	0,000804538790130621	299010117510561	443035547295631	0,0265035032877767	299010117510561	-116207535695694	1,55156828384144e-09	299010117510561	-101393765318114	1,1825454037925e-07	299010117510561	-893315434718559	2,09521258425864e-06	ENSG00000068354	TBC1D25	TBC1D25	TBC1 domain family member 25 [Source:HGNC Symbol;Acc:HGNC:8092]	4943	#ffffbf	DPG 00: Constant
296807132075057	949232505012899	0,655540132046688	296807132075057	-239445031646883	0,213265705808696	296807132075057	211462979659532	0,229337298770286	296807132075057	150036064840579	0,408444549235431	296807132075057	19123695899031	0,278291303400585	ENSG00000068383	INPP5A	INPP5A	inositol polyphosphate-5-phosphatase A [Source:HGNC Symbol;Acc:HGNC:6076]	3632	#ffffbf	DPG 00: Constant
332977144277003	-536226784006126	0,0033317332178656	332977144277003	-609955593779594	0,000756886706774643	332977144277003	-464169513540865	0,00837223926650055	332977144277003	-468536900941686	0,00776910977336144	332977144277003	-484974587886105	0,00550733917793929	ENSG00000068394	GPKOW	GPKOW	G-patch domain and KOW motifs [Source:HGNC Symbol;Acc:HGNC:30677]	27238	#ffffbf	DPG 00: Constant
91861120914967	-539965524338624	0,00133185431729648	91861120914967	-496760420839296	0,00323157457377131	91861120914967	-334492644160719	0,0434815317224297	91861120914967	-245539922656634	0,146544162797754	91861120914967	-249577818495989	0,138854852339695	ENSG00000068400	GRIPAP1	GRIPAP1	GRIP1 associated protein 1 [Source:HGNC Symbol;Acc:HGNC:18706]	56850	#ffffbf	DPG 00: Constant
564797598567874	594944021054507	0,0123613933708644	564797598567874	-270442755375673	0,301125319890496	564797598567874	114056251072306	3,11714750089024e-07	564797598567874	118410437773942	1,07657755758291e-07	564797598567874	123798178852195	2,55800841002143e-08	ENSG00000068438	FTSJ1	FTSJ1	FtsJ RNA 2'-O-methyltransferase 1 [Source:HGNC Symbol;Acc:HGNC:13254]	24140	#ffffbf	DPG 00: Constant
100800533441913	124971492989713	1,15146853369233e-07	100800533441913	148950154606177	1,78432986744826e-10	100800533441913	-894474776735032	0,729520699720633	100800533441913	11331811735257	0,662213682868086	100800533441913	990432613906389	0,702186036602452	ENSG00000068650	ATP11A	ATP11A	ATPase phospholipid transporting 11A [Source:HGNC Symbol;Acc:HGNC:13552]	23250	#ffffbf	DPG 00: Constant
130651323165105	487535044272289	0,0334889393101378	130651323165105	-627223172982483	0,822060491480897	130651323165105	170090326707313	8,57531407023466e-16	130651323165105	155904904248083	1,7021947510846e-13	130651323165105	157109997841627	1,06142275502817e-13	ENSG00000068654	POLR1A	POLR1A	RNA polymerase I subunit A [Source:HGNC Symbol;Acc:HGNC:17264]	25885	#ffffbf	DPG 00: Constant
390628552499641	40094565404016	0,0303316344039179	390628552499641	274559727969962	0,158006271955268	390628552499641	-435955874643281	0,011985189524965	390628552499641	-591815514324163	0,000612312210992019	390628552499641	-503078731061864	0,00366739726147624	ENSG00000068697	LAPTM4A	LAPTM4A	lysosomal protein transmembrane 4 alpha [Source:HGNC Symbol;Acc:HGNC:6924]	9741	#ffffbf	DPG 00: Constant
683539582449288	-149098860898133	0,471339636574673	683539582449288	927003678908211	1,10115346241997e-07	683539582449288	-103457725730473	2,31096439742536e-09	683539582449288	-101402813756747	5,24564684227056e-09	683539582449288	-928707293963722	7,06835598792518e-08	ENSG00000068724	TTC7A	TTC7A	tetratricopeptide repeat domain 7A [Source:HGNC Symbol;Acc:HGNC:19750]	57217	#ffffbf	DPG 00: Constant
138956693802198	238106994245675	0,200229002070164	138956693802198	-284749142293486	0,106983224134717	138956693802198	869537722631466	0,63209574679871	138956693802198	114501463182602	0,533286079440417	138956693802198	900642930456154	0,635141091378671	ENSG00000068745	IP6K2	IP6K2	inositol hexakisphosphate kinase 2 [Source:HGNC Symbol;Acc:HGNC:17313]	51447	#ffffbf	DPG 00: Constant
111951252343644	-540540707789142	0,648697226881441	111951252343644	-510651477295058	0,699654057520439	111951252343644	129901051082422	0,12532684773769	111951252343644	125046881699736	0,136684063605865	111951252343644	608698210455977	0,490489606365596	ENSG00000068781	STON1-GTF2A1L	STON1-GTF2A1L	STON1-GTF2A1L readthrough [Source:HGNC Symbol;Acc:HGNC:30651]	286749	#ffffbf	DPG 00: Constant
188342234016278	-926903502174851	1,27810561516346e-05	188342234016278	-133592355414176	4,9131343110824e-10	188342234016278	471963512629675	0,0203464133655252	188342234016278	501960041849135	0,0131687632630294	188342234016278	504820474457372	0,012092544618142	ENSG00000068784	SRBD1	SRBD1	S1 RNA binding domain 1 [Source:HGNC Symbol;Acc:HGNC:25521]	55133	#ffffbf	DPG 00: Constant
169434995473483	-466654886634265	6,63050299886075e-13	169434995473483	-159914727381668	0,00236339682196993	169434995473483	176065355335364	0,000452498659501554	169434995473483	191665424722393	0,000151639392056508	169434995473483	186443197036905	0,000217578915176807	ENSG00000068831	RASGRP2	RASGRP2	RAS guanyl releasing protein 2 [Source:HGNC Symbol;Acc:HGNC:9879]	10235	#ffffbf	DPG 00: Constant
112968728613042	64691185320182	0,83890634147689	112968728613042	-809617525791585	0,000836017860628678	112968728613042	669571076244451	0,00430675121512897	112968728613042	497772751269624	0,0339701513119447	112968728613042	556278560695067	0,0186167579215511	ENSG00000068878	PSME4	PSME4	proteasome activator subunit 4 [Source:HGNC Symbol;Acc:HGNC:20635]	23198	#ffffbf	DPG 00: Constant
129531710359667	-622112872671319	0,155735532383396	129531710359667	-178438158437133	5,06784173412986e-05	129531710359667	531242451024063	0,900105144038531	129531710359667	21502042161595	0,611192919069336	129531710359667	281061391134191	0,500937713769306	ENSG00000068885	IFT80	IFT80	intraflagellar transport 80 [Source:HGNC Symbol;Acc:HGNC:29262]	57560	#ffffbf	DPG 00: Constant
582846548849855	768846459626028	9,47316417466717e-05	582846548849855	427386978683971	0,0360487332550174	582846548849855	-466869559274059	0,0200352661110833	582846548849855	-756645008116555	0,000139718550709315	582846548849855	-789632958821512	5,80246926224294e-05	ENSG00000068912	ERLEC1	ERLEC1	endoplasmic reticulum lectin 1 [Source:HGNC Symbol;Acc:HGNC:25222]	27248	#ffffbf	DPG 00: Constant
22433154085871	496444031646266	0,0804931522092868	22433154085871	751312028155375	0,00587050200305217	22433154085871	-127833851458318	1,95346001890398e-06	22433154085871	-999248360603115	0,000173981630751797	22433154085871	-855443258224354	0,00131797411542361	ENSG00000068971	PPP2R5B	PPP2R5B	protein phosphatase 2 regulatory subunit B'beta [Source:HGNC Symbol;Acc:HGNC:9310]	5526	#ffffbf	DPG 00: Constant
581086354020046	350043187586762	0,170266219115252	581086354020046	226469109853299	0,398380499041716	581086354020046	188373687875722	5,19747651727088e-17	581086354020046	175428076170608	6,08615674101709e-15	581086354020046	177784757074623	2,41139168074412e-15	ENSG00000069248	NUP133	NUP133	nucleoporin 133 [Source:HGNC Symbol;Acc:HGNC:18016]	55746	#ffffbf	DPG 00: Constant
273619677411817	-619153890364485	0,013426640003899	273619677411817	-746550237038687	0,00239773086620508	273619677411817	630469373256531	0,00846745814930169	273619677411817	79813104633686	0,000775425294404759	273619677411817	875454883712355	0,000219116150718901	ENSG00000069275	NUCKS1	NUCKS1	nuclear casein kinase and cyclin dependent kinase substrate 1 [Source:HGNC Symbol;Acc:HGNC:29923]	64710	#ffffbf	DPG 00: Constant
131590343706324	102199794843537	1,29522037603908e-05	131590343706324	165708551757281	6,41038275417295e-13	131590343706324	399000732197749	0,0916241072618278	131590343706324	184542642517137	0,461056495118608	131590343706324	231648877548424	0,343389454238862	ENSG00000069329	VPS35	VPS35	VPS35 retromer complex component [Source:HGNC Symbol;Acc:HGNC:13487]	55737	#ffffbf	DPG 00: Constant
989734089048743	-222847925548194	0,166948521848061	989734089048743	-637837337172114	1,46719548597261e-05	989734089048743	90255682290291	9,55876344646373e-11	989734089048743	860727339753988	6,85704819804803e-10	989734089048743	886565463914832	1,85028339675424e-10	ENSG00000069345	DNAJA2	DNAJA2	DnaJ heat shock protein family (Hsp40) member A2 [Source:HGNC Symbol;Acc:HGNC:14884]	10294	#ffffbf	DPG 00: Constant
844049403212515	384912640669615	0,373751732508687	844049403212515	473995513449096	0,258546898296987	844049403212515	315797829804092	0,422812213427025	844049403212515	-166328900617294	0,682578028374293	844049403212515	175412178835786	0,965107999577677	ENSG00000069493	CLEC2D	CLEC2D	C-type lectin domain family 2 member D [Source:HGNC Symbol;Acc:HGNC:14351]	29121	#ffffbf	DPG 00: Constant
223793469217111	108676914691529	1,35017777433344e-07	223793469217111	144625766266201	1,02618381359915e-12	223793469217111	153634275191641	1,00299233084524e-14	223793469217111	146828113107473	1,55621294577572e-13	223793469217111	139757359468326	1,70018377001539e-12	ENSG00000069509	FUNDC1	FUNDC1	FUN14 domain containing 1 [Source:HGNC Symbol;Acc:HGNC:28746]	139341	#ffffbf	DPG 00: Constant
694498316913799	-758210011459405	0,244654110215778	694498316913799	452767164533651	0,469061368852368	694498316913799	101055417039865	0,0780090381373472	694498316913799	130154464649577	0,0268684841801144	694498316913799	742929656096005	0,18630739917646	ENSG00000069696	DRD4	DRD4	dopamine receptor D4 [Source:HGNC Symbol;Acc:HGNC:3025]	1815	#ffffbf	DPG 00: Constant
107248510804821	750799958843455	0,193336552697455	107248510804821	153230871687098	0,804627079682976	107248510804821	107658484655459	0,0494310258909838	107248510804821	681469131585719	0,202371505145605	107248510804821	572047163405666	0,280513381002936	ENSG00000069812	HES2	HES2	hes family bHLH transcription factor 2 [Source:HGNC Symbol;Acc:HGNC:16005]	54626	#ffffbf	DPG 00: Constant
889002377918107	-331705264786191	0,134465769229026	889002377918107	-128584020437122	0,60487979879613	889002377918107	761593579392043	0,000115058307474513	889002377918107	693071690558459	0,000495339499686378	889002377918107	689377260961705	0,00052343046939364	ENSG00000069869	NEDD4	NEDD4	NEDD4 E3 ubiquitin protein ligase [Source:HGNC Symbol;Acc:HGNC:7727]	4734	#ffffbf	DPG 00: Constant
845043464318169	123167453655088	0,765004652090785	845043464318169	-615404875651354	0,87260557616632	845043464318169	-850310078580011	0,00741397570846058	845043464318169	-436282843804795	0,175039969066642	845043464318169	-544331236397763	0,0861403926096946	ENSG00000069943	PIGB	PIGB	phosphatidylinositol glycan anchor biosynthesis class B [Source:HGNC Symbol;Acc:HGNC:8959]	9488	#ffffbf	DPG 00: Constant
112605655248411	726554995699041	0,00894571605688262	112605655248411	168732015123442	3,18610309807679e-10	112605655248411	111389969893958	2,48502336533107e-05	112605655248411	825213328487253	0,00188825267474171	112605655248411	883147956099811	0,00085482251297844	ENSG00000069956	MAPK6	MAPK6	mitogen-activated protein kinase 6 [Source:HGNC Symbol;Acc:HGNC:6879]	5597	#ffffbf	DPG 00: Constant
321136123173284	-431305317783339	0,0579882134568773	321136123173284	-530500452758306	0,0175533406295728	321136123173284	-453235244274939	0,0348558945334618	321136123173284	-190695458473314	0,397851302022564	321136123173284	-17763214173819	0,42892546765166	ENSG00000069966	GNB5	GNB5	G protein subunit beta 5 [Source:HGNC Symbol;Acc:HGNC:4401]	10681	#ffffbf	DPG 00: Constant
692962929821252	-118637825480294	1,72619911504595e-09	692962929821252	-133484561170225	1,14289953340473e-11	692962929821252	497125063226372	0,820967944745587	692962929821252	12611884851161	0,556943075113682	692962929821252	111745830110271	0,604049299032237	ENSG00000069998	HDHD5	HDHD5	haloacid dehalogenase like hydrolase domain containing 5 [Source:HGNC Symbol;Acc:HGNC:1843]	27440	#ffffbf	DPG 00: Constant
100141903746662	381144408045062	0,853150591395827	100141903746662	-333701475493651	0,0335447983353105	100141903746662	-636563777924864	0,690252206484915	100141903746662	-262584216210913	0,0808206871268847	100141903746662	-26012461318494	0,0821928071328507	ENSG00000070010	UFD1	UFD1	ubiquitin recognition factor in ER associated degradation 1 [Source:HGNC Symbol;Acc:HGNC:12520]	7353	#ffffbf	DPG 00: Constant
597659596502261	-339986954615972	0,330437052716062	597659596502261	-529419330277754	0,1073345679219	597659596502261	428337656480045	0,166892425053523	597659596502261	-256033863797966	0,429342130126129	597659596502261	-188670951960619	0,56479020637001	ENSG00000070018	LRP6	LRP6	LDL receptor related protein 6 [Source:HGNC Symbol;Acc:HGNC:6698]	4040	#ffffbf	DPG 00: Constant
566822492827212	-499130295049156	0,071325782545777	566822492827212	-752304706512022	0,00428386060818367	566822492827212	-340226917744451	0,196148547229944	566822492827212	-411767218660159	0,112363868691434	566822492827212	-38330195101175	0,139483968918444	ENSG00000070061	ELP1	ELP1	elongator acetyltransferase complex subunit 1 [Source:HGNC Symbol;Acc:HGNC:5959]	8518	#ffffbf	DPG 00: Constant
444723649252786	-568602693091367	0,199448024512442	444723649252786	-142083950883849	0,00201244126634539	444723649252786	143765222247103	0,000244139133273165	444723649252786	16733275150884	2,09370303474731e-05	444723649252786	161923139260951	3,55472969982614e-05	ENSG00000070182	SPTB	SPTB	spectrin beta, erythrocytic [Source:HGNC Symbol;Acc:HGNC:11274]	6710	#ffffbf	DPG 00: Constant
324690898532834	105673669009042	0,106758888231435	324690898532834	869519718246571	0,17664451435809	324690898532834	-635028716938098	0,292571568818238	324690898532834	-763700729206275	0,214858436086734	324690898532834	-724494010836483	0,233373349765151	ENSG00000070190	DAPP1	DAPP1	dual adaptor of phosphotyrosine and 3-phosphoinositides 1 [Source:HGNC Symbol;Acc:HGNC:16500]	27071	#ffffbf	DPG 00: Constant
23109060838562	168752555841031	0,869728042838542	23109060838562	374461481788581	0,821061881986364	23109060838562	166548792503246	0,0731718915619681	23109060838562	127721259692487	0,129591040025028	23109060838562	24413126306986	0,0279760303489872	ENSG00000070193	FGF10	FGF10	fibroblast growth factor 10 [Source:HGNC Symbol;Acc:HGNC:3666]	2255	#ffffbf	DPG 00: Constant
111404738321822	-709216518059974	0,0213865403432053	111404738321822	-392836226708171	0,220813302842185	111404738321822	-100628439205437	0,00055660015028803	111404738321822	-106262251989769	0,000277655942608042	111404738321822	-100917146997842	0,00053387651562292	ENSG00000070214	SLC44A1	SLC44A1	solute carrier family 44 member 1 [Source:HGNC Symbol;Acc:HGNC:18798]	23446	#ffffbf	DPG 00: Constant
214891187631161	155446783797062	0,553857033639207	214891187631161	342733881323646	0,142095641625748	214891187631161	-713333547714339	0,000885061332215198	214891187631161	-744064678807693	0,000553442135007812	214891187631161	-687273087830967	0,00123425333555952	ENSG00000070269	TMEM260	TMEM260	transmembrane protein 260 [Source:HGNC Symbol;Acc:HGNC:20185]	54916	#ffffbf	DPG 00: Constant
861942391757117	80751959996951	3,27977825393683e-06	861942391757117	576238601788344	0,000893748006494351	861942391757117	560006885321282	0,000937590623629637	861942391757117	596949977225283	0,000362744179820594	861942391757117	649726339047106	9,4067719039724e-05	ENSG00000070366	SMG6	SMG6	SMG6 nonsense mediated mRNA decay factor [Source:HGNC Symbol;Acc:HGNC:17809]	23293	#ffffbf	DPG 00: Constant
311778331292904	363433687072942	0,285402049269539	311778331292904	326473364529562	0,341175957102701	311778331292904	787857707307452	0,00872424048035308	311778331292904	678112237009519	0,0247886392583668	311778331292904	76231374162001	0,0111172434825613	ENSG00000070367	EXOC5	EXOC5	exocyst complex component 5 [Source:HGNC Symbol;Acc:HGNC:10696]	10640	#ffffbf	DPG 00: Constant
321837888700166	846387598144534	0,819011428626608	321837888700166	222818885311609	0,511623536920177	321837888700166	-294207873073761	0,325391014124551	321837888700166	359942896295282	0,222767621703409	321837888700166	330904256727188	0,263208307899525	ENSG00000070371	CLTCL1	CLTCL1	clathrin heavy chain like 1 [Source:HGNC Symbol;Acc:HGNC:2093]	8218	#ffffbf	DPG 00: Constant
174768024934829	844066328619828	3,20429919658686e-05	174768024934829	965627127869569	1,51599419160989e-06	174768024934829	-284432175892179	0,173635372500126	174768024934829	-106314451783923	0,632440128712781	174768024934829	-421277104471409	0,862624190935582	ENSG00000070413	DGCR2	DGCR2	DiGeorge syndrome critical region gene 2 [Source:HGNC Symbol;Acc:HGNC:2845]	9993	#ffffbf	DPG 00: Constant
570883434814354	510741410708912	0,0808934467383247	570883434814354	296566353818049	0,345679124156781	570883434814354	806014775130763	0,794736562338766	570883434814354	101764995993713	0,739919933951843	570883434814354	-412871777088742	0,889325588706864	ENSG00000070423	RNF126	RNF126	ring finger protein 126 [Source:HGNC Symbol;Acc:HGNC:21151]	55658	#ffffbf	DPG 00: Constant
407183677447965	109670535539327	2,26411865412136e-05	407183677447965	107598072288262	3,10924092628588e-05	407183677447965	47719963122593	0,0655624443503405	407183677447965	551328150429928	0,0323746218384546	407183677447965	648468861808575	0,0109477032406719	ENSG00000070444	MNT	MNT	MAX network transcriptional repressor [Source:HGNC Symbol;Acc:HGNC:7188]	4335	#ffffbf	DPG 00: Constant
496404804126299	-677856151209993	0,000114288046512275	496404804126299	-483864193656358	0,00691999928436557	496404804126299	-159640150593802	6,3262754260241e-21	496404804126299	-1577921159562	1,64762977188143e-20	496404804126299	-155077475050826	4,26520008956091e-20	ENSG00000070476	ZXDC	ZXDC	ZXD family zinc finger C [Source:HGNC Symbol;Acc:HGNC:28160]	79364	#ffffbf	DPG 00: Constant
368706280006587	485090346038859	0,0146050199722585	368706280006587	660161512940975	0,000634467375614191	368706280006587	-417331141892563	0,0311078949567402	368706280006587	-236507914181588	0,238646036182735	368706280006587	-328591080026799	0,092302883108635	ENSG00000070495	JMJD6	JMJD6	jumonji domain containing 6, arginine demethylase and lysine hydroxylase [Source:HGNC Symbol;Acc:HGNC:19355]	23210	#ffffbf	DPG 00: Constant
275779158041429	-115159664259287	5,51429748817585e-09	275779158041429	-143944741513037	4,73310289906277e-13	275779158041429	597612650605801	0,779952171894795	275779158041429	-8791377720082	0,679030160200448	275779158041429	-270711120878501	0,898906584371739	ENSG00000070501	POLB	POLB	DNA polymerase beta [Source:HGNC Symbol;Acc:HGNC:9174]	5423	#ffffbf	DPG 00: Constant
457218096037404	254600284437502	0,394779362563611	457218096037404	405244171714952	0,151166845268246	457218096037404	-135810411027843	1,63711214723044e-07	457218096037404	-100960947773235	9,21218464421549e-05	457218096037404	-998587682821515	9,76880606966466e-05	ENSG00000070540	WIPI1	WIPI1	WD repeat domain, phosphoinositide interacting 1 [Source:HGNC Symbol;Acc:HGNC:25471]	55062	#ffffbf	DPG 00: Constant
224814930564957	141584801546187	0,806476139864851	224814930564957	-10544350195667	0,0307516449351762	224814930564957	-156608393405761	0,00116718392489452	224814930564957	-124126297388151	0,00810772945895936	224814930564957	-952276007922402	0,0364225544328753	ENSG00000070601	FRMPD1	FRMPD1	FERM and PDZ domain containing 1 [Source:HGNC Symbol;Acc:HGNC:29159]	22844	#ffffbf	DPG 00: Constant
147042851090355	-847801428427066	0,685310270644946	147042851090355	291989718234706	0,0902117785682526	147042851090355	-763038092143054	1,12675716299184e-06	147042851090355	-463944696254215	0,00357363819314485	147042851090355	-51709466624294	0,00119550832263525	ENSG00000070610	GBA2	GBA2	glucosylceramidase beta 2 [Source:HGNC Symbol;Acc:HGNC:18986]	57704	#ffffbf	DPG 00: Constant
405916604522429	947072802286339	0,000365972121515044	405916604522429	12228304772478	3,56294965711828e-06	405916604522429	-388310522885849	0,926110389949549	405916604522429	-765272428962509	0,8156527722035	405916604522429	-519881701527992	0,891280055148587	ENSG00000070614	NDST1	NDST1	N-deacetylase and N-sulfotransferase 1 [Source:HGNC Symbol;Acc:HGNC:7680]	3340	#ffffbf	DPG 00: Constant
168338294197828	856845803030042	0,000480669559914667	168338294197828	645312048545452	0,0100241820517391	168338294197828	193514902022777	4,64634867890258e-17	168338294197828	189424924166752	2,02916669449083e-16	168338294197828	200355418330986	2,27649368023672e-18	ENSG00000070718	AP3M2	AP3M2	adaptor related protein complex 3 subunit mu 2 [Source:HGNC Symbol;Acc:HGNC:570]	10947	#ffffbf	DPG 00: Constant
182485477573192	667713426266042	0,350217303909733	182485477573192	139422735332624	0,923309787536691	182485477573192	-498778398168929	0,777894885616981	182485477573192	-72793877275837	0,753615398327954	182485477573192	-155818940860794	0,604802421584608	ENSG00000070729	CNGB1	CNGB1	cyclic nucleotide gated channel subunit beta 1 [Source:HGNC Symbol;Acc:HGNC:2151]	1258	#ffffbf	DPG 00: Constant
189555928271659	-294618347592581	0,588490683500728	189555928271659	126578417589509	0,923682216419778	189555928271659	-308936047618394	0,490493049594728	189555928271659	-311787508036203	0,486910729730875	189555928271659	-14598922965479	0,56740826268429	ENSG00000070748	CHAT	CHAT	choline O-acetyltransferase [Source:HGNC Symbol;Acc:HGNC:1912]	1103	#ffffbf	DPG 00: Constant
141053706477396	196505451650839	0,311437463842042	141053706477396	299723923729429	0,123580507438747	141053706477396	166482213769596	5,70275687268644e-23	141053706477396	165433378661326	1,31442442755901e-22	141053706477396	173694742966052	1,0090214249186e-24	ENSG00000070756	PABPC1	PABPC1	poly(A) binding protein cytoplasmic 1 [Source:HGNC Symbol;Acc:HGNC:8554]	26986	#ffffbf	DPG 00: Constant
255752514254355	-475393590462854	0,105092502141261	255752514254355	805095436814334	0,00343336788722428	255752514254355	-163164683426813	0,570605204350872	255752514254355	-256604104284951	0,367627432258481	255752514254355	-159149451707234	0,583278507897446	ENSG00000070759	TESK2	TESK2	testis associated actin remodelling kinase 2 [Source:HGNC Symbol;Acc:HGNC:11732]	10420	#ffffbf	DPG 00: Constant
403371524670684	-62415313963697	8,86194259652478e-05	403371524670684	-587506641067636	0,000209628464948388	403371524670684	15964583979894	0,347254918398191	403371524670684	24054312157345	0,132548746200213	403371524670684	133358331480235	0,404533784036235	ENSG00000070761	CFAP20	CFAP20	cilia and flagella associated protein 20 [Source:HGNC Symbol;Acc:HGNC:29523]	29105	#ffffbf	DPG 00: Constant
123680609882612	428519722458167	0,00616760275025958	123680609882612	193201453359994	0,256490897323672	123680609882612	145793706338109	3,93332061179521e-24	123680609882612	131692627448399	6,33150265922291e-20	123680609882612	137815709265194	1,08327173133248e-21	ENSG00000070770	CSNK2A2	CSNK2A2	casein kinase 2 alpha 2 [Source:HGNC Symbol;Acc:HGNC:2459]	1459	#ffffbf	DPG 00: Constant
374136998634159	516763433390673	0,0578958025903823	374136998634159	748613236622868	0,0045304865370058	374136998634159	-104872114810598	5,83251385004742e-05	374136998634159	-150790736573548	1,10378855876395e-08	374136998634159	-146124314116683	2,14541509457582e-08	ENSG00000070778	PTPN21	PTPN21	protein tyrosine phosphatase non-receptor type 21 [Source:HGNC Symbol;Acc:HGNC:9651]	11099	#ffffbf	DPG 00: Constant
339917690282644	-119956498873403	6,33709806205146e-06	339917690282644	-176243987758896	4,02606007787784e-11	339917690282644	180007583298736	0,517754993441303	339917690282644	122469070160618	0,669841909350979	339917690282644	128814716330019	0,650774884954663	ENSG00000070785	EIF2B3	EIF2B3	eukaryotic translation initiation factor 2B subunit gamma [Source:HGNC Symbol;Acc:HGNC:3259]	8891	#ffffbf	DPG 00: Constant
427467062915122	959188939694985	2,36800506629449e-11	427467062915122	943793171673555	4,38317559030587e-11	427467062915122	31461191500739	0,0309484689601652	427467062915122	149169934988599	0,316686661959219	427467062915122	149931436817314	0,31350390716998	ENSG00000070831	CDC42	CDC42	cell division cycle 42 [Source:HGNC Symbol;Acc:HGNC:1736]	998	#ffffbf	DPG 00: Constant
179129352733183	-577335822832304	NA	179129352733183	-897512535119459	NA	179129352733183	-206549582332645	NA	179129352733183	-31095170337121	NA	179129352733183	-161408606906147	NA	ENSG00000070915	SLC12A3	SLC12A3	solute carrier family 12 member 3 [Source:HGNC Symbol;Acc:HGNC:10912]	6559	#ffffbf	DPG 00: Constant
180022311002916	-565516675814745	0,888882222787784	180022311002916	-584946776021893	0,0894686267865826	180022311002916	191217032613887	8,09691838871193e-10	180022311002916	158462913242179	3,47071408364164e-07	180022311002916	170856936268775	3,72987187569101e-08	ENSG00000070950	RAD18	RAD18	RAD18 E3 ubiquitin protein ligase [Source:HGNC Symbol;Acc:HGNC:18278]	56852	#ffffbf	DPG 00: Constant
315282123208201	110856491015579	6,22935072673679e-13	315282123208201	46481268822411	0,800305058300944	315282123208201	169395384948595	3,07976513666054e-29	315282123208201	143191904077879	2,78891898525249e-21	315282123208201	147037392818902	2,11764938404809e-22	ENSG00000071054	MAP4K4	MAP4K4	mitogen-activated protein kinase kinase kinase kinase 4 [Source:HGNC Symbol;Acc:HGNC:6866]	9448	#ffffbf	DPG 00: Constant
954818198612506	-533246505617517	0,0101044488597116	954818198612506	-327697965184397	0,130263399826246	954818198612506	510943368697687	0,0103577689838572	954818198612506	397105085210275	0,0495172890423916	954818198612506	373280656107754	0,0658792592729621	ENSG00000071082	RPL31	RPL31	ribosomal protein L31 [Source:HGNC Symbol;Acc:HGNC:10334]	6160	#ffffbf	DPG 00: Constant
706736005610096	156865287771595	1,82957816257412e-11	706736005610096	144113407848467	6,27749282687135e-10	706736005610096	146558638148608	1,72438223398756e-10	706736005610096	143017813979329	4,70356831580505e-10	706736005610096	142398037532025	5,55006034466641e-10	ENSG00000071127	WDR1	WDR1	WD repeat domain 1 [Source:HGNC Symbol;Acc:HGNC:12754]	9948	#ffffbf	DPG 00: Constant
201636023095098	-272912225915646	0,515217898523285	201636023095098	219686336830311	0,612327092011005	201636023095098	-429578839135291	0,235664704449461	201636023095098	-407743753501876	0,263436595482029	201636023095098	-463269809050182	0,200093535823031	ENSG00000071189	SNX13	SNX13	sorting nexin 13 [Source:HGNC Symbol;Acc:HGNC:21335]	23161	#ffffbf	DPG 00: Constant
292997062661838	-737235733420704	0,00359439689640727	292997062661838	799695098991634	0,00108244800934953	292997062661838	-132026418024486	0,612822111765125	292997062661838	-7497323646973	0,00200292774765706	292997062661838	-838966573578394	0,000484556897807766	ENSG00000071205	ARHGAP10	ARHGAP10	Rho GTPase activating protein 10 [Source:HGNC Symbol;Acc:HGNC:26099]	79658	#ffffbf	DPG 00: Constant
537443418671227	382272717806079	0,208285849484919	537443418671227	-389192053479049	0,193103639283806	537443418671227	493578214172549	0,0733597831472044	537443418671227	566472222783616	0,0381420487284731	537443418671227	58939229376301	0,0303123755593076	ENSG00000071242	RPS6KA2	RPS6KA2	ribosomal protein S6 kinase A2 [Source:HGNC Symbol;Acc:HGNC:10431]	6196	#ffffbf	DPG 00: Constant
110638684423169	-423867364975343	0,12968888895123	110638684423169	-778334590303271	0,811703317237855	110638684423169	736833171909125	0,00266204845437683	110638684423169	477423139344405	0,0569708988396003	110638684423169	637280426321932	0,0093979093916705	ENSG00000071243	ING3	ING3	inhibitor of growth family member 3 [Source:HGNC Symbol;Acc:HGNC:14587]	54556	#ffffbf	DPG 00: Constant
107944692052709	207928774972316	1,10356231302661e-05	107944692052709	111026869829532	0,0177346727641645	107944692052709	102080010678418	0,0222035817782755	107944692052709	143118708018457	0,00155917879060627	107944692052709	122859906111551	0,00604747232275583	ENSG00000071246	VASH1	VASH1	vasohibin 1 [Source:HGNC Symbol;Acc:HGNC:19964]	22846	#ffffbf	DPG 00: Constant
996851427351285	-875485124228707	0,682546735033688	996851427351285	-6351054568787	0,000261806680971711	996851427351285	571295220824324	0,000712243380661311	996851427351285	444684837996572	0,00933155054077368	996851427351285	397543102127758	0,0207577248834265	ENSG00000071462	BUD23	BUD23	BUD23 rRNA methyltransferase and ribosome maturation factor [Source:HGNC Symbol;Acc:HGNC:16405]	114049	#ffffbf	DPG 00: Constant
231817631770779	215845548736564	0,313389102266805	231817631770779	-371029457659824	0,0756616824154015	231817631770779	169289409923686	4,49951312006507e-20	231817631770779	169934804412229	3,76878627721382e-20	231817631770779	164921472902306	4,78792605249586e-19	ENSG00000071626	DAZAP1	DAZAP1	DAZ associated protein 1 [Source:HGNC Symbol;Acc:HGNC:2683]	26528	#ffffbf	DPG 00: Constant
107325077797719	13355322202366	0,666791280411868	107325077797719	-279239842551049	0,325998645496711	107325077797719	-446831722772387	0,0811235492625639	107325077797719	-525428663495437	0,0443109056414692	107325077797719	-629097795951152	0,0142019669878095	ENSG00000071655	MBD3	MBD3	methyl-CpG binding domain protein 3 [Source:HGNC Symbol;Acc:HGNC:6918]	53615	#ffffbf	DPG 00: Constant
302631666806843	-180124713728175	0,643685192459753	302631666806843	-503304853456575	0,145991057603129	302631666806843	793037220951942	0,0123725400116277	302631666806843	101185499427463	0,00136082907303746	302631666806843	102629365831056	0,00114905332030235	ENSG00000071794	HLTF	HLTF	helicase like transcription factor [Source:HGNC Symbol;Acc:HGNC:11099]	6596	#ffffbf	DPG 00: Constant
111571913335817	627017783125343	0,008150786464443	111571913335817	906081733132694	8,70318486613544e-05	111571913335817	-389637891214137	0,0975605347944395	111571913335817	-108062134068849	0,675539229068074	111571913335817	-119582451598309	0,628847094661491	ENSG00000071859	FAM50A	FAM50A	family with sequence similarity 50 member A [Source:HGNC Symbol;Acc:HGNC:18786]	9130	#ffffbf	DPG 00: Constant
18108536785036	119769400093136	0,957519324965883	18108536785036	-669460499750581	0,763209313532074	18108536785036	682102169966403	0,734569412557259	18108536785036	102627320121977	0,607494932561815	18108536785036	109981933030892	0,578646004050851	ENSG00000071894	CPSF1	CPSF1	cleavage and polyadenylation specific factor 1 [Source:HGNC Symbol;Acc:HGNC:2324]	29894	#ffffbf	DPG 00: Constant
680715355374247	-728624623982612	0,660807855327088	680715355374247	-180192680980727	0,259944700244831	680715355374247	147720323917936	7,4530204852034e-28	680715355374247	117212164130336	5,0157640671186e-18	680715355374247	114372634415667	4,34361747245488e-17	ENSG00000071994	PDCD2	PDCD2	programmed cell death 2 [Source:HGNC Symbol;Acc:HGNC:8762]	5134	#ffffbf	DPG 00: Constant
226679750126845	279265615157639	0,996656834352652	226679750126845	111628219252908	0,741800025678442	226679750126845	-148314349189503	1,62774257795711e-08	226679750126845	-143815295297292	4,35377469380217e-08	226679750126845	-138793916974875	1,21535959358613e-07	ENSG00000072042	RDH11	RDH11	retinol dehydrogenase 11 [Source:HGNC Symbol;Acc:HGNC:17964]	51109	#ffffbf	DPG 00: Constant
475705454333723	787563310447469	0,00410242528062408	475705454333723	-79175866150784	0,00377257757876369	475705454333723	116331446506321	9,34263840561001e-06	475705454333723	83704038650819	0,00150915010089335	475705454333723	876308635205949	0,000876721273271548	ENSG00000072110	ACTN1	ACTN1	actinin alpha 1 [Source:HGNC Symbol;Acc:HGNC:163]	87	#ffffbf	DPG 00: Constant
749351666135197	514766080865291	0,034452186860721	749351666135197	176195661413587	9,53503175491273e-15	749351666135197	372433503802671	0,113189193992087	749351666135197	447334060663924	0,0548814009978581	749351666135197	527661063033132	0,0220680442424844	ENSG00000072121	ZFYVE26	ZFYVE26	zinc finger FYVE-type containing 26 [Source:HGNC Symbol;Acc:HGNC:20761]	23503	#ffffbf	DPG 00: Constant
526820610528024	546822584560198	0,0273352356754412	526820610528024	470678125954198	0,0621022471794057	526820610528024	145548997756632	3,02371611833843e-10	526820610528024	152734338722481	3,54963983696046e-11	526820610528024	153675632113015	2,616964815553e-11	ENSG00000072134	EPN2	EPN2	epsin 2 [Source:HGNC Symbol;Acc:HGNC:18639]	22905	#ffffbf	DPG 00: Constant
421515094693179	-184215005231571	0,803297773293977	421515094693179	-603310383856526	0,366568797614298	421515094693179	67964483333336	0,290137629810151	421515094693179	137602911394689	0,0633862674048253	421515094693179	940564968146258	0,165533584114639	ENSG00000072182	ASIC4	ASIC4	acid sensing ion channel subunit family member 4 [Source:HGNC Symbol;Acc:HGNC:21263]	55515	#ffffbf	DPG 00: Constant
121437347417844	588336112413712	0,063228806141546	121437347417844	237425606842668	0,502117374159956	121437347417844	-184049687336756	0,563067072257135	121437347417844	-162018379067713	0,631210992975652	121437347417844	-123188740733065	0,703084911092523	ENSG00000072201	LNX1	LNX1	ligand of numb-protein X 1 [Source:HGNC Symbol;Acc:HGNC:6657]	84708	#ffffbf	DPG 00: Constant
116830426109937	403733158399556	0,928032506770776	116830426109937	483633834734266	0,22374585066373	116830426109937	799783671564464	0,0270859556874844	116830426109937	854399694728007	0,018297935122449	116830426109937	908377981178197	0,0121953207182721	ENSG00000072274	TFRC	TFRC	transferrin receptor [Source:HGNC Symbol;Acc:HGNC:11763]	7037	#ffffbf	DPG 00: Constant
735861322019856	130228147887753	0,000508014807326902	735861322019856	12360072098023	0,000925953085088719	735861322019856	583835928500029	0,109136079249856	735861322019856	166560749866295	0,668199922264888	735861322019856	183646645661713	0,633190027733948	ENSG00000072364	AFF4	AFF4	ALF transcription elongation factor 4 [Source:HGNC Symbol;Acc:HGNC:17869]	27125	#ffffbf	DPG 00: Constant
953705002920637	328363186622145	0,368648767412642	953705002920637	-430620653788276	0,238447143767211	953705002920637	138326426530555	8,69628218804556e-06	953705002920637	973508251567628	0,00183209666420552	953705002920637	121925214645091	8,43797569698893e-05	ENSG00000072401	UBE2D1	UBE2D1	ubiquitin conjugating enzyme E2 D1 [Source:HGNC Symbol;Acc:HGNC:12474]	7321	#ffffbf	DPG 00: Constant
327303141219166	-244602350403315	0,411100863096106	327303141219166	754052698835547	0,0037010457422853	327303141219166	-708919975433659	0,0053820787651263	327303141219166	-897000306724406	0,000407541552569094	327303141219166	-783963027209141	0,00194113578667681	ENSG00000072415	PALS1	PALS1	protein associated with LIN7 1, MAGUK p55 family member [Source:HGNC Symbol;Acc:HGNC:18669]	64398	#ffffbf	DPG 00: Constant
410870273540966	182460902127836	0,000183925840192593	410870273540966	42588821504558	0,936475898554533	410870273540966	726406622693165	0,877957483259542	410870273540966	444838521157698	0,930786484245861	410870273540966	12032733076023	0,802164479930857	ENSG00000072422	RHOBTB1	RHOBTB1	Rho related BTB domain containing 1 [Source:HGNC Symbol;Acc:HGNC:18738]	9886	#ffffbf	DPG 00: Constant
118124019398863	-624679745702899	0,818066608696939	118124019398863	-752748508669002	0,000357028783812451	118124019398863	710210827830039	0,000492807200587797	118124019398863	820859579951095	5,31522002366998e-05	118124019398863	838770694765426	3,50910314911672e-05	ENSG00000072501	SMC1A	SMC1A	structural maintenance of chromosomes 1A [Source:HGNC Symbol;Acc:HGNC:11111]	8243	#ffffbf	DPG 00: Constant
904808542978824	107876581132189	1,48672766397494e-14	904808542978824	1127381920367	7,96828021413461e-16	904808542978824	807730465140001	6,48300668631893e-09	904808542978824	964692018557178	3,29670625903687e-12	904808542978824	927851249743912	1,88252733998531e-11	ENSG00000072518	MARK2	MARK2	microtubule affinity regulating kinase 2 [Source:HGNC Symbol;Acc:HGNC:3332]	2011	#ffffbf	DPG 00: Constant
107929515762143	145568439642079	4,6515970441627e-13	107929515762143	137514515668219	8,2805455527167e-12	107929515762143	260278873850992	8,99554933717886e-40	107929515762143	180871501517583	5,77399668345678e-20	107929515762143	18125379478971	4,29527049482442e-20	ENSG00000072609	CHFR	CHFR	checkpoint with forkhead and ring finger domains [Source:HGNC Symbol;Acc:HGNC:20455]	55743	#ffffbf	DPG 00: Constant
499918230852372	-853309326560082	5,39617021183516e-07	499918230852372	-757146256485407	9,52270456935917e-06	499918230852372	-109865766374573	4,25053781029629e-11	499918230852372	-105437557150987	2,80747080336316e-10	499918230852372	-100244372570591	1,74794990174688e-09	ENSG00000072736	NFATC3	NFATC3	nuclear factor of activated T cells 3 [Source:HGNC Symbol;Acc:HGNC:7777]	4775	#ffffbf	DPG 00: Constant
138798834346382	-441386325813607	0,0800510717275507	138798834346382	-134964098069896	5,12621923041497e-08	138798834346382	485493748516674	0,0359227230606888	138798834346382	4587822630908	0,0477299546664368	138798834346382	488920401310963	0,0335153047225831	ENSG00000072756	TRNT1	TRNT1	tRNA nucleotidyl transferase 1 [Source:HGNC Symbol;Acc:HGNC:17341]	51095	#ffffbf	DPG 00: Constant
476345315798217	582490778068439	0,0265541801875262	476345315798217	-10165790554953	0,746010112086837	476345315798217	140502502344987	9,04288281595275e-09	476345315798217	121714448601714	5,88530880097898e-07	476345315798217	126348551777014	2,03265030212778e-07	ENSG00000072786	STK10	STK10	serine/threonine kinase 10 [Source:HGNC Symbol;Acc:HGNC:11388]	6793	#ffffbf	DPG 00: Constant
57491643315848	319624525768835	0,138300296641608	57491643315848	-268133169763432	0,22653303014547	57491643315848	591793921282317	0,00223645013115119	57491643315848	535297291163796	0,00584288567463976	57491643315848	557661267298959	0,00391298536975942	ENSG00000072803	FBXW11	FBXW11	F-box and WD repeat domain containing 11 [Source:HGNC Symbol;Acc:HGNC:13607]	23291	#ffffbf	DPG 00: Constant
275339528382381	974839226791555	0,000419951189698088	275339528382381	605427854726021	0,863560320633875	275339528382381	-145337359054092	1,34930243938434e-07	275339528382381	-103924620818872	0,000139936841253623	275339528382381	-955780984488171	0,000415038031799433	ENSG00000072840	EVC	EVC	EvC ciliary complex subunit 1 [Source:HGNC Symbol;Acc:HGNC:3497]	2121	#ffffbf	DPG 00: Constant
530618106689124	-539997557059694	0,75366305106883	530618106689124	-148072733817075	0,336828102207966	530618106689124	-70939968535869	6,41445262338526e-08	530618106689124	-968115189899172	1,55234443011267e-13	530618106689124	-10143871329915	5,96549931422498e-15	ENSG00000072849	DERL2	DERL2	derlin 2 [Source:HGNC Symbol;Acc:HGNC:17943]	51009	#ffffbf	DPG 00: Constant
523109944020025	-100900716667407	0,127568881290617	523109944020025	-116971025972082	0,084401412657434	523109944020025	-123553808119191	0,0541737966854954	523109944020025	-982796896234085	0,109352161566959	523109944020025	-145234533187364	0,0279006871808799	ENSG00000072858	SIDT1	SIDT1	SID1 transmembrane family member 1 [Source:HGNC Symbol;Acc:HGNC:25967]	54847	#ffffbf	DPG 00: Constant
166246267230871	220857493130593	0,61828142477629	166246267230871	-104390054421942	0,0074316747012672	166246267230871	867743302801357	0,017051327731705	166246267230871	146530563225521	6,18527939422864e-05	166246267230871	961768381033177	0,00813561440651385	ENSG00000072864	NDE1	NDE1	nudE neurodevelopment protein 1 [Source:HGNC Symbol;Acc:HGNC:17619]	54820	#ffffbf	DPG 00: Constant
946622669311177	-443294970265086	0,240438009075493	946622669311177	-615542410825756	0,0920619490440576	946622669311177	-960821787545589	0,00520665445927062	946622669311177	-596651716245448	0,0841124344801051	946622669311177	-731457825031438	0,0327276456636421	ENSG00000072954	TMEM38A	TMEM38A	transmembrane protein 38A [Source:HGNC Symbol;Acc:HGNC:28462]	79041	#ffffbf	DPG 00: Constant
108065604972079	-778099414272257	0,729776887083974	108065604972079	29867676633274	0,14652777558984	108065604972079	-173940302793291	1,78907237912915e-21	108065604972079	-1640666940213	2,40832493158184e-19	108065604972079	-169534195138283	1,14611501157346e-20	ENSG00000072958	AP1M1	AP1M1	adaptor related protein complex 1 subunit mu 1 [Source:HGNC Symbol;Acc:HGNC:13667]	8907	#ffffbf	DPG 00: Constant
480241345726573	-456626189410005	0,866082843535775	480241345726573	142416836101979	0,55694145623431	480241345726573	929028557836382	1,10274542608338e-06	480241345726573	120318270533193	1,99724267269426e-10	480241345726573	118022940640792	3,92999591786143e-10	ENSG00000073050	XRCC1	XRCC1	X-ray repair cross complementing 1 [Source:HGNC Symbol;Acc:HGNC:12828]	7515	#ffffbf	DPG 00: Constant
100119355644816	-268028160508903	0,000233648245740923	100119355644816	-182019380147693	0,00488895155103574	100119355644816	-148771869467566	0,0105403949453704	100119355644816	-697298775524653	0,186321340061115	100119355644816	-105181632125182	0,0517366422027001	ENSG00000073146	MOV10L1	MOV10L1	Mov10 like RNA helicase 1 [Source:HGNC Symbol;Acc:HGNC:7201]	54456	#ffffbf	DPG 00: Constant
333305392060986	-150335581861181	0,0942936778375815	333305392060986	-475442024748952	0,449504957509948	333305392060986	-451552203010995	0,429777027074887	333305392060986	-309004663871306	0,586604328724144	333305392060986	-34225127758261	0,546438548328665	ENSG00000073282	TP63	TP63	tumor protein p63 [Source:HGNC Symbol;Acc:HGNC:15979]	8626	#ffffbf	DPG 00: Constant
16087974886296	263101256186392	0,362286034497138	16087974886296	927991163869932	0,000249924288265972	16087974886296	-976223096951517	8,07438602252746e-05	16087974886296	-674730632077585	0,00729807532772462	16087974886296	-746479608334016	0,00270439570625758	ENSG00000073350	LLGL2	LLGL2	LLGL scribble cell polarity complex component 2 [Source:HGNC Symbol;Acc:HGNC:6629]	3993	#ffffbf	DPG 00: Constant
115789880017391	54797802492865	0,0649021278850385	115789880017391	-555732726258724	0,0671552073474448	115789880017391	-869907319259121	0,00222507394937386	115789880017391	-631074462087401	0,0269239043749612	115789880017391	-522195830886606	0,0659012557681226	ENSG00000073464	CLCN4	CLCN4	chloride voltage-gated channel 4 [Source:HGNC Symbol;Acc:HGNC:2022]	1183	#ffffbf	DPG 00: Constant
249159753305259	-178115805536646	1,34252866676892e-20	249159753305259	-148056331188968	1,08323589104641e-14	249159753305259	-15669715748096	1,2265666018747e-16	249159753305259	-147750562816913	5,84426061184841e-15	249159753305259	-150040216623687	2,1465120856751e-15	ENSG00000073578	SDHA	SDHA	succinate dehydrogenase complex flavoprotein subunit A [Source:HGNC Symbol;Acc:HGNC:10680]	6389	#ffffbf	DPG 00: Constant
142727727714477	255886522923084	0,0614677908237382	142727727714477	-22702551062717	0,108410030096676	142727727714477	960116895553881	3,84967791214164e-15	142727727714477	903265457933758	1,50775944227643e-13	142727727714477	931695405559818	2,19799302531579e-14	ENSG00000073584	SMARCE1	SMARCE1	SWI/SNF related, matrix associated, actin dependent regulator of chromatin, subfamily e, member 1 [Source:HGNC Symbol;Acc:HGNC:11109]	6605	#ffffbf	DPG 00: Constant
639424158581903	105140731267989	0,758437232612295	639424158581903	-126778847885691	0,703666101057301	639424158581903	-999745780633233	0,733362473080172	639424158581903	-614661027510164	0,0230410584089293	639424158581903	-598275309296488	0,0265696293282673	ENSG00000073614	KDM5A	KDM5A	lysine demethylase 5A [Source:HGNC Symbol;Acc:HGNC:9886]	5927	#ffffbf	DPG 00: Constant
810049643115912	-936935296772853	0,00050673216083505	810049643115912	-16915120190065	2,40001536778539e-10	810049643115912	581095494401431	0,0265727091901648	810049643115912	19690655589634	0,481064266770493	810049643115912	232123711114034	0,396635392185689	ENSG00000073712	FERMT2	FERMT2	FERM domain containing kindlin 2 [Source:HGNC Symbol;Acc:HGNC:15767]	10979	#ffffbf	DPG 00: Constant
187241992939289	-312445884277109	0,00753390523784884	187241992939289	-311464241579746	0,0153698407213213	187241992939289	-312158555847996	0,00456061778846483	187241992939289	-313608209252822	0,00442801128865674	187241992939289	-31191482170936	0,00611940971090846	ENSG00000073754	CD5L	CD5L	CD5 molecule like [Source:HGNC Symbol;Acc:HGNC:1690]	922	#ffffbf	DPG 00: Constant
106906129753806	690735431128789	0,834060261002586	106906129753806	-414669224773985	0,871680526914908	106906129753806	-714766848173025	0,00318831427523336	106906129753806	-108192232349664	7,30575236066886e-06	106906129753806	-985420440344992	4,59206921743423e-05	ENSG00000073921	PICALM	PICALM	phosphatidylinositol binding clathrin assembly protein [Source:HGNC Symbol;Acc:HGNC:15514]	8301	#ffffbf	DPG 00: Constant
782146252177223	-161106277891373	0,469348409875225	782146252177223	-163395514692793	0,445954985385929	782146252177223	-124473365873298	0,523270981363069	782146252177223	-206373878122302	0,284941318970398	782146252177223	-195566927442944	0,309939401765358	ENSG00000074054	CLASP1	CLASP1	cytoplasmic linker associated protein 1 [Source:HGNC Symbol;Acc:HGNC:17088]	23332	#ffffbf	DPG 00: Constant
100906789091492	-129679583542269	0,63067995169707	100906789091492	-144801481425323	0,587632455424565	100906789091492	904461614984626	1,90530204264531e-05	100906789091492	811258122228838	0,000134443355885401	100906789091492	711377493792242	0,000835801586715722	ENSG00000074071	MRPS34	MRPS34	mitochondrial ribosomal protein S34 [Source:HGNC Symbol;Acc:HGNC:16618]	65993	#ffffbf	DPG 00: Constant
111579539867289	-472101085128486	0,000715774922171079	111579539867289	-109058664050764	8,03256697702182e-16	111579539867289	438158356907863	0,00109807003941845	111579539867289	223346753826043	0,110308364526084	111579539867289	204410731298324	0,145345362337695	ENSG00000074201	CLNS1A	CLNS1A	chloride nucleotide-sensitive channel 1A [Source:HGNC Symbol;Acc:HGNC:2080]	1207	#ffffbf	DPG 00: Constant
186141978192777	193807218248507	0,475307407212607	186141978192777	-236800489258474	0,372288986683251	186141978192777	668541563192273	0,0026011886240544	186141978192777	674491784527915	0,00236823680448615	186141978192777	62276827695069	0,00492340972413228	ENSG00000074266	EED	EED	embryonic ectoderm development [Source:HGNC Symbol;Acc:HGNC:3188]	8726	#ffffbf	DPG 00: Constant
782312511195016	106426950441906	0,547386897101897	782312511195016	762540397187221	0,662651327880947	782312511195016	-15424761483721	0,914408950089111	782312511195016	-610330509077067	0,69512620109732	782312511195016	-592787228211931	0,700565693550502	ENSG00000074319	TSG101	TSG101	tumor susceptibility 101 [Source:HGNC Symbol;Acc:HGNC:15971]	7251	#ffffbf	DPG 00: Constant
709718757521403	338063269087593	0,0193025444887874	709718757521403	152827063845003	0,337031886011982	709718757521403	47955492392155	0,00038160447496131	709718757521403	616449124768545	4,04374941483998e-06	709718757521403	546181820161936	4,50327998721189e-05	ENSG00000074356	NCBP3	NCBP3	nuclear cap binding subunit 3 [Source:HGNC Symbol;Acc:HGNC:24612]	55421	#ffffbf	DPG 00: Constant
323085087862249	308740503267676	7,53339381135398e-14	323085087862249	193649510417321	2,4794349694216e-06	323085087862249	804292720203116	0,0417949117701642	323085087862249	-108468318386513	0,98372701788546	323085087862249	723870644117962	0,862594661927079	ENSG00000074527	NTN4	NTN4	netrin 4 [Source:HGNC Symbol;Acc:HGNC:13658]	59277	#ffffbf	DPG 00: Constant
24779826712566	800772573481464	0,996901112815712	24779826712566	104356707908036	0,737632572451134	24779826712566	82640739113339	0,773476389514796	24779826712566	-109837223988461	0,679591704385582	24779826712566	-14609207367217	0,587045066407336	ENSG00000074603	DPP8	DPP8	dipeptidyl peptidase 8 [Source:HGNC Symbol;Acc:HGNC:16490]	54878	#ffffbf	DPG 00: Constant
184198974973259	374785257847295	0,201962671134533	184198974973259	64453480120561	0,0193033232274092	184198974973259	142702537420389	0,61844202053114	184198974973259	530058450463543	0,0467342463924439	184198974973259	531181381551416	0,0452995383344834	ENSG00000074621	SLC24A1	SLC24A1	solute carrier family 24 member 1 [Source:HGNC Symbol;Acc:HGNC:10975]	9187	#ffffbf	DPG 00: Constant
256389482244632	-253072861821727	0,380079206006984	256389482244632	-129375096056735	0,909777260427031	256389482244632	-246119179034373	0,350810096923504	256389482244632	-241300848367067	0,368627396361667	256389482244632	-250648582601061	0,338987296451769	ENSG00000074660	SCARF1	SCARF1	scavenger receptor class F member 1 [Source:HGNC Symbol;Acc:HGNC:16820]	8578	#ffffbf	DPG 00: Constant
142657090525524	-279147405295373	0,407368642125039	142657090525524	-111752657230347	0,75348310822047	142657090525524	-142998300759209	8,1602666078288e-07	142657090525524	-184913497771238	2,23960911784718e-10	142657090525524	-169073361628482	6,08286723524348e-09	ENSG00000074695	LMAN1	LMAN1	lectin, mannose binding 1 [Source:HGNC Symbol;Acc:HGNC:6631]	3998	#ffffbf	DPG 00: Constant
197423748015364	45748248375422	0,0113107064312318	197423748015364	-522400616375167	0,00330386977837298	197423748015364	-148606949909854	0,413946200693258	197423748015364	-98784269742758	0,603682685141235	197423748015364	-330037959558513	0,865849039756574	ENSG00000074696	HACD3	HACD3	3-hydroxyacyl-CoA dehydratase 3 [Source:HGNC Symbol;Acc:HGNC:24175]	51495	#ffffbf	DPG 00: Constant
10881126677554	221568731224809	0,291714843025693	10881126677554	116683365312962	1,75135180910453e-10	10881126677554	-799031912266747	1,45291729972766e-05	10881126677554	-806527385168893	1,25212352547135e-05	10881126677554	-782356944428132	2,11875345371906e-05	ENSG00000074755	ZZEF1	ZZEF1	zinc finger ZZ-type and EF-hand domain containing 1 [Source:HGNC Symbol;Acc:HGNC:29027]	23140	#ffffbf	DPG 00: Constant
363029196777081	17026225816152	3,40890803505478e-16	363029196777081	197049851033898	2,47106709100525e-21	363029196777081	183190086457614	6,00076626777398e-19	363029196777081	137012978585142	3,06173473555182e-11	363029196777081	13946594996827	1,32259481124728e-11	ENSG00000074800	ENO1	ENO1	enolase 1 [Source:HGNC Symbol;Acc:HGNC:3350]	2023	#ffffbf	DPG 00: Constant
147334143245856	-115756034504137	0,107575613754413	147334143245856	-665203533752155	0,237288862528105	147334143245856	165716661225813	0,800281381328167	147334143245856	236912214263824	0,706911075246135	147334143245856	912383193007133	0,904572146236634	ENSG00000074803	SLC12A1	SLC12A1	solute carrier family 12 member 1 [Source:HGNC Symbol;Acc:HGNC:10910]	6557	#ffffbf	DPG 00: Constant
171186805777543	296902447190235	0,185497644688562	171186805777543	358057045983317	0,0996548634622175	171186805777543	-144147379245914	2,19444592010752e-13	171186805777543	-162387154961804	1,58464057044571e-16	171186805777543	-174042067567519	8,18780304971533e-19	ENSG00000074842	MYDGF	MYDGF	myeloid derived growth factor [Source:HGNC Symbol;Acc:HGNC:16948]	56005	#ffffbf	DPG 00: Constant
192453833350204	-48311647691084	0,0981693242686513	192453833350204	-100551154169886	0,0003117236023733	192453833350204	-619814073392448	0,0223562606655699	192453833350204	-360390407732195	0,197306073181734	192453833350204	-485687396402612	0,0762613148493237	ENSG00000074855	ANO8	ANO8	anoctamin 8 [Source:HGNC Symbol;Acc:HGNC:29329]	57719	#ffffbf	DPG 00: Constant
211087305104186	451779444103899	0,121734784848852	211087305104186	128690361291689	0,700673519927097	211087305104186	122279824254161	3,2824273667038e-06	211087305104186	790664496208237	0,00289998447149946	211087305104186	872541317208306	0,000937493285997135	ENSG00000075089	ACTR6	ACTR6	actin related protein 6 [Source:HGNC Symbol;Acc:HGNC:24025]	64431	#ffffbf	DPG 00: Constant
993144767580047	540063727392548	0,0251095860124179	993144767580047	120329197911048	0,670087552788904	993144767580047	268681308751211	0,259901404216381	993144767580047	589089497246449	0,00989997727823246	993144767580047	627815658054332	0,00580034126391245	ENSG00000075151	EIF4G3	EIF4G3	eukaryotic translation initiation factor 4 gamma 3 [Source:HGNC Symbol;Acc:HGNC:3298]	8672	#ffffbf	DPG 00: Constant
584804525091196	165538043012789	7,56323100226125e-06	584804525091196	293062291234956	0,480287927234519	584804525091196	729195202030578	0,0419775335311121	584804525091196	101949476869652	0,00442922739336627	584804525091196	982675511924827	0,00602872882536249	ENSG00000075275	CELSR1	CELSR1	cadherin EGF LAG seven-pass G-type receptor 1 [Source:HGNC Symbol;Acc:HGNC:1850]	9620	#ffffbf	DPG 00: Constant
115455475694782	-733314295223902	0,000233015138954247	115455475694782	-614409312065679	0,00218415056073647	115455475694782	-967566779522394	0,647989264778543	115455475694782	-139153502701421	0,509896231036352	115455475694782	-115211265830536	0,586694036688341	ENSG00000075292	ZNF638	ZNF638	zinc finger protein 638 [Source:HGNC Symbol;Acc:HGNC:17894]	27332	#ffffbf	DPG 00: Constant
65761421586475	-242863234403619	0,609504141584082	65761421586475	109855223912509	0,827147666225225	65761421586475	-34759655615891	0,393863024283614	65761421586475	-221139466291379	0,59776545400158	65761421586475	-115369572666356	0,975510621747674	ENSG00000075303	SLC25A40	SLC25A40	solute carrier family 25 member 40 [Source:HGNC Symbol;Acc:HGNC:29680]	55972	#ffffbf	DPG 00: Constant
30661263185115	-100582502525264	2,23152710928059e-09	30661263185115	-90797890421237	7,00072419152652e-08	30661263185115	427103122625904	0,00891450500747966	30661263185115	308657387234832	0,0646632364082382	30661263185115	30303706378873	0,0702724171600827	ENSG00000075336	TIMM21	TIMM21	translocase of inner mitochondrial membrane 21 [Source:HGNC Symbol;Acc:HGNC:25010]	29090	#ffffbf	DPG 00: Constant
289267118730129	604719175413067	0,0690237099756228	289267118730129	101014542346957	0,00156406842130127	289267118730129	222736968728364	5,63189491678751e-13	289267118730129	165718006420844	7,73436146031029e-08	289267118730129	176994294578742	8,93669048675259e-09	ENSG00000075391	RASAL2	RASAL2	RAS protein activator like 2 [Source:HGNC Symbol;Acc:HGNC:9874]	9462	#ffffbf	DPG 00: Constant
108179657586425	-909540985618606	6,78103898433018e-05	108179657586425	-14886122936964	1,39667520068611e-10	108179657586425	-404317837094462	0,0719301738875383	108179657586425	-553206537819172	0,0128170130062714	108179657586425	-73673796339011	0,000677052470018768	ENSG00000075407	ZNF37A	ZNF37A	zinc finger protein 37A [Source:HGNC Symbol;Acc:HGNC:13102]	7587	#ffffbf	DPG 00: Constant
872745440491227	-189910459332318	0,936769193711966	872745440491227	-548566629451414	3,58411782499274e-05	872745440491227	509785307767149	5,65341715183063e-05	872745440491227	453738488732782	0,000397630845089683	872745440491227	456516373999344	0,000311402880297126	ENSG00000075413	MARK3	MARK3	microtubule affinity regulating kinase 3 [Source:HGNC Symbol;Acc:HGNC:6897]	4140	#ffffbf	DPG 00: Constant
108608208949102	795910472137874	1,33796072925797e-06	108608208949102	121117553420012	6,60740377193895e-14	108608208949102	116148472110984	3,53660529471028e-13	108608208949102	766864218688859	1,90678205748182e-06	108608208949102	776677737492865	1,37725515407583e-06	ENSG00000075415	SLC25A3	SLC25A3	solute carrier family 25 member 3 [Source:HGNC Symbol;Acc:HGNC:10989]	5250	#ffffbf	DPG 00: Constant
241974034862755	-529919181433075	0,202640607081856	241974034862755	-140614787043304	0,758914045981277	241974034862755	-747809348687267	0,850772169765772	241974034862755	-362734627253634	0,354272874275863	241974034862755	-189720809307122	0,63570204859969	ENSG00000075539	FRYL	FRYL	FRY like transcription coactivator [Source:HGNC Symbol;Acc:HGNC:29127]	285527	#ffffbf	DPG 00: Constant
641035297191343	328401280061048	0,123464179030178	641035297191343	682694431731646	0,000570058231895411	641035297191343	-123531908011098	1,91417927321047e-10	641035297191343	-120145229736275	6,19119306979978e-10	641035297191343	-120391496147311	4,57660002063246e-10	ENSG00000075568	TMEM131	TMEM131	transmembrane protein 131 [Source:HGNC Symbol;Acc:HGNC:30366]	23505	#ffffbf	DPG 00: Constant
585404384269844	976442570301593	0,000423149730435362	585404384269844	10017935474643	0,00027503957922581	585404384269844	909205809676406	0,000710636142435308	585404384269844	988210595667582	0,000232902695492964	585404384269844	10246657235619	0,000133953479827071	ENSG00000075624	ACTB	ACTB	actin beta [Source:HGNC Symbol;Acc:HGNC:132]	60	#ffffbf	DPG 00: Constant
481005339107097	-39266919159393	0,172742851084407	481005339107097	-45603773025567	0,110496195363161	481005339107097	-408525672984559	0,12335051064711	481005339107097	-649461121872751	0,0140248148491254	481005339107097	-711851553141414	0,00706865119749946	ENSG00000075711	DLG1	DLG1	discs large MAGUK scaffold protein 1 [Source:HGNC Symbol;Acc:HGNC:2900]	1739	#ffffbf	DPG 00: Constant
324100912156688	-137947415079106	0,431159487535063	324100912156688	209891667186165	0,204949524733779	324100912156688	-441171817199042	0,00264214413272429	324100912156688	-580828602719841	6,38710460776775e-05	324100912156688	-582354290301169	5,94206565708279e-05	ENSG00000075785	RAB7A	RAB7A	RAB7A, member RAS oncogene family [Source:HGNC Symbol;Acc:HGNC:9788]	7879	#ffffbf	DPG 00: Constant
260171399516384	931671735456766	0,756105574357339	260171399516384	211256810412856	0,436789479992856	260171399516384	-148789721370838	2,36940749477676e-10	260171399516384	-176702191008894	8,49304775441142e-14	260171399516384	-167242210223477	8,1392151962551e-13	ENSG00000075790	BCAP29	BCAP29	B cell receptor associated protein 29 [Source:HGNC Symbol;Acc:HGNC:24131]	55973	#ffffbf	DPG 00: Constant
149288182375062	967619847262041	8,72953365048886e-10	149288182375062	910880566304909	9,60125118107447e-09	149288182375062	208836453599145	5,84608542575541e-42	149288182375062	1748377968536	8,68770384423738e-30	149288182375062	17649946195851	1,67772789248684e-30	ENSG00000075856	SART3	SART3	spliceosome associated factor 3, U4/U6 recycling protein [Source:HGNC Symbol;Acc:HGNC:16860]	9733	#ffffbf	DPG 00: Constant
393484566385194	-450788223270643	0,000369323304880175	393484566385194	-146237710692812	0,835409052451683	393484566385194	-257080588255356	0,00453232657606248	393484566385194	-126507974297011	0,0684605384982126	393484566385194	-28295524471551	0,00203654883997866	ENSG00000075886	TUBA3D	TUBA3D	tubulin alpha 3d [Source:HGNC Symbol;Acc:HGNC:24071]	113457	#ffffbf	DPG 00: Constant
146481269887979	15888298281352	0,915349161744591	146481269887979	-384914121221581	0,800374414510874	146481269887979	-437100572683044	0,684637741037672	146481269887979	-440661895212923	0,679736748188621	146481269887979	198702017285303	0,948204332389396	ENSG00000075891	PAX2	PAX2	paired box 2 [Source:HGNC Symbol;Acc:HGNC:8616]	5076	#ffffbf	DPG 00: Constant
61966171514243	-958303787860538	0,678578481934776	61966171514243	-233118031166566	0,258698590062401	61966171514243	124555819797143	7,39418700721061e-13	61966171514243	137814174536964	1,73646117175512e-15	61966171514243	135616902027148	4,05685549853777e-15	ENSG00000075914	EXOSC7	EXOSC7	exosome component 7 [Source:HGNC Symbol;Acc:HGNC:28112]	23016	#ffffbf	DPG 00: Constant
370693037429509	508866818921213	0,811920048429515	370693037429509	-169931716522511	0,373964696361128	370693037429509	-313595318356477	0,0617637583864206	370693037429509	-431656211723229	0,00930959494666474	370693037429509	-359715908035228	0,0298723160741953	ENSG00000075975	MKRN2	MKRN2	makorin ring finger protein 2 [Source:HGNC Symbol;Acc:HGNC:7113]	23609	#ffffbf	DPG 00: Constant
791584898796981	197995566670355	0,307661782502821	791584898796981	-250032849196003	0,911796790944251	791584898796981	120950563654139	6,67893349027738e-14	791584898796981	918389411882662	1,6088175590484e-08	791584898796981	874959304077646	6,90745869939943e-08	ENSG00000076043	REXO2	REXO2	RNA exonuclease 2 [Source:HGNC Symbol;Acc:HGNC:17851]	25996	#ffffbf	DPG 00: Constant
337355833431113	3712582558427	0,107190851590056	337355833431113	202093612912407	0,410220775654735	337355833431113	995518809917142	1,36176325976348e-06	337355833431113	676596265271563	0,00121270636016499	337355833431113	67856421901136	0,00111705294233957	ENSG00000076053	RBM7	RBM7	RNA binding motif protein 7 [Source:HGNC Symbol;Acc:HGNC:9904]	10179	#ffffbf	DPG 00: Constant
273773404057003	813773610120388	1,00363787307844e-06	273773404057003	930643860734956	1,70456779746126e-08	273773404057003	124890722625595	1,02385539528306e-14	273773404057003	877281614229496	6,56325160620143e-08	273773404057003	913095127672115	1,7436644861359e-08	ENSG00000076108	BAZ2A	BAZ2A	bromodomain adjacent to zinc finger domain 2A [Source:HGNC Symbol;Acc:HGNC:962]	11176	#ffffbf	DPG 00: Constant
133350716221415	107989359010173	9,8896782772054e-08	133350716221415	118461806263221	3,71146560018172e-09	133350716221415	192216003772502	0,360439261223392	133350716221415	290991077131921	0,166562790068309	133350716221415	359586338957538	0,0787919729882076	ENSG00000076201	PTPN23	PTPN23	protein tyrosine phosphatase non-receptor type 23 [Source:HGNC Symbol;Acc:HGNC:14406]	25930	#ffffbf	DPG 00: Constant
612481883533003	-469989664246846	0,0014665083506227	612481883533003	-837327216617896	6,32628878504582e-09	612481883533003	587645204064715	2,29513919214569e-05	612481883533003	667310852538429	1,28961332980259e-06	612481883533003	707030456541501	2,24204733362901e-07	ENSG00000076242	MLH1	MLH1	mutL homolog 1 [Source:HGNC Symbol;Acc:HGNC:7127]	4292	#ffffbf	DPG 00: Constant
137373789918768	-118968003514849	2,38120032853396e-06	137373789918768	-128409956854188	3,80272176997548e-07	137373789918768	-950479861368591	9,56017837737474e-05	137373789918768	-100729763860417	3,62630210464566e-05	137373789918768	-908773000867001	0,000171932264884801	ENSG00000076321	KLHL20	KLHL20	kelch like family member 20 [Source:HGNC Symbol;Acc:HGNC:25056]	27252	#ffffbf	DPG 00: Constant
959906367977264	861975018721323	0,000137616208306653	959906367977264	154456708087896	2,30529850719618e-12	959906367977264	-680913640967385	0,00215231015349929	959906367977264	-118086924006028	8,45854432370513e-08	959906367977264	-108021309380136	8,83527369051908e-07	ENSG00000076513	ANKRD13A	ANKRD13A	ankyrin repeat domain 13A [Source:HGNC Symbol;Acc:HGNC:21268]	88455	#ffffbf	DPG 00: Constant
404345862593945	-258668993528901	0,428636411394471	404345862593945	-172586734454399	0,962255569775653	404345862593945	344213888452709	0,224732264701738	404345862593945	167452788865022	0,573038803619419	404345862593945	22298412259299	0,443363127660928	ENSG00000076554	TPD52	TPD52	tumor protein D52 [Source:HGNC Symbol;Acc:HGNC:12005]	7163	#ffffbf	DPG 00: Constant
404345862593945	-258668993528901	0,428636411394471	404345862593945	-172586734454399	0,962255569775653	404345862593945	344213888452709	0,224732264701738	404345862593945	167452788865022	0,573038803619419	404345862593945	22298412259299	0,443363127660928	ENSG00000076554	TPD52	TPD52	tumor protein D52 [Source:HGNC Symbol;Acc:HGNC:12005]	124188259	#ffffbf	DPG 00: Constant
212347084686684	126693012755273	5,43902448028703e-09	212347084686684	129773761588575	2,03515231612963e-09	212347084686684	122096884348918	9,98713341953305e-09	212347084686684	891187954807194	3,17841897332848e-05	212347084686684	903998708629134	2,38028011913363e-05	ENSG00000076604	TRAF4	TRAF4	TNF receptor associated factor 4 [Source:HGNC Symbol;Acc:HGNC:12034]	9618	#ffffbf	DPG 00: Constant
195274437325806	138507105691436	0,950551310042841	195274437325806	89837336781404	1,19139689201372e-07	195274437325806	-232736511657454	0,197866238778717	195274437325806	-227056643427912	0,210592646085245	195274437325806	-243512221935496	0,173340441425888	ENSG00000076650	GPATCH1	GPATCH1	G-patch domain containing 1 [Source:HGNC Symbol;Acc:HGNC:24658]	55094	#ffffbf	DPG 00: Constant
11348055772817	949578866480012	2,16009566222535e-08	11348055772817	616351513332295	0,000372796379290776	11348055772817	381066223877603	0,0267081360681631	11348055772817	176607259248782	0,329192459304841	11348055772817	186895059707632	0,298019139193296	ENSG00000076685	NT5C2	NT5C2	5'-nucleotidase, cytosolic II [Source:HGNC Symbol;Acc:HGNC:8022]	22978	#ffffbf	DPG 00: Constant
976408718580937	363948358263621	0,258132301304802	976408718580937	620205578732207	0,0394058540153337	976408718580937	-234115730417101	4,72421869161893e-16	976408718580937	-180065683064336	3,56676849046e-10	976408718580937	-179610931969966	3,362006801232e-10	ENSG00000076826	CAMSAP3	CAMSAP3	calmodulin regulated spectrin associated protein family member 3 [Source:HGNC Symbol;Acc:HGNC:29307]	57662	#ffffbf	DPG 00: Constant
580454929762459	340316551536956	0,415955034094606	580454929762459	-418542871611589	0,29585817078831	580454929762459	-225388865399932	1,32744097625652e-09	580454929762459	-168934775771666	4,2658682509051e-06	580454929762459	-173329541511093	2,35151446349537e-06	ENSG00000076864	RAP1GAP	RAP1GAP	RAP1 GTPase activating protein [Source:HGNC Symbol;Acc:HGNC:9858]	5909	#ffffbf	DPG 00: Constant
773106944347471	-982659125119908	9,57363889837014e-09	773106944347471	-895586841549976	1,73001433818834e-07	773106944347471	287054385030756	0,100172197696431	773106944347471	269575875533411	0,124611228083131	773106944347471	178536042328468	0,321978255448261	ENSG00000076924	XAB2	XAB2	XPA binding protein 2 [Source:HGNC Symbol;Acc:HGNC:14089]	56949	#ffffbf	DPG 00: Constant
883545394077219	165486980229969	0,431876454923369	883545394077219	160234271807795	0,454501711950083	883545394077219	-604290006248623	0,000758609890818557	883545394077219	-563767543056361	0,00176050138794091	883545394077219	-652811102435985	0,000260547868936618	ENSG00000076928	ARHGEF1	ARHGEF1	Rho guanine nucleotide exchange factor 1 [Source:HGNC Symbol;Acc:HGNC:681]	9138	#ffffbf	DPG 00: Constant
17524704132039	123217062635711	2,95307636219297e-08	17524704132039	180987292269077	2,11058116096017e-16	17524704132039	-590835554088791	0,00830804469146508	17524704132039	-258197640534599	0,271211149930756	17524704132039	-307430322839749	0,183524383438431	ENSG00000076944	STXBP2	STXBP2	syntaxin binding protein 2 [Source:HGNC Symbol;Acc:HGNC:11445]	6813	#ffffbf	DPG 00: Constant
630623181107994	192133097808021	0,350981229338159	630623181107994	688320828754575	0,759970364026749	630623181107994	172931307520873	0,355381118772661	630623181107994	232468736991281	0,207348069398765	630623181107994	171391663222344	0,359634341462062	ENSG00000076984	MAP2K7	MAP2K7	mitogen-activated protein kinase kinase 7 [Source:HGNC Symbol;Acc:HGNC:6847]	5609	#ffffbf	DPG 00: Constant
449372767656931	-11549340949196	0,738853699409273	449372767656931	281818691737782	0,346039734105229	449372767656931	-34757203773439	0,208488287970475	449372767656931	-116689603699362	0,69517232078707	449372767656931	-671416724355438	0,829855204879996	ENSG00000077044	DGKD	DGKD	diacylglycerol kinase delta [Source:HGNC Symbol;Acc:HGNC:2851]	8527	#ffffbf	DPG 00: Constant
119425452321346	-208938652499975	0,4523656406653	119425452321346	-103935698752284	1,2998391477207e-05	119425452321346	145117115546369	2,56210625844661e-10	119425452321346	134359526456232	4,92321030259359e-09	119425452321346	136936755716578	2,30644365931423e-09	ENSG00000077097	TOP2B	TOP2B	DNA topoisomerase II beta [Source:HGNC Symbol;Acc:HGNC:11990]	7155	#ffffbf	DPG 00: Constant
155982393526229	679988467576901	0,0263117621805187	155982393526229	770588899422588	0,0108452088728543	155982393526229	358082155504413	0,910399479789092	155982393526229	-357827164419636	0,241824333750757	155982393526229	-305542309530394	0,325958957696169	ENSG00000077147	TM9SF3	TM9SF3	transmembrane 9 superfamily member 3 [Source:HGNC Symbol;Acc:HGNC:21529]	56889	#ffffbf	DPG 00: Constant
755080112086257	128293827875496	3,43028799467409e-05	755080112086257	179328783420009	6,94424891407902e-09	755080112086257	-680608835560287	0,0269575777237815	755080112086257	-717470788395985	0,0198334439610873	755080112086257	-912019350447161	0,0028307032227641	ENSG00000077150	NFKB2	NFKB2	nuclear factor kappa B subunit 2 [Source:HGNC Symbol;Acc:HGNC:7795]	4791	#ffffbf	DPG 00: Constant
274244645434127	196731582428263	0,509387877867773	274244645434127	414126511564328	0,117688099261638	274244645434127	-589883692213998	0,016492341995112	274244645434127	-412069153457231	0,100128506225486	274244645434127	-265516436729032	0,30134713436887	ENSG00000077157	PPP1R12B	PPP1R12B	protein phosphatase 1 regulatory subunit 12B [Source:HGNC Symbol;Acc:HGNC:7619]	4660	#ffffbf	DPG 00: Constant
104517074444001	105242563508604	0,000118942425729145	104517074444001	692542685843267	0,836051420749879	104517074444001	697599058584697	0,00921198849221091	104517074444001	263789956852201	0,347185465007888	104517074444001	298934450066256	0,282859713002768	ENSG00000077232	DNAJC10	DNAJC10	DnaJ heat shock protein family (Hsp40) member C10 [Source:HGNC Symbol;Acc:HGNC:24637]	54431	#ffffbf	DPG 00: Constant
219450147389544	81685657681467	5,40248857606102e-09	219450147389544	383518927373786	0,00898809961269773	219450147389544	17783423256881	2,60117401822834e-39	219450147389544	153725803201923	1,03421442538315e-29	219450147389544	153866942069848	7,237714954346e-30	ENSG00000077235	GTF3C1	GTF3C1	general transcription factor IIIC subunit 1 [Source:HGNC Symbol;Acc:HGNC:4664]	2975	#ffffbf	DPG 00: Constant
377035098044904	-150249154014724	0,66018381229848	377035098044904	-846151681695222	0,808040826890115	377035098044904	392494955210109	0,173465243791221	377035098044904	988074629389726	0,748748998661517	377035098044904	215525309140871	0,467400737679884	ENSG00000077254	USP33	USP33	ubiquitin specific peptidase 33 [Source:HGNC Symbol;Acc:HGNC:20059]	23032	#ffffbf	DPG 00: Constant
174989146697403	101421634869359	NA	174989146697403	-528919449883722	NA	174989146697403	698275156278266	NA	174989146697403	120257494868316	NA	174989146697403	131379572706428	NA	ENSG00000077264	PAK3	PAK3	p21 (RAC1) activated kinase 3 [Source:HGNC Symbol;Acc:HGNC:8592]	5063	#ffffbf	DPG 00: Constant
114472379064178	596971496560723	0,526971778372089	114472379064178	182529227291187	0,926413146121885	114472379064178	949437586016914	0,219942364236939	114472379064178	129987479394421	0,121468771664244	114472379064178	123472640639787	0,136377495439419	ENSG00000077327	SPAG6	SPAG6	sperm associated antigen 6 [Source:HGNC Symbol;Acc:HGNC:11215]	9576	#ffffbf	DPG 00: Constant
104780421900788	799669863849275	1,85415181386771e-05	104780421900788	680269704310494	0,000288237737738825	104780421900788	505828752367332	0,00631814222736416	104780421900788	489382632756464	0,00795951946901444	104780421900788	535420647116718	0,00339082785539987	ENSG00000077380	DYNC1I2	DYNC1I2	dynein cytoplasmic 1 intermediate chain 2 [Source:HGNC Symbol;Acc:HGNC:2964]	1781	#ffffbf	DPG 00: Constant
101773200745179	102858299394552	0,000131321452196202	101773200745179	101577874648639	0,000149076450901131	101773200745179	-167936885829738	0,55152402688784	101773200745179	-128441753227213	0,662745488758156	101773200745179	-186966844842718	0,510699648199296	ENSG00000077454	LRCH4	LRCH4	leucine rich repeats and calponin homology domain containing 4 [Source:HGNC Symbol;Acc:HGNC:6691]	4034	#ffffbf	DPG 00: Constant
103003825524976	-156935522016311	3,80640254223726e-06	103003825524976	-129036626124805	0,000133589008535805	103003825524976	-875986657702909	0,00702724690971169	103003825524976	-14206612073299	1,51938843120322e-05	103003825524976	-136536916339501	2,85667804443672e-05	ENSG00000077458	FAM76B	FAM76B	family with sequence similarity 76 member B [Source:HGNC Symbol;Acc:HGNC:28492]	143684	#ffffbf	DPG 00: Constant
299367852738698	74578325222438	0,00640267966172368	299367852738698	794206568466524	0,00370516939495122	299367852738698	184820308720387	0,517193694388302	299367852738698	251445332090329	0,370080488832443	299367852738698	911219770423596	0,754758946495543	ENSG00000077463	SIRT6	SIRT6	sirtuin 6 [Source:HGNC Symbol;Acc:HGNC:14934]	51548	#ffffbf	DPG 00: Constant
26964696488175	-414952635619651	0,202640607081856	26964696488175	-773938333205461	0,0113059476111597	26964696488175	155355232232596	4,30766176696309e-08	26964696488175	163062795493298	9,08661047201314e-09	26964696488175	166628197582918	4,02853703695988e-09	ENSG00000077514	POLD3	POLD3	DNA polymerase delta 3, accessory subunit [Source:HGNC Symbol;Acc:HGNC:20932]	10714	#ffffbf	DPG 00: Constant
367761579394637	394309430446175	0,0683511100065758	367761579394637	600377539292178	0,00374745705546665	367761579394637	604336052197405	0,00251530086310286	367761579394637	631117726250937	0,00160180838695062	367761579394637	663874360024633	0,000852343078021372	ENSG00000077549	CAPZB	CAPZB	capping actin protein of muscle Z-line subunit beta [Source:HGNC Symbol;Acc:HGNC:1491]	832	#ffffbf	DPG 00: Constant
166612240717145	-827545792125252	0,969357315116451	166612240717145	55431682241126	0,0117636249152201	166612240717145	-162122948220768	2,12085648944325e-13	166612240717145	-157771059047605	7,40378522946175e-13	166612240717145	-154894920633726	6,52186694510767e-13	ENSG00000077713	SLC25A43	SLC25A43	solute carrier family 25 member 43 [Source:HGNC Symbol;Acc:HGNC:30557]	203427	#ffffbf	DPG 00: Constant
535180232488967	46665602892735	0,0184969810381638	535180232488967	566821895281516	0,00346549916733019	535180232488967	55537969382378	0,00283821880546169	535180232488967	429564858277345	0,0233009626884943	535180232488967	349488645655686	0,0675201905327161	ENSG00000077721	UBE2A	UBE2A	ubiquitin conjugating enzyme E2 A [Source:HGNC Symbol;Acc:HGNC:12472]	7319	#ffffbf	DPG 00: Constant
146165341070163	-11048589332573	0,145100774914302	146165341070163	-403939001014286	0,531161041334165	146165341070163	-757332658897094	0,224828101168496	146165341070163	-186822449981	0,741371109124595	146165341070163	-360812556310338	0,531143826388534	ENSG00000077935	SMC1B	SMC1B	structural maintenance of chromosomes 1B [Source:HGNC Symbol;Acc:HGNC:11112]	27127	#ffffbf	DPG 00: Constant
250651544957331	-820013728439103	0,235012076260505	250651544957331	-264748811026834	0,972165485230053	250651544957331	-6933157967923	0,259721529979867	250651544957331	-135151405456762	0,0619857726215611	250651544957331	-581551863015312	0,336528375329495	ENSG00000077943	ITGA8	ITGA8	integrin subunit alpha 8 [Source:HGNC Symbol;Acc:HGNC:6144]	8516	#ffffbf	DPG 00: Constant
314980009962508	50690280026463	0,444302724342027	314980009962508	30281911177244	0,657133452608625	314980009962508	-586748158057924	0,326051266419106	314980009962508	-396809325653546	0,50639879737149	314980009962508	-265706569091756	0,649008155651428	ENSG00000078018	MAP2	MAP2	microtubule associated protein 2 [Source:HGNC Symbol;Acc:HGNC:6839]	4133	#ffffbf	DPG 00: Constant
273250267213227	-170867263236702	0,499151534953735	273250267213227	-420098191363072	0,0628430764769113	273250267213227	113714761978945	1,84761840908126e-08	273250267213227	929130446215178	4,81479043673697e-06	273250267213227	101860851338991	4,624632256174e-07	ENSG00000078043	PIAS2	PIAS2	protein inhibitor of activated STAT 2 [Source:HGNC Symbol;Acc:HGNC:17311]	9063	#ffffbf	DPG 00: Constant
115985925129312	-620652749978109	0,000498526090851432	115985925129312	-467473986853451	0,00984630168521246	115985925129312	-202779537875076	2,99820985928022e-32	115985925129312	-176169482936409	7,0295000707603e-25	115985925129312	-172593032996972	4,27018164700031e-24	ENSG00000078061	ARAF	ARAF	A-Raf proto-oncogene, serine/threonine kinase [Source:HGNC Symbol;Acc:HGNC:646]	369	#ffffbf	DPG 00: Constant
206319326109949	864644719895107	0,89405578787944	206319326109949	772475562600873	0,179879569379233	206319326109949	421980309169527	0,430493958306574	206319326109949	-471483874806528	0,385984294471173	206319326109949	-763776433347521	0,890133640165031	ENSG00000078081	LAMP3	LAMP3	lysosomal associated membrane protein 3 [Source:HGNC Symbol;Acc:HGNC:14582]	27074	#ffffbf	DPG 00: Constant
423556714255191	-466064905987619	0,388407080135303	423556714255191	405602078663102	0,577033215808765	423556714255191	-21784023103906	0,509370407932312	423556714255191	-497537956080104	0,28411628934406	423556714255191	-556603939712378	0,200966061352312	ENSG00000078098	FAP	FAP	fibroblast activation protein alpha [Source:HGNC Symbol;Acc:HGNC:3590]	2191	#ffffbf	DPG 00: Constant
14601789756092	145356680646921	0,00390738523832957	14601789756092	512695231655409	0,317329990783247	14601789756092	13515051905637	0,00504745273735541	14601789756092	916766653919845	0,0532556508703891	14601789756092	961635260565608	0,0418360975743919	ENSG00000078114	NEBL	NEBL	nebulette [Source:HGNC Symbol;Acc:HGNC:16932]	10529	#ffffbf	DPG 00: Constant
188869857517615	926358875328576	0,000106906144451056	188869857517615	931034112388189	9,55401752620441e-05	188869857517615	265835837480223	0,283247128755169	188869857517615	222327738836949	0,377546930748067	188869857517615	278632204749619	0,256862455818922	ENSG00000078124	ACER3	ACER3	alkaline ceramidase 3 [Source:HGNC Symbol;Acc:HGNC:16066]	55331	#ffffbf	DPG 00: Constant
11284879092885	239373895987974	0,167155542819587	11284879092885	198522485125694	0,256193312921356	11284879092885	112487578097457	3,30300131242339e-14	11284879092885	9701221781111	7,04667016057199e-11	11284879092885	104813448643724	1,60357820742769e-12	ENSG00000078140	UBE2K	UBE2K	ubiquitin conjugating enzyme E2 K [Source:HGNC Symbol;Acc:HGNC:4914]	3093	#ffffbf	DPG 00: Constant
364006151211814	-112507280298328	0,6429425938804	364006151211814	140019798285413	0,558721743151484	364006151211814	-17909800809968	0,385884859138793	364006151211814	-291310050481956	0,148229093577042	364006151211814	-306272422928699	0,125753116246088	ENSG00000078142	PIK3C3	PIK3C3	phosphatidylinositol 3-kinase catalytic subunit type 3 [Source:HGNC Symbol;Acc:HGNC:8974]	5289	#ffffbf	DPG 00: Constant
206845870485443	172707056392392	0,742127375791801	206845870485443	679401703481169	0,906399996767431	206845870485443	497027840504447	0,251894045010875	206845870485443	247500130543412	0,588241496963709	206845870485443	257333041550475	0,564443871410259	ENSG00000078177	N4BP2	N4BP2	NEDD4 binding protein 2 [Source:HGNC Symbol;Acc:HGNC:29851]	55728	#ffffbf	DPG 00: Constant
214754504589557	121093240504233	6,95183047862616e-05	214754504589557	-552570573188078	0,0926181132617264	214754504589557	143165181506497	1,24018132922548e-06	214754504589557	914304979701684	0,00204585916347011	214754504589557	90303085707061	0,00225858524780008	ENSG00000078237	TIGAR	TIGAR	TP53 induced glycolysis regulatory phosphatase [Source:HGNC Symbol;Acc:HGNC:1185]	57103	#ffffbf	DPG 00: Constant
507391352739159	140032370817804	1,12403649422868e-07	507391352739159	560922362184939	0,0437197430454637	507391352739159	162104266247708	3,19947427826348e-10	507391352739159	129622626865215	5,15707498755299e-07	507391352739159	130973453341363	3,6036928868554e-07	ENSG00000078246	TULP3	TULP3	TUB like protein 3 [Source:HGNC Symbol;Acc:HGNC:12425]	7289	#ffffbf	DPG 00: Constant
290415345955821	108989168738469	0,000747344326564712	290415345955821	229631909814911	0,542328843755739	290415345955821	126665967569156	5,01706860863223e-05	290415345955821	254698262857661	0,446483377009807	290415345955821	320106402069783	0,32768624415972	ENSG00000078269	SYNJ2	SYNJ2	synaptojanin 2 [Source:HGNC Symbol;Acc:HGNC:11504]	8871	#ffffbf	DPG 00: Constant
755983577481663	-74672586993652	6,34417707075905e-06	755983577481663	-624559546225739	0,000177311470661461	755983577481663	-530793528312248	0,769818124476692	755983577481663	-22566063855901	0,184024442147785	755983577481663	-18555983838831	0,278115932788117	ENSG00000078304	PPP2R5C	PPP2R5C	protein phosphatase 2 regulatory subunit B'gamma [Source:HGNC Symbol;Acc:HGNC:9311]	5527	#ffffbf	DPG 00: Constant
977791573454344	-865352245983549	0,000324656577012228	977791573454344	-138798556027102	1,36486930362765e-08	977791573454344	-892510688955384	0,00012382779795513	977791573454344	-508315621287661	0,029812731666624	977791573454344	-592162885556882	0,0102606666284065	ENSG00000078319	PMS2P1	PMS2P1	PMS1 homolog 2, mismatch repair system component pseudogene 1 [Source:HGNC Symbol;Acc:HGNC:9123]	NA	#ffffbf	DPG 00: Constant
507934915866012	101303637785971	1,103754278061e-11	507934915866012	107213428651428	5,3280928287239e-13	507934915866012	819793176068166	2,63887832644445e-08	507934915866012	855532856171485	6,29870030165909e-09	507934915866012	860352706717726	4,90447702155507e-09	ENSG00000078369	GNB1	GNB1	G protein subunit beta 1 [Source:HGNC Symbol;Acc:HGNC:4396]	2782	#ffffbf	DPG 00: Constant
152621001486479	121752617444987	0,930315666568479	152621001486479	-420159139558411	0,836353623272491	152621001486479	174323011836946	0,973743903701651	152621001486479	-477169183306947	0,739252367187751	152621001486479	-53643765272941	0,665019578025529	ENSG00000078399	HOXA9	HOXA9	homeobox A9 [Source:HGNC Symbol;Acc:HGNC:5109]	3205	#ffffbf	DPG 00: Constant
447164545011542	-299434472680721	0,233056199055369	447164545011542	-465672396137753	0,0501191493065749	447164545011542	445758452070821	0,0466832812174947	447164545011542	342628324171037	0,133007684229664	447164545011542	381718609453772	0,0912663235015055	ENSG00000078403	MLLT10	MLLT10	MLLT10 histone lysine methyltransferase DOT1L cofactor [Source:HGNC Symbol;Acc:HGNC:16063]	8028	#ffffbf	DPG 00: Constant
130015865638611	-630862973832329	0,645074229071693	130015865638611	615150087225965	0,500581223294116	130015865638611	144409895134444	0,0995797025808949	130015865638611	125390156188716	0,131517261317514	130015865638611	921453135900916	0,237619065197362	ENSG00000078579	FGF20	FGF20	fibroblast growth factor 20 [Source:HGNC Symbol;Acc:HGNC:3677]	26281	#ffffbf	DPG 00: Constant
231889252497669	-40362730388241	0,00995276772941064	231889252497669	-509218353781514	0,000915826095578176	231889252497669	-189485362027283	0,231149436960036	231889252497669	-158284788254256	0,324054709054617	231889252497669	-138229395413867	0,386913716444686	ENSG00000078618	NRDC	NRDC	nardilysin convertase [Source:HGNC Symbol;Acc:HGNC:7995]	4898	#ffffbf	DPG 00: Constant
137013340071919	-312014671473139	0,0433644306959056	137013340071919	-293642594174146	0,057429809396014	137013340071919	102501775724144	0,511502826416007	137013340071919	986276523847621	0,532607071263061	137013340071919	114663046612771	0,460999437523466	ENSG00000078668	VDAC3	VDAC3	voltage dependent anion channel 3 [Source:HGNC Symbol;Acc:HGNC:12674]	7419	#ffffbf	DPG 00: Constant
944615563246374	347682894146626	0,124677482930266	944615563246374	-119032071081967	1,56986929573497e-08	944615563246374	54397657719487	0,810669057609202	944615563246374	-214872032058546	0,34107279560534	944615563246374	-173301327737492	0,446540893247435	ENSG00000078674	PCM1	PCM1	pericentriolar material 1 [Source:HGNC Symbol;Acc:HGNC:8727]	5108	#ffffbf	DPG 00: Constant
143384569368306	-126382001185624	1,0992647923907e-06	143384569368306	-121933078265864	2,68116352306257e-06	143384569368306	-180163894561333	0,94758809488938	143384569368306	-167920607589184	0,533148296864817	143384569368306	-156371390662845	0,559518363566476	ENSG00000078687	TNRC6C	TNRC6C	trinucleotide repeat containing adaptor 6C [Source:HGNC Symbol;Acc:HGNC:29318]	57690	#ffffbf	DPG 00: Constant
62190221072482	326485180008219	0,149639948940614	62190221072482	388305023379874	0,0782350005569332	62190221072482	11374712593631	1,33856729927376e-08	62190221072482	875021929406771	1,37923966475031e-05	62190221072482	869343839710199	1,5087280326918e-05	ENSG00000078699	CBFA2T2	CBFA2T2	CBFA2/RUNX1 partner transcriptional co-repressor 2 [Source:HGNC Symbol;Acc:HGNC:1536]	9139	#ffffbf	DPG 00: Constant
739089673433369	-478617097539447	0,88319931848078	739089673433369	-187084689768525	0,543424123641806	739089673433369	-600811488528136	0,0199651306699475	739089673433369	-156050461329674	1,19437614783452e-09	739089673433369	-151930953648759	2,84063472867132e-09	ENSG00000078747	ITCH	ITCH	itchy E3 ubiquitin protein ligase [Source:HGNC Symbol;Acc:HGNC:13890]	83737	#ffffbf	DPG 00: Constant
563000005734916	-191488828027265	0,768770499342913	563000005734916	-111804040500948	0,861904669649504	563000005734916	-23014422149	0,674895410043722	563000005734916	160568878202448	0,778245670859907	563000005734916	-190350961085484	0,729507925576622	ENSG00000078795	PKD2L2	PKD2L2	polycystin 2 like 2, transient receptor potential cation channel [Source:HGNC Symbol;Acc:HGNC:9012]	27039	#ffffbf	DPG 00: Constant
107977721435511	178015991684947	2,41833497895979e-06	107977721435511	117717234738352	0,00172225682869557	107977721435511	-206607857113274	3,12377276597754e-08	107977721435511	-17353949867565	2,76764522322582e-06	107977721435511	-171306403401577	3,46225204190536e-06	ENSG00000078804	TP53INP2	TP53INP2	tumor protein p53 inducible nuclear protein 2 [Source:HGNC Symbol;Acc:HGNC:16104]	58476	#ffffbf	DPG 00: Constant
290156389204446	-26213217539089	0,208684577987717	290156389204446	786091100401244	3,14786667190202e-05	290156389204446	-185298834642728	5,45462026838893e-24	290156389204446	-187510965817112	1,28579066286073e-24	290156389204446	-1959507156817	1,01800505931828e-26	ENSG00000078808	SDF4	SDF4	stromal cell derived factor 4 [Source:HGNC Symbol;Acc:HGNC:24188]	51150	#ffffbf	DPG 00: Constant
16949579771239	-895626597464194	0,058354943531128	16949579771239	-146135063767782	0,00303847540395586	16949579771239	-867381819555194	0,0502533017014012	16949579771239	-157768885287494	0,728009462531214	16949579771239	-679635323335402	0,880470453992291	ENSG00000078900	TP73	TP73	tumor protein p73 [Source:HGNC Symbol;Acc:HGNC:12003]	7161	#ffffbf	DPG 00: Constant
322042172826493	986302517930082	0,182528193251301	322042172826493	474630058316245	0,485804531097743	322042172826493	727253762406593	0,256586783272563	322042172826493	152168987452831	0,0545610003936688	322042172826493	117643092736016	0,104236827447568	ENSG00000079101	CLUL1	CLUL1	clusterin like 1 [Source:HGNC Symbol;Acc:HGNC:2096]	27098	#ffffbf	DPG 00: Constant
361483413001403	-286202741024152	0,183783485757697	361483413001403	-644257942356754	0,0012779960674307	361483413001403	741007374440264	8,96230731271343e-05	361483413001403	62813051204814	0,000972772315624929	361483413001403	62496150812024	0,000991554179638908	ENSG00000079134	THOC1	THOC1	THO complex subunit 1 [Source:HGNC Symbol;Acc:HGNC:19070]	9984	#ffffbf	DPG 00: Constant
135116120974667	-106517362420066	0,00106309445748157	135116120974667	-120701077716867	0,000202011906285774	135116120974667	-540891238937043	0,0868914622502381	135116120974667	-526231746027314	0,0965488595527815	135116120974667	-655141771083337	0,0362371192881759	ENSG00000079156	OSBPL6	OSBPL6	oxysterol binding protein like 6 [Source:HGNC Symbol;Acc:HGNC:16388]	114880	#ffffbf	DPG 00: Constant
592034226159287	11690282011334	0,654322780613353	592034226159287	-424051223122853	0,0723801211887208	592034226159287	139373588211317	5,06271926640729e-11	592034226159287	140248668028611	3,98497334391714e-11	592034226159287	143279069029977	1,47218215988436e-11	ENSG00000079246	XRCC5	XRCC5	X-ray repair cross complementing 5 [Source:HGNC Symbol;Acc:HGNC:12833]	7520	#ffffbf	DPG 00: Constant
534911533988035	245244462559427	0,270648669380165	534911533988035	645243136762069	0,00112907508538149	534911533988035	-13292514682396	5,66632585983752e-12	534911533988035	-127894140485628	3,17636211468284e-11	534911533988035	-125056120325814	6,43435675221227e-11	ENSG00000079277	MKNK1	MKNK1	MAPK interacting serine/threonine kinase 1 [Source:HGNC Symbol;Acc:HGNC:7110]	8569	#ffffbf	DPG 00: Constant
646035191723551	316529262953226	0,927659236312426	646035191723551	232635123471318	0,421398207778659	646035191723551	181564382143463	0,492808791688896	646035191723551	180239206854945	0,509625979178803	646035191723551	482084341358777	0,875730178280483	ENSG00000079313	REXO1	REXO1	RNA exonuclease 1 homolog [Source:HGNC Symbol;Acc:HGNC:24616]	57455	#ffffbf	DPG 00: Constant
151035625846563	371112798367116	0,808092248842486	151035625846563	-268015589147194	0,056293437478207	151035625846563	-361745894226827	0,00564936763124663	151035625846563	-504022248792981	9,45992082492531e-05	151035625846563	-387527252548888	0,00315506847245297	ENSG00000079332	SAR1A	SAR1A	secretion associated Ras related GTPase 1A [Source:HGNC Symbol;Acc:HGNC:10534]	56681	#ffffbf	DPG 00: Constant
530930121448557	202539457083635	0,645170907715356	530930121448557	157837339621041	1,39484050519501e-05	530930121448557	114652348197071	0,00118048323418201	530930121448557	622659482087492	0,0831184477069364	530930121448557	720496382687782	0,041959953271895	ENSG00000079335	CDC14A	CDC14A	cell division cycle 14A [Source:HGNC Symbol;Acc:HGNC:1718]	8556	#ffffbf	DPG 00: Constant
22455582431983	613966746089224	0,0117635720447286	22455582431983	-317189988741884	0,919956156671525	22455582431983	148735743246797	4,9030784038724e-11	22455582431983	123479959208982	5,32106614924305e-08	22455582431983	123168785542212	5,07521639852694e-08	ENSG00000079387	SENP1	SENP1	SUMO specific peptidase 1 [Source:HGNC Symbol;Acc:HGNC:17927]	29843	#ffffbf	DPG 00: Constant
103810853712374	365769574347697	0,16413767329123	103810853712374	233911827982024	0,396803159914573	103810853712374	-100551972557743	2,01669710241126e-05	103810853712374	-75245841390771	0,00149807122903268	103810853712374	-726605174730373	0,00214452129820201	ENSG00000079432	CIC	CIC	capicua transcriptional repressor [Source:HGNC Symbol;Acc:HGNC:14214]	23152	#ffffbf	DPG 00: Constant
2028344764144	367916399575806	0,93022906874568	2028344764144	-156499322007131	0,693927350097649	2028344764144	-236910919685889	0,490278798433036	2028344764144	-10635997457195	0,764799220017252	2028344764144	-394199424190378	0,904572146236634	ENSG00000079459	FDFT1	FDFT1	farnesyl-diphosphate farnesyltransferase 1 [Source:HGNC Symbol;Acc:HGNC:3629]	2222	#ffffbf	DPG 00: Constant
138246635459098	-632555198476532	0,0340179747183469	138246635459098	117109172348224	4,01388434266374e-05	138246635459098	11123401077503	6,5484104895668e-05	138246635459098	121061462915099	1,40283686280358e-05	138246635459098	117426454035443	2,5187817185286e-05	ENSG00000079616	KIF22	KIF22	kinesin family member 22 [Source:HGNC Symbol;Acc:HGNC:6391]	3835	#ffffbf	DPG 00: Constant
174330202191458	10994173341829	0,612680808703737	174330202191458	-146636685063422	0,476907517334936	174330202191458	838215289608491	1,08638701315311e-06	174330202191458	695370846894252	5,76222438047021e-05	174330202191458	735559342276031	1,89977195430702e-05	ENSG00000079785	DDX1	DDX1	DEAD-box helicase 1 [Source:HGNC Symbol;Acc:HGNC:2734]	1653	#ffffbf	DPG 00: Constant
295698309562736	519464368544242	0,00121530849196395	295698309562736	113193057875559	1,42210596099786e-13	295698309562736	-107423046983041	0,517210700810608	295698309562736	-330159496790702	0,863657702091934	295698309562736	-60177454735958	0,74148608770992	ENSG00000079805	DNM2	DNM2	dynamin 2 [Source:HGNC Symbol;Acc:HGNC:2974]	1785	#ffffbf	DPG 00: Constant
347065006179927	202561614597436	0,397655395516794	347065006179927	683463601257232	0,798921587090721	347065006179927	-383352922411299	0,0646486565196316	347065006179927	-112654507888692	0,616462750566533	347065006179927	-121017424353792	0,580093091775467	ENSG00000079974	RABL2B	RABL2B	RAB, member of RAS oncogene family like 2B [Source:HGNC Symbol;Acc:HGNC:9800]	11158	#ffffbf	DPG 00: Constant
347065006179927	202561614597436	0,397655395516794	347065006179927	683463601257232	0,798921587090721	347065006179927	-383352922411299	0,0646486565196316	347065006179927	-112654507888692	0,616462750566533	347065006179927	-121017424353792	0,580093091775467	ENSG00000079974	RABL2B	RABL2B	RAB, member of RAS oncogene family like 2B [Source:HGNC Symbol;Acc:HGNC:9800]	11159	#ffffbf	DPG 00: Constant
865164548620239	-722437149814484	6,72953119289322e-06	865164548620239	-119979753274711	5,12005854109376e-14	865164548620239	-300278474706437	0,0686995333264382	865164548620239	-250768558204776	0,130321603229748	865164548620239	-217660245745853	0,181348904621363	ENSG00000079999	KEAP1	KEAP1	kelch like ECH associated protein 1 [Source:HGNC Symbol;Acc:HGNC:23177]	9817	#ffffbf	DPG 00: Constant
986672555538351	307816825026198	0,109331101304136	986672555538351	193712039444943	0,339340069025752	986672555538351	-635845049223359	0,000277994116585585	986672555538351	-653985080062406	0,000195654409407148	986672555538351	-655410656895384	0,000179057726663433	ENSG00000080189	SLC35C2	SLC35C2	solute carrier family 35 member C2 [Source:HGNC Symbol;Acc:HGNC:17117]	51006	#ffffbf	DPG 00: Constant
164691747850607	597655896064417	0,155248590921257	164691747850607	106993579096141	0,00795716880426737	164691747850607	210177212641303	0,60902926364243	164691747850607	-455042047191835	0,256756644682521	164691747850607	-279728464538729	0,488026807419374	ENSG00000080200	CRYBG3	CRYBG3	crystallin beta-gamma domain containing 3 [Source:HGNC Symbol;Acc:HGNC:34427]	131544	#ffffbf	DPG 00: Constant
6473443777893	529358698887424	0,263471019758897	6473443777893	384433500883258	0,431576981684124	6473443777893	201093506979038	4,6013637258523e-06	6473443777893	17750319088185	4,96321887842103e-05	6473443777893	189497559117201	1,46458044513147e-05	ENSG00000080298	RFX3	RFX3	regulatory factor X3 [Source:HGNC Symbol;Acc:HGNC:9984]	5991	#ffffbf	DPG 00: Constant
429432908271554	-252451100222297	0,952487652127367	429432908271554	-366693265371506	0,35756795757906	429432908271554	229988325500971	9,8142437644506e-11	429432908271554	172975294462594	9,8343927948322e-07	429432908271554	188727143248163	9,53750343379691e-08	ENSG00000080345	RIF1	RIF1	replication timing regulatory factor 1 [Source:HGNC Symbol;Acc:HGNC:23207]	55183	#ffffbf	DPG 00: Constant
437512563163969	185874912877595	0,404410036151537	437512563163969	377181308947592	0,988950620624592	437512563163969	-175352921010877	0,935824948044095	437512563163969	-609421103842381	0,00143696195727202	437512563163969	-530596688036871	0,00537766449182501	ENSG00000080371	RAB21	RAB21	RAB21, member RAS oncogene family [Source:HGNC Symbol;Acc:HGNC:18263]	23011	#ffffbf	DPG 00: Constant
309052402102971	-161787358234671	2,18507284004373e-06	309052402102971	-163321648293319	1,66870255248931e-06	309052402102971	-243868755136881	0,477270228152303	309052402102971	-300006163330509	0,381113376960801	309052402102971	-243435027355561	0,477441137672596	ENSG00000080546	SESN1	SESN1	sestrin 1 [Source:HGNC Symbol;Acc:HGNC:21595]	27244	#ffffbf	DPG 00: Constant
118961504087183	-290131888299314	0,959530082489402	118961504087183	-498202658571296	0,40658572408715	118961504087183	222527078684327	0,974252044297855	118961504087183	104221617052421	0,865289871316645	118961504087183	131523371157415	0,831030751711429	ENSG00000080572	DNAAF6	DNAAF6	dynein axonemal assembly factor 6 [Source:HGNC Symbol;Acc:HGNC:28570]	139212	#ffffbf	DPG 00: Constant
138382893411863	671653189731454	0,0142439799855329	138382893411863	646095936283815	0,0193388688569638	138382893411863	493552700716001	0,0650205399930291	138382893411863	362840228354825	0,179076665081381	138382893411863	553370446796233	0,0384911050578675	ENSG00000080603	SRCAP	SRCAP	Snf2 related CREBBP activator protein [Source:HGNC Symbol;Acc:HGNC:16974]	10847	#ffffbf	DPG 00: Constant
635158068923477	264614135502353	0,232784695827646	635158068923477	-519598552413238	0,0141639891272341	635158068923477	189013321141343	5,02351537966338e-23	635158068923477	168111545679643	1,71457793669216e-18	635158068923477	165862785018375	4,52425984454599e-18	ENSG00000080608	PUM3	PUM3	pumilio RNA binding family member 3 [Source:HGNC Symbol;Acc:HGNC:29676]	9933	#ffffbf	DPG 00: Constant
253846974118444	-105650982157344	0,618235029401025	253846974118444	770523652995748	0,717582156349507	253846974118444	-274603683869769	0,114386728514492	253846974118444	-345485496159596	0,0446863016945854	253846974118444	-274579142358178	0,111494889564093	ENSG00000080802	CNOT4	CNOT4	CCR4-NOT transcription complex subunit 4 [Source:HGNC Symbol;Acc:HGNC:7880]	4850	#ffffbf	DPG 00: Constant
284452368681709	-105791482260192	2,24024574923338e-05	284452368681709	-90792761422861	0,000279302832160446	284452368681709	-816060900291497	0,000739965145949911	284452368681709	-776102960069142	0,00139062361558584	284452368681709	-766822155847072	0,00154506249302475	ENSG00000080819	CPOX	CPOX	coproporphyrinogen oxidase [Source:HGNC Symbol;Acc:HGNC:2321]	1371	#ffffbf	DPG 00: Constant
583265354210173	23809907897516	0,322802138685652	583265354210173	727203323451217	0,000645155558981239	583265354210173	282051632985211	0,192851861859734	583265354210173	382166539631268	0,0743773583031667	583265354210173	400127676195542	0,0604027572627205	ENSG00000080822	CLDND1	CLDND1	claudin domain containing 1 [Source:HGNC Symbol;Acc:HGNC:1322]	56650	#ffffbf	DPG 00: Constant
58785840990435	411326003747515	0,161632423193003	58785840990435	-887954085444255	0,00228813905839684	58785840990435	-549705571851512	0,0456822409173024	58785840990435	-813929358159231	0,00297470762410043	58785840990435	-743309109062666	0,00570547393319436	ENSG00000080823	MOK	MOK	MOK protein kinase [Source:HGNC Symbol;Acc:HGNC:9833]	5891	#ffffbf	DPG 00: Constant
163297068738854	-50251132959483	0,040279741690107	163297068738854	-808298731694062	0,000606734428185846	163297068738854	102207147531885	9,81610480825657e-06	163297068738854	916773699962996	7,65925961828382e-05	163297068738854	950786619564172	4,02286668516749e-05	ENSG00000080824	HSP90AA1	HSP90AA1	heat shock protein 90 alpha family class A member 1 [Source:HGNC Symbol;Acc:HGNC:5253]	3320	#ffffbf	DPG 00: Constant
692826523242223	768340202143617	0,876817785269299	692826523242223	-195815735169195	0,675254480810427	692826523242223	130237320387879	0,000584905795395472	692826523242223	110622268071342	0,00342920926397271	692826523242223	124718258873985	0,000946581764139959	ENSG00000080839	RBL1	RBL1	RB transcriptional corepressor like 1 [Source:HGNC Symbol;Acc:HGNC:9893]	5933	#ffffbf	DPG 00: Constant
114157216783274	106087414724736	1,08465540661268e-07	114157216783274	235850444913349	0,2906628328684	114157216783274	563276041135557	0,783062505071216	114157216783274	123912258920694	0,56191035008907	114157216783274	14080067296863	0,497706481646598	ENSG00000080845	DLGAP4	DLGAP4	DLG associated protein 4 [Source:HGNC Symbol;Acc:HGNC:24476]	22839	#ffffbf	DPG 00: Constant
477412530115348	-15774618459167	0,66622031068683	477412530115348	-266087532792625	0,936856486800811	477412530115348	-304293388630796	0,328804994061594	477412530115348	294827607568945	0,937254996301754	477412530115348	-182291081902963	0,562808498347661	ENSG00000080947	CROCCP3	CROCCP3	CROCC pseudogene 3 [Source:HGNC Symbol;Acc:HGNC:29405]	114819	#ffffbf	DPG 00: Constant
142304820931543	520714850100556	0,861091222484203	142304820931543	-256461603884975	0,309595072069239	142304820931543	136263028781328	0,559501337731377	142304820931543	192014963049007	0,407570072167093	142304820931543	897751281981221	0,706451161871892	ENSG00000081014	AP4E1	AP4E1	adaptor related protein complex 4 subunit epsilon 1 [Source:HGNC Symbol;Acc:HGNC:573]	23431	#ffffbf	DPG 00: Constant
988850241261382	-446887085600839	0,280570849426027	988850241261382	505658893018533	0,20749914220509	988850241261382	187108252340952	0,631618103537962	988850241261382	-117380896219093	0,771822231910698	988850241261382	-385833777228688	0,925624004752722	ENSG00000081019	RSBN1	RSBN1	round spermatid basic protein 1 [Source:HGNC Symbol;Acc:HGNC:25642]	54665	#ffffbf	DPG 00: Constant
1903993962631	-377332075733961	0,909280988812016	1903993962631	-683809351633585	0,0127820269713312	1903993962631	14064456413345	1,40919214743366e-08	1903993962631	113900708804304	4,60857738597079e-06	1903993962631	117683436408073	1,97816980579076e-06	ENSG00000081059	TCF7	TCF7	transcription factor 7 [Source:HGNC Symbol;Acc:HGNC:11639]	6932	#ffffbf	DPG 00: Constant
128059603454107	-901042693201085	0,000607470711029792	128059603454107	-471345305845562	0,0844951790012841	128059603454107	-208163563049047	0,432514652033613	128059603454107	-427026300730903	0,0968931890085681	128059603454107	-281771384252881	0,281537392077603	ENSG00000081087	OSTM1	OSTM1	osteoclastogenesis associated transmembrane protein 1 [Source:HGNC Symbol;Acc:HGNC:21652]	28962	#ffffbf	DPG 00: Constant
855150541128326	-100081621846561	0,110888683532724	855150541128326	-747315819067961	0,222085363058107	855150541128326	570456216302024	0,274035624654153	855150541128326	650243137927941	0,215433807490018	855150541128326	454680774244979	0,38470873943317	ENSG00000081138	CDH7	CDH7	cadherin 7 [Source:HGNC Symbol;Acc:HGNC:1766]	1005	#ffffbf	DPG 00: Constant
11101273641723	46283539917326	0,396056968352337	11101273641723	188927544385622	0,000194592340817929	11101273641723	-133193403998771	0,0229257822151423	11101273641723	-16424752763272	0,00866980781671719	11101273641723	-172349616580703	0,00438783403629968	ENSG00000081148	IMPG2	IMPG2	interphotoreceptor matrix proteoglycan 2 [Source:HGNC Symbol;Acc:HGNC:18362]	50939	#ffffbf	DPG 00: Constant
87881035928095	148380068983143	0,475626473954249	87881035928095	218009550073541	0,262355764232006	87881035928095	1179328681488	1,3672523646591e-12	87881035928095	960929275567552	8,66382941572988e-09	87881035928095	100354178598375	1,62521646844545e-09	ENSG00000081154	PCNP	PCNP	PEST proteolytic signal containing nuclear protein [Source:HGNC Symbol;Acc:HGNC:30023]	57092	#ffffbf	DPG 00: Constant
393420486907854	991519653518423	1,01361699229882e-06	393420486907854	139613172102161	2,80889369435872e-12	393420486907854	41607643428632	0,0430206331130081	393420486907854	513969891882765	0,011491534422983	393420486907854	518555958763143	0,0104252106364709	ENSG00000081177	EXD2	EXD2	exonuclease 3'-5' domain containing 2 [Source:HGNC Symbol;Acc:HGNC:20217]	55218	#ffffbf	DPG 00: Constant
486795846887675	-364685990475453	0,0952795586095043	486795846887675	104728663670207	0,678670706783852	486795846887675	-682798951517972	0,000536830506702433	486795846887675	-915771186054303	3,3728551422246e-06	486795846887675	-936175142225305	1,8050070931164e-06	ENSG00000081307	UBA5	UBA5	ubiquitin like modifier activating enzyme 5 [Source:HGNC Symbol;Acc:HGNC:23230]	79876	#ffffbf	DPG 00: Constant
983127811020748	-192025184726842	0,704993213721784	983127811020748	143614740707494	0,000817494214122038	983127811020748	777065159844806	0,0610036472977301	983127811020748	38142000544305	0,369017400099307	983127811020748	58623360731834	0,161618185997631	ENSG00000081320	STK17B	STK17B	serine/threonine kinase 17b [Source:HGNC Symbol;Acc:HGNC:11396]	9262	#ffffbf	DPG 00: Constant
431739208700493	-119264113813094	4,61746822857965e-07	431739208700493	-653020372845145	0,0070727998660142	431739208700493	-988578645099642	1,90317324848521e-05	431739208700493	-113806225945492	7,95804278289304e-07	431739208700493	-110773494069763	1,41896372182913e-06	ENSG00000081377	CDC14B	CDC14B	cell division cycle 14B [Source:HGNC Symbol;Acc:HGNC:1719]	8555	#ffffbf	DPG 00: Constant
110204198869414	-462250379049272	0,0723667006959574	110204198869414	-292890164947762	0,276526551319395	110204198869414	295471796513749	0,222510734463518	110204198869414	-558261832527618	0,827293762558944	110204198869414	128425519127043	0,613070503291328	ENSG00000081386	ZNF510	ZNF510	zinc finger protein 510 [Source:HGNC Symbol;Acc:HGNC:29161]	22869	#ffffbf	DPG 00: Constant
324715249865286	529291436654949	0,0339002332319944	324715249865286	365663389999457	0,908875757260328	324715249865286	-94291926899221	6,59287745630765e-05	324715249865286	-12570498431051	1,15489862736146e-07	324715249865286	-109890345623038	2,85788322277347e-06	ENSG00000081692	JMJD4	JMJD4	jumonji domain containing 4 [Source:HGNC Symbol;Acc:HGNC:25724]	65094	#ffffbf	DPG 00: Constant
213738964989256	111633324667141	1,10737599674759e-07	213738964989256	882079057615235	3,90572389677071e-05	213738964989256	14909807408244	2,88529698566216e-13	213738964989256	132859155731339	7,69531900909682e-11	213738964989256	117967499038941	6,71248739984712e-09	ENSG00000081721	DUSP12	DUSP12	dual specificity phosphatase 12 [Source:HGNC Symbol;Acc:HGNC:3067]	11266	#ffffbf	DPG 00: Constant
923839925538608	-744274759302482	9,8784088577874e-07	923839925538608	-305147234046668	0,0587793188415539	923839925538608	-137864895684813	1,24939308518576e-20	923839925538608	-111126571533545	5,81285287177833e-14	923839925538608	-115719365778146	4,04844335862495e-15	ENSG00000081791	DELE1	DELE1	DAP3 binding cell death enhancer 1 [Source:HGNC Symbol;Acc:HGNC:28969]	9812	#ffffbf	DPG 00: Constant
25508733451376	-446452092431793	0,940812920408019	25508733451376	269212130990899	0,975433207558603	25508733451376	-486815506157384	0,419454660876165	25508733451376	-337652846266473	0,574150550081159	25508733451376	-126456882508687	0,0903098129571565	ENSG00000081800	SLC13A1	SLC13A1	solute carrier family 13 member 1 [Source:HGNC Symbol;Acc:HGNC:10916]	6561	#ffffbf	DPG 00: Constant
24027577250836	-852216192682517	0,0132579298731833	24027577250836	-154310960139696	6,4126823463733e-06	24027577250836	-998022282816	0,776398924467927	24027577250836	617850953665162	0,867105642154445	24027577250836	449103616553549	0,903541905014576	ENSG00000081803	CADPS2	CADPS2	calcium dependent secretion activator 2 [Source:HGNC Symbol;Acc:HGNC:16018]	93664	#ffffbf	DPG 00: Constant
540335362112459	529397884285766	0,445541266482	540335362112459	411516349885775	0,548625667229892	540335362112459	311126064912062	0,952162118737656	540335362112459	845927427671532	0,189925687625472	540335362112459	108715386272297	0,104723220357426	ENSG00000081818	PCDHB4	PCDHB4	protocadherin beta 4 [Source:HGNC Symbol;Acc:HGNC:8689]	56131	#ffffbf	DPG 00: Constant
231912046771924	346972144531142	0,0362115917194924	231912046771924	-723821626085278	1,765825572433e-05	231912046771924	-606395416168764	0,000166273130101047	231912046771924	-363716831875324	0,0251594719118574	231912046771924	-357019655983749	0,0263517551832072	ENSG00000081870	IFT25	IFT25	intraflagellar transport 25 [Source:HGNC Symbol;Acc:HGNC:25019]	51668	#ffffbf	DPG 00: Constant
641668263521402	-143983243043889	2,09722423095358e-17	641668263521402	-440525611326703	0,0124889078829942	641668263521402	295883602755475	0,0855287378291896	641668263521402	241125176226388	0,167506362939287	641668263521402	315142548164118	0,0658674608469453	ENSG00000081913	PHLPP1	PHLPP1	PH domain and leucine rich repeat protein phosphatase 1 [Source:HGNC Symbol;Acc:HGNC:20610]	23239	#ffffbf	DPG 00: Constant
203580436443283	245428423618096	1,78699073770508e-09	203580436443283	220148630053269	0,64320660246103	203580436443283	235945405659952	0,950819510558774	203580436443283	227812291895798	0,580105692698481	203580436443283	218039467659779	0,605970817218028	ENSG00000082014	SMARCD3	SMARCD3	SWI/SNF related, matrix associated, actin dependent regulator of chromatin, subfamily d, member 3 [Source:HGNC Symbol;Acc:HGNC:11108]	6604	#ffffbf	DPG 00: Constant
341366791085846	-258300604722435	0,911581177407063	341366791085846	-334028760241955	0,0786489177832043	341366791085846	634036419215869	0,000212960621659415	341366791085846	687794085448001	5,22899451756913e-05	341366791085846	660143857556454	9,29056388913409e-05	ENSG00000082068	WDR70	WDR70	WD repeat domain 70 [Source:HGNC Symbol;Acc:HGNC:25495]	55100	#ffffbf	DPG 00: Constant
398154533094818	-111401836589206	0,871815070684136	398154533094818	-588170480735143	0,362096561872108	398154533094818	-855860176772688	0,877118911001707	398154533094818	-138477508003603	0,811546509515129	398154533094818	-818264646911777	0,884395685071473	ENSG00000082126	MPP4	MPP4	MAGUK p55 scaffold protein 4 [Source:HGNC Symbol;Acc:HGNC:13680]	58538	#ffffbf	DPG 00: Constant
68998981633452	-12434047419135	4,90027763208814e-10	68998981633452	-580205801742404	0,0046622239190627	68998981633452	-190703546655174	4,21473362752896e-22	68998981633452	-156545419102892	1,63240032686062e-15	68998981633452	-145463056989156	1,08769527373825e-13	ENSG00000082146	STRADB	STRADB	STE20 related adaptor beta [Source:HGNC Symbol;Acc:HGNC:13205]	55437	#ffffbf	DPG 00: Constant
281911332853426	-28421375774359	0,358379671222167	281911332853426	-554858382789923	0,0544792667784609	281911332853426	-264776046911616	0,340428159441122	281911332853426	-655130548449388	0,0179788821275993	281911332853426	-540180523580674	0,047206292086137	ENSG00000082153	BZW1	BZW1	basic leucine zipper and W2 domains 1 [Source:HGNC Symbol;Acc:HGNC:18380]	9689	#ffffbf	DPG 00: Constant
244381035060903	784109159696212	0,355263364676991	244381035060903	167160464217015	0,922038323875086	244381035060903	244854356727122	0,0237515348555229	244381035060903	194117660650913	0,0462257826236441	244381035060903	266688979265278	0,017514543511962	ENSG00000082175	PGR	PGR	progesterone receptor [Source:HGNC Symbol;Acc:HGNC:8910]	5241	#ffffbf	DPG 00: Constant
500279111615526	63698308110057	0,00541314881552362	500279111615526	181854539829062	0,498542612364651	500279111615526	112280903404902	2,37411557120439e-07	500279111615526	146274291159948	1,4479988811306e-11	500279111615526	151408224428921	2,48468254312632e-12	ENSG00000082212	ME2	ME2	malic enzyme 2 [Source:HGNC Symbol;Acc:HGNC:6984]	4200	#ffffbf	DPG 00: Constant
211099680028421	162887992702415	0,629312892197609	211099680028421	109853640539705	0,746077922698342	211099680028421	677627782612285	0,0120396215127474	211099680028421	74001334202529	0,00601955221259076	211099680028421	784673602998841	0,00342600751058744	ENSG00000082213	C5orf22	C5orf22	chromosome 5 open reading frame 22 [Source:HGNC Symbol;Acc:HGNC:25639]	55322	#ffffbf	DPG 00: Constant
316876991017297	-470861414690117	0,135377162000422	316876991017297	-373465823479898	0,246739947671155	316876991017297	-318740629011388	0,28594130266455	316876991017297	-493662998694892	0,0916386939809191	316876991017297	-507460952821896	0,083731964409615	ENSG00000082258	CCNT2	CCNT2	cyclin T2 [Source:HGNC Symbol;Acc:HGNC:1600]	905	#ffffbf	DPG 00: Constant
160570833492865	492059825248152	0,273659563066706	160570833492865	115223282389524	0,00684623196143824	160570833492865	109939016504207	0,00730953865721643	160570833492865	971527601104469	0,0178487634806979	160570833492865	105929412608221	0,00961702100599369	ENSG00000082269	FAM135A	FAM135A	family with sequence similarity 135 member A [Source:HGNC Symbol;Acc:HGNC:21084]	57579	#ffffbf	DPG 00: Constant
115534201196106	-61220855332385	0,652685505658285	115534201196106	-577520513446028	0,702988548270716	115534201196106	165876451577731	0,0775401061512826	115534201196106	11830257702879	0,143100727606577	115534201196106	114171604532288	0,155187608406655	ENSG00000082482	KCNK2	KCNK2	potassium two pore domain channel subfamily K member 2 [Source:HGNC Symbol;Acc:HGNC:6277]	3776	#ffffbf	DPG 00: Constant
431018384079746	-376752183605534	0,0409338458976528	431018384079746	-559321140768661	0,00181421897713754	431018384079746	274099469363352	0,123361353217107	431018384079746	169490557938985	0,360020461048465	431018384079746	54723309912193	0,783448589490196	ENSG00000082515	MRPL22	MRPL22	mitochondrial ribosomal protein L22 [Source:HGNC Symbol;Acc:HGNC:14480]	29093	#ffffbf	DPG 00: Constant
451984996410561	-303654705844905	0,280280433274537	451984996410561	-473599315722567	0,0767406630593881	451984996410561	16534952986355	7,14852832066209e-12	451984996410561	177856965320614	1,60471762686108e-13	451984996410561	183167106513355	2,69873178662341e-14	ENSG00000082516	GEMIN5	GEMIN5	gem nuclear organelle associated protein 5 [Source:HGNC Symbol;Acc:HGNC:20043]	25929	#ffffbf	DPG 00: Constant
516161787248626	-457523596317468	0,00466469155599141	516161787248626	-283505904740762	0,0907004817960722	516161787248626	-407299867243394	0,00826178168666646	516161787248626	-33368586220656	0,0336172593620478	516161787248626	-293002221753829	0,0673277357809566	ENSG00000082641	NFE2L1	NFE2L1	NFE2 like bZIP transcription factor 1 [Source:HGNC Symbol;Acc:HGNC:7781]	4779	#ffffbf	DPG 00: Constant
572319277694229	109214948308193	0,663637838697567	572319277694229	23419856408835	0,342892720112661	572319277694229	26744271741561	0,230059743315628	572319277694229	-258135549019907	0,992207102392736	572319277694229	10534262791666	0,653518163901831	ENSG00000082701	GSK3B	GSK3B	glycogen synthase kinase 3 beta [Source:HGNC Symbol;Acc:HGNC:4617]	2932	#ffffbf	DPG 00: Constant
271166408939409	621686987283802	0,000285597062862752	271166408939409	360789725786109	0,0444146168889906	271166408939409	148294049156117	9,78524841549474e-20	271166408939409	601606509600322	0,000313728886348094	271166408939409	595182239372264	0,00036049507927694	ENSG00000082781	ITGB5	ITGB5	integrin subunit beta 5 [Source:HGNC Symbol;Acc:HGNC:6160]	3693	#ffffbf	DPG 00: Constant
912744977120385	560504767918503	0,00297299566260305	912744977120385	840195421117789	0,705375911617273	912744977120385	266882098902574	0,154205000442109	912744977120385	146096140221787	0,453073534758819	912744977120385	152014257475408	0,429915655012616	ENSG00000082805	ERC1	ERC1	ELKS/RAB6-interacting/CAST family member 1 [Source:HGNC Symbol;Acc:HGNC:17072]	23085	#ffffbf	DPG 00: Constant
149794485669169	-603998692452434	0,0907959233536153	149794485669169	-854040698233419	0,0143092481857781	149794485669169	14864734820069	8,76589272669593e-06	149794485669169	120746990611237	0,00030111795797849	149794485669169	136458596094782	4,38204497064058e-05	ENSG00000082898	XPO1	XPO1	exportin 1 [Source:HGNC Symbol;Acc:HGNC:12825]	7514	#ffffbf	DPG 00: Constant
376909697685146	-764228162204142	0,000195156338569506	376909697685146	-660093460338483	0,00138195724555993	376909697685146	-150885539790549	3,26566191444564e-14	376909697685146	-156694970312839	3,41816119647963e-15	376909697685146	-144766148183276	2,30552085508094e-13	ENSG00000082996	RNF13	RNF13	ring finger protein 13 [Source:HGNC Symbol;Acc:HGNC:10057]	11342	#ffffbf	DPG 00: Constant
212880108712173	-206787088976343	1,29525120312402e-05	212880108712173	-151551851193361	0,000608854132109154	212880108712173	200492902277277	0,605845775822436	212880108712173	842487449698864	0,0182063685235854	212880108712173	753207608885407	0,034060925790128	ENSG00000083067	TRPM3	TRPM3	transient receptor potential cation channel subfamily M member 3 [Source:HGNC Symbol;Acc:HGNC:17992]	80036	#ffffbf	DPG 00: Constant
20290044008219	-739062189902751	0,000626743979683229	20290044008219	-219959099232939	0,928768709597229	20290044008219	14865485405618	1,9776285669337e-14	20290044008219	144434354562234	9,15434343992677e-14	20290044008219	145599882000048	4,04688585180811e-14	ENSG00000083093	PALB2	PALB2	partner and localizer of BRCA2 [Source:HGNC Symbol;Acc:HGNC:26144]	79728	#ffffbf	DPG 00: Constant
2115783526392	-160010758809801	0,673332068772207	2115783526392	-686832335255277	0,0368186482328306	2115783526392	-850778044516798	0,00650769260626183	2115783526392	-931857856931585	0,00284987485355152	2115783526392	-990189262672905	0,0014951225289662	ENSG00000083097	DOP1A	DOP1A	DOP1 leucine zipper like protein A [Source:HGNC Symbol;Acc:HGNC:21194]	23033	#ffffbf	DPG 00: Constant
345544824134688	885988594473746	0,643978350581579	345544824134688	227287919286659	0,178545631731396	345544824134688	-119831087676153	4,81964202972236e-15	345544824134688	-110428964878742	4,69314645442967e-13	345544824134688	-105802472302867	1,96332802725556e-12	ENSG00000083099	LYRM2	LYRM2	LYR motif containing 2 [Source:HGNC Symbol;Acc:HGNC:25229]	57226	#ffffbf	DPG 00: Constant
286624158069803	-268152186863383	6,56763525001773e-31	286624158069803	-18851256843418	1,87889689312298e-16	286624158069803	-234000160831223	7,45907208729838e-25	286624158069803	-181399681016141	7,66382661801733e-16	286624158069803	-191096399465249	1,64092162291204e-17	ENSG00000083123	BCKDHB	BCKDHB	branched chain keto acid dehydrogenase E1 subunit beta [Source:HGNC Symbol;Acc:HGNC:987]	594	#ffffbf	DPG 00: Constant
454297218420129	-492203924241004	0,108094721308433	454297218420129	-261046911303274	0,421121515953496	454297218420129	-483703609020828	0,0921371821085231	454297218420129	-725906276861761	0,0105623831295625	454297218420129	-682710012565312	0,0187880395668081	ENSG00000083168	KAT6A	KAT6A	lysine acetyltransferase 6A [Source:HGNC Symbol;Acc:HGNC:13013]	7994	#ffffbf	DPG 00: Constant
132324846367831	262072017344518	0,402753914688645	132324846367831	128866472327331	0,700260446889487	132324846367831	-986977045030874	0,000314585394636102	132324846367831	-905045560988169	0,000918604061401474	132324846367831	-860480049369801	0,00143935535951012	ENSG00000083290	ULK2	ULK2	unc-51 like autophagy activating kinase 2 [Source:HGNC Symbol;Acc:HGNC:13480]	9706	#ffffbf	DPG 00: Constant
902298769483061	412082236472716	0,313521878764178	902298769483061	101678950608477	0,8226417363362	902298769483061	159335690351599	1,42846838725731e-05	902298769483061	105478206171106	0,00381143969440683	902298769483061	112130084965507	0,00209441813745226	ENSG00000083312	TNPO1	TNPO1	transportin 1 [Source:HGNC Symbol;Acc:HGNC:6401]	3842	#ffffbf	DPG 00: Constant
300602218361887	451630591282482	0,0380637453722877	300602218361887	596547054586196	0,00477472769396921	300602218361887	-169658001629217	3,79404237133246e-17	300602218361887	-162715082201746	6,95425210315348e-16	300602218361887	-159812455317213	1,97230210266388e-15	ENSG00000083444	PLOD1	PLOD1	procollagen-lysine,2-oxoglutarate 5-dioxygenase 1 [Source:HGNC Symbol;Acc:HGNC:9081]	5351	#ffffbf	DPG 00: Constant
19372877453674	541993036611478	0,0193803313221959	19372877453674	908454280648336	4,26648483310673e-05	19372877453674	476039871382371	0,031933706042967	19372877453674	603471237944408	0,00588885440068987	19372877453674	549047658835615	0,0121013282754566	ENSG00000083457	ITGAE	ITGAE	integrin subunit alpha E [Source:HGNC Symbol;Acc:HGNC:6147]	3682	#ffffbf	DPG 00: Constant
381548842032617	217969788551901	0,543238280350998	381548842032617	-362257571485957	0,923854799723073	381548842032617	953896955002357	0,00113510198458171	381548842032617	629512184030932	0,0341666908120221	381548842032617	648117839204514	0,0285900210016445	ENSG00000083520	DIS3	DIS3	DIS3 homolog, exosome endoribonuclease and 3'-5' exoribonuclease [Source:HGNC Symbol;Acc:HGNC:20604]	22894	#ffffbf	DPG 00: Constant
920521378349296	-685632714269546	0,0541972134767817	920521378349296	-139380231573453	8,1200515303007e-05	920521378349296	-78171602977675	0,0198522263844437	920521378349296	-90202874633103	0,00732536964809718	920521378349296	-994425670253057	0,0029490018190574	ENSG00000083535	PIBF1	PIBF1	progesterone immunomodulatory binding factor 1 [Source:HGNC Symbol;Acc:HGNC:23352]	10464	#ffffbf	DPG 00: Constant
127311528498207	-182398090553599	1,80409318979913e-15	127311528498207	-194879358134795	5,69605683957047e-17	127311528498207	-725791414537334	0,000859736148689739	127311528498207	-616764595015733	0,0046396929722565	127311528498207	-680860732970078	0,00159697149121926	ENSG00000083544	TDRD3	TDRD3	tudor domain containing 3 [Source:HGNC Symbol;Acc:HGNC:20612]	81550	#ffffbf	DPG 00: Constant
210921291458943	-865799839458208	0,0105848963704919	210921291458943	-116706652498283	0,000502607280724301	210921291458943	300108365235099	0,372642502946053	210921291458943	122912447162172	0,730205167824207	210921291458943	190386509525872	0,583278507897446	ENSG00000083642	PDS5B	PDS5B	PDS5 cohesin associated factor B [Source:HGNC Symbol;Acc:HGNC:20418]	23047	#ffffbf	DPG 00: Constant
898701926065039	-132699201000099	0,632782104728152	898701926065039	-226969847137169	0,383661269033588	898701926065039	-737205557752553	0,00112915279615497	898701926065039	-657607224813706	0,00362036052545808	898701926065039	-770691527661946	0,000519573528993104	ENSG00000083750	RRAGB	RRAGB	Ras related GTP binding B [Source:HGNC Symbol;Acc:HGNC:19901]	10325	#ffffbf	DPG 00: Constant
214532111220949	-92170980935359	0,00050673216083505	214532111220949	-185330202872606	2,73138577043126e-12	214532111220949	-144014329932215	2,14737828910952e-08	214532111220949	-158585878120272	7,89696772543595e-10	214532111220949	-146871232455933	9,43850837257664e-09	ENSG00000083799	CYLD	CYLD	CYLD lysine 63 deubiquitinase [Source:HGNC Symbol;Acc:HGNC:2584]	1540	#ffffbf	DPG 00: Constant
127399354774991	101153034594274	9,45660249791631e-05	127399354774991	902908296049068	0,00053163600457603	127399354774991	481427386393782	0,063730573981229	127399354774991	323139272257234	0,226113752222841	127399354774991	326752251575896	0,218037333241859	ENSG00000083812	ZNF324	ZNF324	zinc finger protein 324 [Source:HGNC Symbol;Acc:HGNC:14096]	25799	#ffffbf	DPG 00: Constant
117499455684255	12163378814341	6,55287902332677e-06	117499455684255	84612650697178	0,00217534771775604	117499455684255	675290548289415	0,0117006463415274	117499455684255	707145900741218	0,0080318031100902	117499455684255	712403391387652	0,00702981182379081	ENSG00000083814	ZNF671	ZNF671	zinc finger protein 671 [Source:HGNC Symbol;Acc:HGNC:26279]	79891	#ffffbf	DPG 00: Constant
102535468775256	102842250635216	0,000229155234328266	102535468775256	108315650454559	0,000106966141159051	102535468775256	200055657750442	4,74553035422373e-14	102535468775256	152538456604901	1,06041421289693e-08	102535468775256	165994434426777	3,47541218972353e-10	ENSG00000083817	ZNF416	ZNF416	zinc finger protein 416 [Source:HGNC Symbol;Acc:HGNC:20645]	55659	#ffffbf	DPG 00: Constant
130491104161928	-126331565615523	0,9937775271833	130491104161928	465449306030014	0,883162743527755	130491104161928	191887777907626	2,47497814800882e-18	130491104161928	135314215213967	1,02027384237196e-09	130491104161928	139599730534028	2,2521924644855e-10	ENSG00000083828	ZNF586	ZNF586	zinc finger protein 586 [Source:HGNC Symbol;Acc:HGNC:25949]	54807	#ffffbf	DPG 00: Constant
129601781537559	-156882581066882	0,582458755761238	129601781537559	-617854585560857	0,832673754880488	129601781537559	-135942329207756	7,33404574925592e-09	129601781537559	-945830419069423	4,33157795089967e-05	129601781537559	-10761393378388	2,57274860657409e-06	ENSG00000083838	ZNF446	ZNF446	zinc finger protein 446 [Source:HGNC Symbol;Acc:HGNC:21036]	55663	#ffffbf	DPG 00: Constant
226032946987579	-188228520907314	0,939516972268335	226032946987579	406530558247449	0,0502086866171618	226032946987579	-4258457667783	0,844439023545638	226032946987579	-149273361618366	0,482679895622611	226032946987579	-156597583896026	0,454450427166244	ENSG00000083844	ZNF264	ZNF264	zinc finger protein 264 [Source:HGNC Symbol;Acc:HGNC:13057]	9422	#ffffbf	DPG 00: Constant
827861341852918	193585777701058	0,435038046519165	827861341852918	204788930156358	0,378542569917524	827861341852918	134613195450299	3,03921056928996e-11	827861341852918	122560623034595	1,58698461655056e-09	827861341852918	115770522785292	1,11180787721942e-08	ENSG00000083845	RPS5	RPS5	ribosomal protein S5 [Source:HGNC Symbol;Acc:HGNC:10426]	6193	#ffffbf	DPG 00: Constant
170413790240721	918431202213077	0,0162934569089795	170413790240721	148778735642221	8,15699584322671e-05	170413790240721	186488188093425	0,964218324597597	170413790240721	-435359370943093	0,254626274237484	170413790240721	-34243013808924	0,36782239501733	ENSG00000083857	FAT1	FAT1	FAT atypical cadherin 1 [Source:HGNC Symbol;Acc:HGNC:3595]	2195	#ffffbf	DPG 00: Constant
361400929341419	263528884457618	0,302403030202713	361400929341419	833620737812186	0,000224220446968131	361400929341419	-132931648108159	0,591674894875457	361400929341419	-201416470565723	0,39757706168984	361400929341419	-200810167047801	0,397614306521314	ENSG00000083937	CHMP2B	CHMP2B	charged multivesicular body protein 2B [Source:HGNC Symbol;Acc:HGNC:24537]	25978	#ffffbf	DPG 00: Constant
594336565010207	852368963939914	0,628090795028262	594336565010207	132065663300317	0,426039208319146	594336565010207	-517977054616555	0,000304712478053423	594336565010207	-34379996447113	0,0198951782454535	594336565010207	-3408278917549	0,0214822559567552	ENSG00000084072	PPIE	PPIE	peptidylprolyl isomerase E [Source:HGNC Symbol;Acc:HGNC:9258]	10450	#ffffbf	DPG 00: Constant
418807025301895	328826216455929	0,355145677325808	418807025301895	271148215655569	0,449431810531614	418807025301895	145812750719578	0,663016535033186	418807025301895	-315689667182141	0,340249875231694	418807025301895	-2097102692018	0,529287670524119	ENSG00000084073	ZMPSTE24	ZMPSTE24	zinc metallopeptidase STE24 [Source:HGNC Symbol;Acc:HGNC:12877]	10269	#ffffbf	DPG 00: Constant
166371031934642	-145341613652409	0,337375400299733	166371031934642	-850712028712114	0,599948876708886	166371031934642	542444795895953	2,1550068559909e-05	166371031934642	494614991169505	0,000115057805935789	166371031934642	545348917935114	1,85380432719538e-05	ENSG00000084090	STARD7	STARD7	StAR related lipid transfer domain containing 7 [Source:HGNC Symbol;Acc:HGNC:18063]	56910	#ffffbf	DPG 00: Constant
431198455124043	24726151273116	0,285203518942443	431198455124043	652487494028491	0,00158838904329558	431198455124043	182523772604561	6,1840031901564e-21	431198455124043	159726729039107	2,40291596402789e-16	431198455124043	152740219943041	3,96451954131451e-15	ENSG00000084092	NOA1	NOA1	nitric oxide associated 1 [Source:HGNC Symbol;Acc:HGNC:28473]	84273	#ffffbf	DPG 00: Constant
294527206737567	274936315676138	0,540223149244976	294527206737567	170769309755813	0,707102465110668	294527206737567	181839892598767	1,8224140637687e-06	294527206737567	80328487828509	0,0322363297786199	294527206737567	92851445599315	0,0135191068113775	ENSG00000084093	REST	REST	RE1 silencing transcription factor [Source:HGNC Symbol;Acc:HGNC:9966]	5978	#ffffbf	DPG 00: Constant
895328301821206	999371933758035	1,56887792216209e-07	895328301821206	-373346881998244	0,903168045981064	895328301821206	-370994196882038	0,0616418365234987	895328301821206	-721187392389042	0,00016288260450335	895328301821206	-767847504386425	5,77948373266669e-05	ENSG00000084112	SSH1	SSH1	slingshot protein phosphatase 1 [Source:HGNC Symbol;Acc:HGNC:30579]	54434	#ffffbf	DPG 00: Constant
172035669735795	242370913783735	0,473390725108422	172035669735795	-433544740809082	0,161833535302666	172035669735795	151327074742135	4,72665362821312e-08	172035669735795	143184366027119	2,41027118314915e-07	172035669735795	146240291006331	1,23078607533656e-07	ENSG00000084444	FAM234B	FAM234B	family with sequence similarity 234 member B [Source:HGNC Symbol;Acc:HGNC:29288]	57613	#ffffbf	DPG 00: Constant
165822260252073	928399243974713	6,16419081426576e-08	165822260252073	509795517995023	0,00393243968237032	165822260252073	213582205067893	5,38236713784847e-38	165822260252073	18244169137166	4,18503814490698e-28	165822260252073	190402285174111	1,50708678162638e-30	ENSG00000084463	WBP11	WBP11	WW domain binding protein 11 [Source:HGNC Symbol;Acc:HGNC:16461]	51729	#ffffbf	DPG 00: Constant
352651979050604	-109415420188488	0,646653318939878	352651979050604	-314620670991864	0,132232881150888	352651979050604	799745250769355	2,31447920115085e-05	352651979050604	57464041806679	0,00266110556811747	352651979050604	571520075235889	0,00279073534258853	ENSG00000084623	EIF3I	EIF3I	eukaryotic translation initiation factor 3 subunit I [Source:HGNC Symbol;Acc:HGNC:3272]	8668	#ffffbf	DPG 00: Constant
166096958505885	177199729132201	0,388760510254757	166096958505885	-541112028700863	0,00285474874370571	166096958505885	-301231498218849	0,0948585758564637	166096958505885	-293273852751425	0,105394255476563	166096958505885	-19852822178448	0,281515540449793	ENSG00000084652	TXLNA	TXLNA	taxilin alpha [Source:HGNC Symbol;Acc:HGNC:30685]	200081	#ffffbf	DPG 00: Constant
420871213222805	-85009407519607	0,000572678430521258	420871213222805	57837750558291	0,848396662885444	420871213222805	-159445234466538	2,71994119472076e-11	420871213222805	-146501427180589	8,45879411880801e-10	420871213222805	-150379709895679	2,5907599586356e-10	ENSG00000084676	NCOA1	NCOA1	nuclear receptor coactivator 1 [Source:HGNC Symbol;Acc:HGNC:7668]	8648	#ffffbf	DPG 00: Constant
464135668226676	-128478888356758	0,715085418990995	464135668226676	-639493613082983	0,0286611220198423	464135668226676	129283099015915	1,83881118022687e-06	464135668226676	179060822337743	4,27807718462551e-11	464135668226676	179948210275636	3,3004232434575e-11	ENSG00000084693	AGBL5	AGBL5	AGBL carboxypeptidase 5 [Source:HGNC Symbol;Acc:HGNC:26147]	60509	#ffffbf	DPG 00: Constant
992602246951223	104814082836804	0,672672075336128	992602246951223	166545667686462	0,488562116820973	992602246951223	267227754900301	0,197608843640715	992602246951223	11021965931013	0,604711228393161	992602246951223	124848193917034	0,560297644583217	ENSG00000084733	RAB10	RAB10	RAB10, member RAS oncogene family [Source:HGNC Symbol;Acc:HGNC:9759]	10890	#ffffbf	DPG 00: Constant
431139037113907	-123339079837355	1,27707490243021e-07	431139037113907	-695700929068147	0,00342712597222757	431139037113907	-208862446221125	6,72131691166776e-20	431139037113907	-184863363780333	9,01759473404049e-16	431139037113907	-179290845805445	4,13613522927566e-15	ENSG00000084754	HADHA	HADHA	hydroxyacyl-CoA dehydrogenase trifunctional multienzyme complex subunit alpha [Source:HGNC Symbol;Acc:HGNC:4801]	3030	#ffffbf	DPG 00: Constant
292008626160115	-337280142680778	0,934222558317471	292008626160115	-475747047497719	0,223968172964554	292008626160115	506012615820329	0,159219575430603	292008626160115	18425070485291	0,633273826261824	292008626160115	332428739336991	0,367562562706679	ENSG00000085224	ATRX	ATRX	ATRX chromatin remodeler [Source:HGNC Symbol;Acc:HGNC:886]	546	#ffffbf	DPG 00: Constant
15753719679779	-303334415046347	0,28794454481234	15753719679779	-527893041153944	0,0504028905724345	15753719679779	34417955003523	0,18197386496252	15753719679779	13087118686945	0,631983338171676	15753719679779	136231600795657	0,612569098427925	ENSG00000085274	MYNN	MYNN	myoneurin [Source:HGNC Symbol;Acc:HGNC:14955]	55892	#ffffbf	DPG 00: Constant
154183137910089	408569767127957	0,302332503115561	154183137910089	453506521195424	0,243821100771305	154183137910089	111287583896186	0,00151294080835121	154183137910089	985024677193579	0,00501745340131577	154183137910089	103828656131109	0,00303042514446472	ENSG00000085365	SCAMP1	SCAMP1	secretory carrier membrane protein 1 [Source:HGNC Symbol;Acc:HGNC:10563]	9522	#ffffbf	DPG 00: Constant
761943101071186	393519200624825	0,0289981147491271	761943101071186	108067151300747	0,590728884238916	761943101071186	652774292492949	0,000125474039865521	761943101071186	905378794263761	5,05460333617173e-08	761943101071186	922418078692341	2,59978829726609e-08	ENSG00000085377	PREP	PREP	prolyl endopeptidase [Source:HGNC Symbol;Acc:HGNC:9358]	5550	#ffffbf	DPG 00: Constant
840136360214211	502751000950508	0,249139214868179	840136360214211	-398870620171592	0,934432915600756	840136360214211	123994335174355	0,00176155550837881	840136360214211	128699386890197	0,00117721315233163	840136360214211	138978810463259	0,000455380532403562	ENSG00000085382	HACE1	HACE1	HECT domain and ankyrin repeat containing E3 ubiquitin protein ligase 1 [Source:HGNC Symbol;Acc:HGNC:21033]	57531	#ffffbf	DPG 00: Constant
403488541428467	-252682163233133	0,190405409318639	403488541428467	-474812060676758	0,830530983531371	403488541428467	942771268441443	1,2345114463444e-08	403488541428467	662087610623422	7,76391883565541e-05	403488541428467	75522516033739	5,42318939156219e-06	ENSG00000085415	SEH1L	SEH1L	SEH1 like nucleoporin [Source:HGNC Symbol;Acc:HGNC:30379]	81929	#ffffbf	DPG 00: Constant
712884290520612	439858665710042	0,213985234245008	712884290520612	-302417138758141	0,427164489210112	712884290520612	523427747938463	0,104954938069498	712884290520612	469896739537947	0,148728852801604	712884290520612	509410425807071	0,113651838371986	ENSG00000085433	WDR47	WDR47	WD repeat domain 47 [Source:HGNC Symbol;Acc:HGNC:29141]	22911	#ffffbf	DPG 00: Constant
499252038096443	228259667631332	0,544292182649596	499252038096443	606638733841259	0,0647793873912886	499252038096443	901037051039328	0,00349823343772306	499252038096443	745037135567049	0,0162982488822391	499252038096443	877263014738444	0,00445078301508799	ENSG00000085449	WDFY1	WDFY1	WD repeat and FYVE domain containing 1 [Source:HGNC Symbol;Acc:HGNC:20451]	57590	#ffffbf	DPG 00: Constant
451264637731379	172442819213206	0,413716248686754	451264637731379	-308682480839932	0,111143600810596	451264637731379	88429054603449	1,97527217964859e-07	451264637731379	910309210049376	7,95358506107638e-08	451264637731379	91242156633481	6,48991389850613e-08	ENSG00000085511	MAP3K4	MAP3K4	mitogen-activated protein kinase kinase kinase 4 [Source:HGNC Symbol;Acc:HGNC:6856]	4216	#ffffbf	DPG 00: Constant
433588789240019	-433974107101244	1,58279082943015e-26	433588789240019	778671812254167	0,869961175098807	433588789240019	-176130066804701	0,644985980441946	433588789240019	-121056414023653	0,754864334849471	433588789240019	-142365411787964	0,712541735375418	ENSG00000085552	IGSF9	IGSF9	immunoglobulin superfamily member 9 [Source:HGNC Symbol;Acc:HGNC:18132]	57549	#ffffbf	DPG 00: Constant
117755676342653	124767128708451	0,68314267168471	117755676342653	146654008117247	0,625603274441925	117755676342653	-31531645890206	0,909713052615662	117755676342653	590362642211529	0,0137536343199194	117755676342653	484608964077276	0,0438565833507831	ENSG00000085644	ZNF213	ZNF213	zinc finger protein 213 [Source:HGNC Symbol;Acc:HGNC:13005]	7760	#ffffbf	DPG 00: Constant
493909341846867	-74312613495669	0,0245608407819884	493909341846867	-278030882955574	0,44111970646173	493909341846867	-115192890829343	0,000250400761638521	493909341846867	-144007560077281	5,63777618787772e-06	493909341846867	-130463720005578	3,60018900727332e-05	ENSG00000085719	CPNE3	CPNE3	copine 3 [Source:HGNC Symbol;Acc:HGNC:2316]	8895	#ffffbf	DPG 00: Constant
525141588834537	128973551987924	1,8871202768382e-15	525141588834537	147226911375303	7,38455436680316e-20	525141588834537	943234450553384	4,42417528232712e-09	525141588834537	915500450643262	1,28128618926075e-08	525141588834537	931395748839053	6,84375752776495e-09	ENSG00000085733	CTTN	CTTN	cortactin [Source:HGNC Symbol;Acc:HGNC:3338]	2017	#ffffbf	DPG 00: Constant
490125644574583	-134216342369456	6,8517856631416e-11	490125644574583	-107152988290497	1,89123532349375e-07	490125644574583	-116596336443426	0,617140521013521	490125644574583	-41735583131731	0,0403189917324874	490125644574583	-3697511881007	0,0693270049461525	ENSG00000085760	MTIF2	MTIF2	mitochondrial translational initiation factor 2 [Source:HGNC Symbol;Acc:HGNC:7441]	4528	#ffffbf	DPG 00: Constant
268392991728115	680252025686804	0,00224167163418163	268392991728115	683321758209965	0,00208031143629133	268392991728115	-642499081991155	0,00344856525391072	268392991728115	-713087889313055	0,00115332092638894	268392991728115	-617097106977834	0,00459097754698731	ENSG00000085788	DDHD2	DDHD2	DDHD domain containing 2 [Source:HGNC Symbol;Acc:HGNC:29106]	23259	#ffffbf	DPG 00: Constant
395326836920093	-377894892058841	0,282469814815618	395326836920093	-278312841629644	0,440180035862711	395326836920093	285958886719603	0,377718753885308	395326836920093	-715496174236691	0,834382277587907	395326836920093	-252729843213005	0,940423783596115	ENSG00000085832	EPS15	EPS15	epidermal growth factor receptor pathway substrate 15 [Source:HGNC Symbol;Acc:HGNC:3419]	2060	#ffffbf	DPG 00: Constant
100221484115745	-280168250677187	0,164036212718474	100221484115745	-61580135725393	0,00107944966841422	100221484115745	504061676294027	0,00546668509197615	100221484115745	397109847118108	0,0300729661324563	100221484115745	382174888481144	0,0367864112559747	ENSG00000085872	CHERP	CHERP	calcium homeostasis endoplasmic reticulum protein [Source:HGNC Symbol;Acc:HGNC:16930]	10523	#ffffbf	DPG 00: Constant
654504092703286	291899390758443	0,108973282319128	654504092703286	626195991408427	0,00022877107866034	654504092703286	-29270998236659	0,0940801699979444	654504092703286	-22839929324261	0,200901461415078	654504092703286	-31890816233258	0,0663419249788568	ENSG00000085978	ATG16L1	ATG16L1	autophagy related 16 like 1 [Source:HGNC Symbol;Acc:HGNC:21498]	55054	#ffffbf	DPG 00: Constant
117363714902992	984932471681254	0,643867031485722	117363714902992	346801833673407	0,0573357474701763	117363714902992	-129904889789244	1,64601294296512e-14	117363714902992	-110509911419809	6,8565638436265e-11	117363714902992	-10828693176174	1,42389174365231e-10	ENSG00000085998	POMGNT1	POMGNT1	protein O-linked mannose N-acetylglucosaminyltransferase 1 (beta 1,2-) [Source:HGNC Symbol;Acc:HGNC:19139]	55624	#ffffbf	DPG 00: Constant
11881454559372	252869466752037	0,374875613712218	11881454559372	10005787956799	5,79153394384573e-05	11881454559372	-371501759599545	0,138669172826304	11881454559372	-286055025274243	0,270135306049349	11881454559372	-221632324884057	0,392715982789037	ENSG00000086015	MAST2	MAST2	microtubule associated serine/threonine kinase 2 [Source:HGNC Symbol;Acc:HGNC:19035]	23139	#ffffbf	DPG 00: Constant
287998241380496	-574811258159874	0,00836094511692894	287998241380496	-986911122208525	2,78417780902088e-06	287998241380496	-13204697646196	0,556435401268006	287998241380496	-397455810790247	0,0619668200949362	287998241380496	-424685741769501	0,0452218734649782	ENSG00000086061	DNAJA1	DNAJA1	DnaJ heat shock protein family (Hsp40) member A1 [Source:HGNC Symbol;Acc:HGNC:5229]	3301	#ffffbf	DPG 00: Constant
680859740676721	-139082705430855	0,410180016514444	680859740676721	224629166635589	0,149220963116721	680859740676721	-266675176953332	0,0637421804974522	680859740676721	-403054652963219	0,00425077799310985	680859740676721	-316152041138745	0,0256564809246831	ENSG00000086065	CHMP5	CHMP5	charged multivesicular body protein 5 [Source:HGNC Symbol;Acc:HGNC:26942]	51510	#ffffbf	DPG 00: Constant
734211264806657	-842906912086385	5,20941818885455e-09	734211264806657	-692608825754201	1,7623347246856e-06	734211264806657	-502850405457176	0,000374232836550564	734211264806657	-722444266626752	2,7635682161996e-07	734211264806657	-780849681780978	2,63139365608848e-08	ENSG00000086102	NFX1	NFX1	nuclear transcription factor, X-box binding 1 [Source:HGNC Symbol;Acc:HGNC:7803]	4799	#ffffbf	DPG 00: Constant
22113224736851	431304125490782	0,0336525612170836	22113224736851	-104123611020116	0,67274469914235	22113224736851	177333005042625	8,35238070571915e-23	22113224736851	155205749909662	9,90152248869293e-18	22113224736851	159335812255581	8,58632687562297e-19	ENSG00000086189	DIMT1	DIMT1	DIM1 rRNA methyltransferase and ribosome maturation factor [Source:HGNC Symbol;Acc:HGNC:30217]	27292	#ffffbf	DPG 00: Constant
284384374384949	-968874819344433	0,748273262561685	284384374384949	-816694270393922	0,00109495429639948	284384374384949	17832431616701	5,65618149186944e-15	284384374384949	149150868708832	8,00839759972399e-11	284384374384949	158845150610975	3,90528048651337e-12	ENSG00000086200	IPO11	IPO11	importin 11 [Source:HGNC Symbol;Acc:HGNC:20628]	51194	#ffffbf	DPG 00: Constant
228698823939423	152378014399524	0,237260623345659	228698823939423	-125965969461251	0,338075717539084	228698823939423	-699821229531227	3,00946571761576e-10	228698823939423	-344218409788475	0,00242074894085357	228698823939423	-297165230578296	0,0091125961221569	ENSG00000086232	EIF2AK1	EIF2AK1	eukaryotic translation initiation factor 2 alpha kinase 1 [Source:HGNC Symbol;Acc:HGNC:24921]	27102	#ffffbf	DPG 00: Constant
394195021501117	103492600216859	0,92241057329823	394195021501117	121309319816166	0,108502090336904	394195021501117	130590957358541	0,0744582887216212	394195021501117	166212767292142	0,0382092067790283	394195021501117	105186447137174	0,123462285049226	ENSG00000086288	NME8	NME8	NME/NM23 family member 8 [Source:HGNC Symbol;Acc:HGNC:16473]	51314	#ffffbf	DPG 00: Constant
954403116842445	-128334048304303	0,628344564381587	954403116842445	-650222232484805	0,00288721948085372	954403116842445	982357057075916	0,664864155180119	954403116842445	164222255092241	0,464386434137771	954403116842445	124463522572651	0,581997453804254	ENSG00000086504	MRPL28	MRPL28	mitochondrial ribosomal protein L28 [Source:HGNC Symbol;Acc:HGNC:14484]	10573	#ffffbf	DPG 00: Constant
107500962962186	150015970016656	9,33146255227637e-11	107500962962186	198345519141156	6,127131025508e-18	107500962962186	-523162380626219	0,0263597921989506	107500962962186	-427085083315059	0,0730313289579285	107500962962186	-399197330816699	0,0938988509897635	ENSG00000086544	ITPKC	ITPKC	inositol-trisphosphate 3-kinase C [Source:HGNC Symbol;Acc:HGNC:14897]	80271	#ffffbf	DPG 00: Constant
519748585178263	-196634722973286	0,278837072067026	519748585178263	933337483674625	0,643888935680008	519748585178263	90314955086992	0,611154525287213	519748585178263	-156489850059055	0,342438071677542	519748585178263	-128894878305168	0,441748963647156	ENSG00000086589	RBM22	RBM22	RNA binding motif protein 22 [Source:HGNC Symbol;Acc:HGNC:25503]	55696	#ffffbf	DPG 00: Constant
423730913258829	695922295453811	1,42690774442359e-05	423730913258829	578137009818866	0,000343479328290597	423730913258829	-288316526827266	0,0761611956734079	423730913258829	-70083112663797	7,57393237319306e-06	423730913258829	-627157433476696	6,37307341136827e-05	ENSG00000086598	TMED2	TMED2	transmembrane p24 trafficking protein 2 [Source:HGNC Symbol;Acc:HGNC:16996]	10959	#ffffbf	DPG 00: Constant
618795312709574	-114097491514449	1,72198763736245e-11	618795312709574	-102297548751227	1,73107888704642e-09	618795312709574	160036852309945	0,936921783195845	618795312709574	164214384075019	0,361970944605677	618795312709574	129459108003692	0,475874329694942	ENSG00000086666	ZFAND6	ZFAND6	zinc finger AN1-type containing 6 [Source:HGNC Symbol;Acc:HGNC:30164]	54469	#ffffbf	DPG 00: Constant
388525260665062	-427437199144195	0,11256409340414	388525260665062	-543468811738092	0,0382376731106374	388525260665062	212936124817784	5,58743246649824e-19	388525260665062	183983221790037	1,49153317150324e-14	388525260665062	186666202996637	5,56633756191665e-15	ENSG00000086712	TXLNG	TXLNG	taxilin gamma [Source:HGNC Symbol;Acc:HGNC:18578]	55787	#ffffbf	DPG 00: Constant
506762124666378	519255517255415	0,00926615939575795	506762124666378	543907642590817	0,00478219533029038	506762124666378	925640073664299	5,17512892120689e-07	506762124666378	953060417501566	2,02053840645811e-07	506762124666378	993831442165652	4,72619977144405e-08	ENSG00000086758	HUWE1	HUWE1	HECT, UBA and WWE domain containing E3 ubiquitin protein ligase 1 [Source:HGNC Symbol;Acc:HGNC:30892]	10075	#ffffbf	DPG 00: Constant
317765958318888	-21047755240008	0,921211155855704	317765958318888	-853174757764267	0,709189433177959	317765958318888	855208414227898	1,25203631266322e-06	317765958318888	770579107538941	1,43090774054993e-05	317765958318888	728089827276567	4,0283160619071e-05	ENSG00000086827	ZW10	ZW10	zw10 kinetochore protein [Source:HGNC Symbol;Acc:HGNC:13194]	9183	#ffffbf	DPG 00: Constant
348902678562386	129473129175001	0,360267603342202	348902678562386	-957840914565085	0,526528498457901	348902678562386	-882019453754141	3,26399339487436e-13	348902678562386	-87014402302857	5,97950862298573e-13	348902678562386	-81609511759771	6,02274832972637e-12	ENSG00000086848	ALG9	ALG9	ALG9 alpha-1,2-mannosyltransferase [Source:HGNC Symbol;Acc:HGNC:15672]	79796	#ffffbf	DPG 00: Constant
302817525700749	911913023482321	0,148391735977152	302817525700749	411915867303878	0,515845532235053	302817525700749	229952194681171	0,000421226133191223	302817525700749	154553556519273	0,0129237197469996	302817525700749	156069606654205	0,0117410056451669	ENSG00000086991	NOX4	NOX4	NADPH oxidase 4 [Source:HGNC Symbol;Acc:HGNC:7891]	50507	#ffffbf	DPG 00: Constant
117760557917888	443549709433938	0,24217035832678	117760557917888	484421898642429	0,195059865203773	117760557917888	-887232956655527	0,00940520189478567	117760557917888	-153503053124412	8,81011229816242e-06	117760557917888	-155917300598041	6,26748319743571e-06	ENSG00000087074	PPP1R15A	PPP1R15A	protein phosphatase 1 regulatory subunit 15A [Source:HGNC Symbol;Acc:HGNC:14375]	23645	#ffffbf	DPG 00: Constant
117895049367197	-117415247331698	0,676889219272751	117895049367197	-224010906341835	0,393288608070661	117895049367197	655735964158597	0,00355298221761142	117895049367197	697864967407862	0,0019115429289183	117895049367197	670347119297962	0,0028468134387447	ENSG00000087077	TRIP6	TRIP6	thyroid hormone receptor interactor 6 [Source:HGNC Symbol;Acc:HGNC:12311]	7205	#ffffbf	DPG 00: Constant
243481758874905	285192945722034	0,305667751343001	243481758874905	-2380155685769	0,937484502263933	243481758874905	621562652104459	0,00953578081760798	243481758874905	662716922548206	0,00566680926668006	243481758874905	659637244901541	0,00587735539431119	ENSG00000087087	SRRT	SRRT	serrate, RNA effector molecule [Source:HGNC Symbol;Acc:HGNC:24101]	51593	#ffffbf	DPG 00: Constant
200385708636845	-512422982311157	0,0313231826763196	200385708636845	-422678782709641	0,0849560064338158	200385708636845	684722875927654	0,00165346352658752	200385708636845	872654656742684	4,8922611362797e-05	200385708636845	831098606081704	0,000104895431978239	ENSG00000087095	NLK	NLK	nemo like kinase [Source:HGNC Symbol;Acc:HGNC:29858]	51701	#ffffbf	DPG 00: Constant
344906140657634	290569139629284	0,658387188446286	344906140657634	129019721000983	0,840416103387723	344906140657634	126879065740205	0,0475872051766058	344906140657634	126751345152983	0,0483098222580252	344906140657634	119202953516035	0,0603637283495272	ENSG00000087116	ADAMTS2	ADAMTS2	ADAM metallopeptidase with thrombospondin type 1 motif 2 [Source:HGNC Symbol;Acc:HGNC:218]	9509	#ffffbf	DPG 00: Constant
168204251678213	115432441239295	1,96120572064581e-13	168204251678213	105409277798189	2,4787478914538e-11	168204251678213	127934369684781	1,14612746864858e-16	168204251678213	137558519359899	4,66467547746169e-19	168204251678213	137454468606773	4,3704311458671e-19	ENSG00000087152	ATXN7L3	ATXN7L3	ataxin 7 like 3 [Source:HGNC Symbol;Acc:HGNC:25416]	56970	#ffffbf	DPG 00: Constant
563402752991546	85515888866306	6,89424883233361e-06	563402752991546	13933334965008	6,08682253467955e-14	563402752991546	931007147035087	4,52086410003101e-07	563402752991546	102186236827559	2,76421910540966e-08	563402752991546	106645426461999	5,75172277817271e-09	ENSG00000087157	PGS1	PGS1	phosphatidylglycerophosphate synthase 1 [Source:HGNC Symbol;Acc:HGNC:30029]	9489	#ffffbf	DPG 00: Constant
21659917657337	-518506796498837	0,00273110493224985	21659917657337	-838219436238152	5,64367521472138e-07	21659917657337	168997270449507	0,345240472582634	21659917657337	539985831039142	0,782130509656881	21659917657337	58536497352887	0,759207393035241	ENSG00000087191	PSMC5	PSMC5	proteasome 26S subunit, ATPase 5 [Source:HGNC Symbol;Acc:HGNC:9552]	5705	#ffffbf	DPG 00: Constant
412116450818912	17749905952072	0,367486316187688	412116450818912	-258394874433612	0,172937369648302	412116450818912	603918574621247	0,000250331971003577	412116450818912	747223602822869	5,03564624996155e-06	412116450818912	732277299196964	7,21200584684855e-06	ENSG00000087206	UIMC1	UIMC1	ubiquitin interaction motif containing 1 [Source:HGNC Symbol;Acc:HGNC:30298]	51720	#ffffbf	DPG 00: Constant
795777253658884	157924480390882	0,804469792120207	795777253658884	-105379443906388	0,873767517051521	795777253658884	918027637183265	0,0854181838305579	795777253658884	637933719542047	0,226247539721949	795777253658884	498911004854077	0,341406130358048	ENSG00000087253	LPCAT2	LPCAT2	lysophosphatidylcholine acyltransferase 2 [Source:HGNC Symbol;Acc:HGNC:26032]	54947	#ffffbf	DPG 00: Constant
72314423574318	22110733806728	0,266123332241242	72314423574318	-419853570842505	0,0211119055658473	72314423574318	103756813172799	4,63268790987672e-10	72314423574318	941711717149177	1,62137359517151e-08	72314423574318	10102083361849	1,09676623053516e-09	ENSG00000087263	OGFOD1	OGFOD1	2-oxoglutarate and iron dependent oxygenase domain containing 1 [Source:HGNC Symbol;Acc:HGNC:25585]	55239	#ffffbf	DPG 00: Constant
618789812586501	-157310152930176	2,64921715767286e-22	618789812586501	-198500040460967	2,24686558688038e-34	618789812586501	-187451481212707	9,91017109977665e-32	618789812586501	-144532869523121	7,97070910902319e-20	618789812586501	-137978766181812	2,40466383121392e-18	ENSG00000087266	SH3BP2	SH3BP2	SH3 domain binding protein 2 [Source:HGNC Symbol;Acc:HGNC:10825]	6452	#ffffbf	DPG 00: Constant
848878745724757	-454235151198853	0,00954718695575258	848878745724757	-108800461826131	7,64563200545476e-11	848878745724757	167359726340637	0,333157839820458	848878745724757	-4008599459686	0,840189814632784	848878745724757	233311036911584	0,883663682661131	ENSG00000087269	NOP14	NOP14	NOP14 nucleolar protein [Source:HGNC Symbol;Acc:HGNC:16821]	8602	#ffffbf	DPG 00: Constant
321556098841267	683705973839168	9,3436890326437e-09	321556098841267	752795929796913	1,99582925152816e-10	321556098841267	-426718090917667	0,946377747402381	321556098841267	-292690293342962	0,810575625253748	321556098841267	142316423134645	0,927649193251933	ENSG00000087274	ADD1	ADD1	adducin 1 [Source:HGNC Symbol;Acc:HGNC:243]	118	#ffffbf	DPG 00: Constant
283547074193039	-948614704952133	1,08243226617073e-06	283547074193039	-101710037998392	1,9978496097615e-07	283547074193039	631046780496105	0,000678842636180937	283547074193039	909263438783096	6,45574936051773e-07	283547074193039	923723701467435	3,82303382071432e-07	ENSG00000087299	L2HGDH	L2HGDH	L-2-hydroxyglutarate dehydrogenase [Source:HGNC Symbol;Acc:HGNC:20499]	79944	#ffffbf	DPG 00: Constant
508524256317204	-127731878069775	0,00396973545967301	508524256317204	-163852820946267	0,000279318302900076	508524256317204	-55279604886899	0,181896566756285	508524256317204	-407692583254299	0,330960517000743	508524256317204	-166729276104253	0,702186036602452	ENSG00000087301	TXNDC16	TXNDC16	thioredoxin domain containing 16 [Source:HGNC Symbol;Acc:HGNC:19965]	57544	#ffffbf	DPG 00: Constant
179338550874999	139472242553032	0,483041549520794	179338550874999	-626010824818549	0,000173064463117715	179338550874999	148231307704709	5,40964811704734e-21	179338550874999	134435292119009	1,6493624625556e-17	179338550874999	137786426898692	2,42679786165309e-18	ENSG00000087302	RTRAF	RTRAF	RNA transcription, translation and transport factor [Source:HGNC Symbol;Acc:HGNC:23169]	51637	#ffffbf	DPG 00: Constant
189685839101801	408274093937846	0,193791860796449	189685839101801	843275795559207	0,00382573356258307	189685839101801	821919895142205	0,00346154029482678	189685839101801	68742649716861	0,0153792683037265	189685839101801	813368540107146	0,00376993227804258	ENSG00000087338	GMCL1	GMCL1	germ cell-less 1, spermatogenesis associated [Source:HGNC Symbol;Acc:HGNC:23843]	64395	#ffffbf	DPG 00: Constant
43814922567968	439249785316763	0,00264724021321151	43814922567968	226832102376196	0,143407886981094	43814922567968	950627225573358	3,06838124711525e-12	43814922567968	918596322594649	1,72549075839823e-11	43814922567968	947826630943524	4,32108171778014e-12	ENSG00000087365	SF3B2	SF3B2	splicing factor 3b subunit 2 [Source:HGNC Symbol;Acc:HGNC:10769]	10992	#ffffbf	DPG 00: Constant
275908738511235	284089560984664	0,166169171294211	275908738511235	-696436407316361	0,000401598369066522	275908738511235	483673664480094	0,00818572491633641	275908738511235	468828953716617	0,80636288081903	275908738511235	529300222311491	0,962102292837886	ENSG00000087448	KLHL42	KLHL42	kelch like family member 42 [Source:HGNC Symbol;Acc:HGNC:29252]	57542	#ffffbf	DPG 00: Constant
132825294077731	694969504824785	4,92515720275688e-06	132825294077731	11076913358733	9,63192595244773e-14	132825294077731	399252168921218	0,00846262614815922	132825294077731	501318866399081	0,000837486599655554	132825294077731	53901471880562	0,000314487067034765	ENSG00000087460	GNAS	GNAS	GNAS complex locus [Source:HGNC Symbol;Acc:HGNC:4392]	2778	#ffffbf	DPG 00: Constant
940746049539127	159922038949975	2,00518885299707e-13	940746049539127	545372728342667	0,0173432394700346	940746049539127	202296475681687	3,3834221019204e-21	940746049539127	146476944655365	8,622698155362e-12	940746049539127	154768796994597	4,87276825588356e-13	ENSG00000087470	DNM1L	DNM1L	dynamin 1 like [Source:HGNC Symbol;Acc:HGNC:2973]	10059	#ffffbf	DPG 00: Constant
589962399820312	58835708919331	1,10963411224287e-05	589962399820312	359059343559011	0,809128887647823	589962399820312	10164524088112	0,176750987336857	589962399820312	10982773367139	0,748710831769723	589962399820312	734096499322201	0,596693737514019	ENSG00000087494	PTHLH	PTHLH	parathyroid hormone like hormone [Source:HGNC Symbol;Acc:HGNC:9607]	5744	#ffffbf	DPG 00: Constant
425388292272457	513191934284186	0,036159668942924	425388292272457	37929465954516	0,899225141728621	425388292272457	931467768477465	0,711680262179282	425388292272457	-465923578092782	0,0478555991423177	425388292272457	-401298741019827	0,0908297529843359	ENSG00000087502	ERGIC2	ERGIC2	ERGIC and golgi 2 [Source:HGNC Symbol;Acc:HGNC:30208]	51290	#ffffbf	DPG 00: Constant
242652478499936	-852915354094923	0,00262147245435759	242652478499936	-624286857547015	0,0300570285025907	242652478499936	-189402509426508	7,742303891582e-12	242652478499936	-183315977700059	3,26640193055106e-11	242652478499936	-18829207078127	7,35141437152478e-12	ENSG00000087884	AAMDC	AAMDC	adipogenesis associated Mth938 domain containing [Source:HGNC Symbol;Acc:HGNC:30205]	28971	#ffffbf	DPG 00: Constant
382136280866458	899351477096664	0,871423397484142	382136280866458	-113724090921259	0,829106815523227	382136280866458	371280468838099	0,392415999214701	382136280866458	857310128332596	0,0430116260980461	382136280866458	778289560548915	0,0649961350453104	ENSG00000087903	RFX2	RFX2	regulatory factor X2 [Source:HGNC Symbol;Acc:HGNC:9983]	5990	#ffffbf	DPG 00: Constant
329318159639838	434265380476542	0,803788270582642	329318159639838	-833427379663977	0,637057405595727	329318159639838	112579855382805	1,58054976696386e-18	329318159639838	112039936152501	3,38073662430999e-18	329318159639838	110055032282262	5,64063730122657e-18	ENSG00000087995	METTL2A	METTL2A	methyltransferase 2A, tRNA N3-cytidine [Source:HGNC Symbol;Acc:HGNC:25755]	339175	#ffffbf	DPG 00: Constant
112578350447813	-2487552580335	0,471859096933289	112578350447813	-757512824415906	0,0145217529595745	112578350447813	629444003040368	0,0292832142789989	112578350447813	4758369259284	0,105364948705572	112578350447813	608428545850743	0,0349856051628502	ENSG00000088035	ALG6	ALG6	ALG6 alpha-1,3-glucosyltransferase [Source:HGNC Symbol;Acc:HGNC:23157]	29929	#ffffbf	DPG 00: Constant
798315407376579	43085984050344	0,0367814864247099	798315407376579	133269504422954	0,57089447631221	798315407376579	150868969076859	1,38031315556227e-15	798315407376579	136676585572692	4,82708833998397e-13	798315407376579	134583554842973	9,98904043417403e-13	ENSG00000088038	CNOT3	CNOT3	CCR4-NOT transcription complex subunit 3 [Source:HGNC Symbol;Acc:HGNC:7879]	4849	#ffffbf	DPG 00: Constant
157103284254117	-858103652186666	0,00636528183506598	157103284254117	-929627204238509	0,00303379625810279	157103284254117	577213384614074	0,0552068314956897	157103284254117	598462799676803	0,0468000573922862	157103284254117	703780589506035	0,01812797947749	ENSG00000088179	PTPN4	PTPN4	protein tyrosine phosphatase non-receptor type 4 [Source:HGNC Symbol;Acc:HGNC:9656]	5775	#ffffbf	DPG 00: Constant
89747885395786	-115314035518823	0,697274190970541	89747885395786	-351956160978518	0,181577341389794	89747885395786	146342029798176	3,72933538843617e-10	89747885395786	112650316187281	1,50350786830227e-06	89747885395786	117765045384041	4,71967144838155e-07	ENSG00000088205	DDX18	DDX18	DEAD-box helicase 18 [Source:HGNC Symbol;Acc:HGNC:2741]	8886	#ffffbf	DPG 00: Constant
354155366618039	951108942947992	1,3486703284242e-08	354155366618039	781136207409839	3,53288003524563e-06	354155366618039	19358213296258	1,32677973728813e-32	354155366618039	19904859733709	2,28669241939519e-34	354155366618039	197008962790962	9,59516794287386e-34	ENSG00000088247	KHSRP	KHSRP	KH-type splicing regulatory protein [Source:HGNC Symbol;Acc:HGNC:6316]	8570	#ffffbf	DPG 00: Constant
770640686846183	-211436324476501	0,593275125614935	770640686846183	-165610947540619	7,51877588320452e-07	770640686846183	211484805842258	0,538417120157073	770640686846183	406961576658626	0,223620713776288	770640686846183	386130915390592	0,248471928068878	ENSG00000088280	ASAP3	ASAP3	ArfGAP with SH3 domain, ankyrin repeat and PH domain 3 [Source:HGNC Symbol;Acc:HGNC:14987]	55616	#ffffbf	DPG 00: Constant
104191641702464	606351648882826	0,0158619770644361	104191641702464	141823677868462	0,637118466606173	104191641702464	-631409190818972	0,00822866326752175	104191641702464	-986583312714874	3,02832107412413e-05	104191641702464	-942556007240138	6,60603160267527e-05	ENSG00000088298	EDEM2	EDEM2	ER degradation enhancing alpha-mannosidase like protein 2 [Source:HGNC Symbol;Acc:HGNC:15877]	55741	#ffffbf	DPG 00: Constant
104191641702464	606351648882826	0,0158619770644361	104191641702464	141823677868462	0,637118466606173	104191641702464	-631409190818972	0,00822866326752175	104191641702464	-986583312714874	3,02832107412413e-05	104191641702464	-942556007240138	6,60603160267527e-05	ENSG00000088298	EDEM2	EDEM2	ER degradation enhancing alpha-mannosidase like protein 2 [Source:HGNC Symbol;Acc:HGNC:15877]	111089941	#ffffbf	DPG 00: Constant
430707185891291	131759109981295	8,02164832503484e-10	430707185891291	380750416040889	0,104760621010742	430707185891291	875214473083368	3,69257606012817e-05	430707185891291	3314729563082	0,137219153534594	430707185891291	266494641354862	0,236536013007616	ENSG00000088356	PDRG1	PDRG1	p53 and DNA damage regulated 1 [Source:HGNC Symbol;Acc:HGNC:16119]	81572	#ffffbf	DPG 00: Constant
334301464684697	-121023889746565	0,805683594737579	334301464684697	-652398145136084	0,119749145978775	334301464684697	618716855601472	0,114942449843601	334301464684697	35300603332398	0,384346555848838	334301464684697	35451908420875	0,379093903004777	ENSG00000088387	DOCK9	DOCK9	dedicator of cytokinesis 9 [Source:HGNC Symbol;Acc:HGNC:14132]	23348	#ffffbf	DPG 00: Constant
754503434154255	-735457201094932	0,000142125736076164	754503434154255	-257694065403615	0,224114737482773	754503434154255	-169110469761799	0,399377938560884	754503434154255	997212176222906	0,634379682154404	754503434154255	309382405750232	0,888371411829107	ENSG00000088448	ANKRD10	ANKRD10	ankyrin repeat domain 10 [Source:HGNC Symbol;Acc:HGNC:20265]	55608	#ffffbf	DPG 00: Constant
141311425226054	-559858877817999	0,0404734330608494	141311425226054	-654451071587905	0,0153151101990623	141311425226054	-532847977118601	0,0396989657244995	141311425226054	-837237220105802	0,00111995609617846	141311425226054	-820440405269643	0,00131196548213352	ENSG00000088451	TGDS	TGDS	TDP-glucose 4,6-dehydratase [Source:HGNC Symbol;Acc:HGNC:20324]	23483	#ffffbf	DPG 00: Constant
75193075755549	-10869852346265	0,000212210625686774	75193075755549	-120479722328851	4,83509752563379e-05	75193075755549	-248920745879713	0,389936814917253	75193075755549	356121274900215	0,207964571817525	75193075755549	342065940508101	0,224798843142908	ENSG00000088543	C3orf18	C3orf18	chromosome 3 open reading frame 18 [Source:HGNC Symbol;Acc:HGNC:24837]	51161	#ffffbf	DPG 00: Constant
40106901188585	321719150400238	0,644844679700805	40106901188585	-220715676408619	0,754877526364722	40106901188585	-210273193508395	0,972698410014046	40106901188585	-101528555434745	0,140660462983348	40106901188585	-88493148068339	0,183524383438431	ENSG00000088726	TMEM40	TMEM40	transmembrane protein 40 [Source:HGNC Symbol;Acc:HGNC:25620]	55287	#ffffbf	DPG 00: Constant
507828059741904	-330951311308572	0,331078858688961	507828059741904	-603606232468373	0,0629217270480901	507828059741904	560535172115366	0,0526392284923387	507828059741904	563793380764182	0,0510600402829669	507828059741904	466653003343959	0,10775441466726	ENSG00000088727	KIF9	KIF9	kinesin family member 9 [Source:HGNC Symbol;Acc:HGNC:16666]	64147	#ffffbf	DPG 00: Constant
977589260544779	103506857388412	0,862685301656727	977589260544779	-132909814069445	0,987143250321107	977589260544779	223877124660782	1,71428799616974e-05	977589260544779	167210561535931	0,00105015270628333	977589260544779	193814636466777	0,0001670263531072	ENSG00000088756	ARHGAP28	ARHGAP28	Rho GTPase activating protein 28 [Source:HGNC Symbol;Acc:HGNC:25509]	79822	#ffffbf	DPG 00: Constant
356811434029756	-347390515770972	0,989118954754198	356811434029756	-28231891712674	0,225254721403558	356811434029756	-195167103343242	1,13804748379244e-20	356811434029756	-170789351226083	2,11218153440644e-16	356811434029756	-167651111394832	4,30642577468866e-16	ENSG00000088808	PPP1R13B	PPP1R13B	protein phosphatase 1 regulatory subunit 13B [Source:HGNC Symbol;Acc:HGNC:14950]	23368	#ffffbf	DPG 00: Constant
225560318223087	607122594033485	1,06869718214382e-06	225560318223087	353803154372653	0,00612159578898366	225560318223087	869987062287273	3,46078763798095e-13	225560318223087	906472370579308	3,16561160257405e-14	225560318223087	101966171411422	1,00418352053927e-17	ENSG00000088832	FKBP1A	FKBP1A	FKBP prolyl isomerase 1A [Source:HGNC Symbol;Acc:HGNC:3711]	2280	#ffffbf	DPG 00: Constant
125548129862241	-230592347914072	0,9106384585812	125548129862241	-74356934443243	0,711248671059358	125548129862241	-137765360899144	0,423849954823793	125548129862241	-133169384724413	0,445653962492781	125548129862241	-930115151304361	0,598092609693362	ENSG00000088833	NSFL1C	NSFL1C	NSFL1 cofactor [Source:HGNC Symbol;Acc:HGNC:15912]	55968	#ffffbf	DPG 00: Constant
283373860130741	198245058164466	2,42947218088431e-14	283373860130741	183390889820511	1,82433290566231e-12	283373860130741	-437374470261189	0,110800684153395	283373860130741	-304179620085374	0,281112978341667	283373860130741	-402495771926579	0,140834299649793	ENSG00000088854	DNAAF9	DNAAF9	dynein axonemal assembly factor 9 [Source:HGNC Symbol;Acc:HGNC:17721]	25943	#ffffbf	DPG 00: Constant
202955301844164	544698693930817	0,000140287488519957	202955301844164	951626341618262	8,3602126358647e-12	202955301844164	-805596492424458	9,57412641106314e-09	202955301844164	-591285910065796	2,9089362103967e-05	202955301844164	-555269210593658	8,72852480728528e-05	ENSG00000088888	MAVS	MAVS	mitochondrial antiviral signaling protein [Source:HGNC Symbol;Acc:HGNC:29233]	57506	#ffffbf	DPG 00: Constant
136305533750962	243401375165514	0,269477433914913	136305533750962	-678550460720728	0,000525819833965665	136305533750962	144250590628732	1,08117962355565e-14	136305533750962	147507116772116	2,90932528562529e-15	136305533750962	145505283962433	6,45601581241791e-15	ENSG00000088930	XRN2	XRN2	5'-3' exoribonuclease 2 [Source:HGNC Symbol;Acc:HGNC:12836]	22803	#ffffbf	DPG 00: Constant
281912273989206	131261687447442	0,588005685911336	281912273989206	-549980625173866	0,00627760439687389	281912273989206	498390578285895	0,0103959369260162	281912273989206	48991671518409	0,0119364393615711	281912273989206	513629320070323	0,00816926734622919	ENSG00000088986	DYNLL1	DYNLL1	dynein light chain LC8-type 1 [Source:HGNC Symbol;Acc:HGNC:15476]	8655	#ffffbf	DPG 00: Constant
19676518795488	296638251041713	0,0424194106252765	19676518795488	668179973754804	1,02881225202557e-06	19676518795488	152410849728847	4,32786119336817e-31	19676518795488	135971261260999	5,1080152235433e-25	19676518795488	135553891735744	5,69242287494361e-25	ENSG00000089006	SNX5	SNX5	sorting nexin 5 [Source:HGNC Symbol;Acc:HGNC:14969]	27131	#ffffbf	DPG 00: Constant
210042261205414	472381533210003	0,0172898811041513	210042261205414	-316115964203976	0,916014809672251	210042261205414	177501105244991	9,86170167706477e-22	210042261205414	11826456879492	1,99080103464518e-10	210042261205414	117001209368523	2,81635097139478e-10	ENSG00000089009	RPL6	RPL6	ribosomal protein L6 [Source:HGNC Symbol;Acc:HGNC:10362]	6128	#ffffbf	DPG 00: Constant
863589389536327	722717470771013	6,1222244292959e-09	863589389536327	861914488283311	2,67152007281435e-12	863589389536327	141949745947006	2,29034739382416e-32	863589389536327	106615294084642	7,00636643092713e-19	863589389536327	110751980835002	2,11384239794933e-20	ENSG00000089022	MAPKAPK5	MAPKAPK5	MAPK activated protein kinase 5 [Source:HGNC Symbol;Acc:HGNC:6889]	8550	#ffffbf	DPG 00: Constant
248910025352286	-129289953071866	0,607850346027049	248910025352286	-960820663908343	0,706532935878794	248910025352286	12522075448716	5,71900002260991e-11	248910025352286	109776830160644	1,01897064926946e-08	248910025352286	11389494628103	2,24872423355717e-09	ENSG00000089048	ESF1	ESF1	ESF1 nucleolar pre-rRNA processing protein homolog [Source:HGNC Symbol;Acc:HGNC:15898]	51575	#ffffbf	DPG 00: Constant
255117613695581	-128087951007648	2,80460761258803e-09	255117613695581	-131329492245711	1,18244302571041e-09	255117613695581	-110404968429602	1,5142333097706e-07	255117613695581	-12168887172445	7,85699286133609e-09	255117613695581	-118687902170989	1,41785767654603e-08	ENSG00000089050	RBBP9	RBBP9	RB binding protein 9, serine hydrolase [Source:HGNC Symbol;Acc:HGNC:9892]	10741	#ffffbf	DPG 00: Constant
219437250131683	407076628554369	0,00152780568023225	219437250131683	-239659993289496	0,075789054259517	219437250131683	497919565520877	4,61838744109224e-05	219437250131683	311741065218156	0,0128878155805998	219437250131683	327432811306997	0,00848278946191727	ENSG00000089053	ANAPC5	ANAPC5	anaphase promoting complex subunit 5 [Source:HGNC Symbol;Acc:HGNC:15713]	51433	#ffffbf	DPG 00: Constant
610293082346193	-984323591543456	0,000892566662985842	610293082346193	-159760406415648	5,03426437051096e-08	610293082346193	-153061495796496	1,04269493501368e-07	610293082346193	-14418463930361	4,99533583791672e-07	610293082346193	-1396852411219	1,11282955792003e-06	ENSG00000089057	SLC23A2	SLC23A2	solute carrier family 23 member 2 [Source:HGNC Symbol;Acc:HGNC:10973]	9962	#ffffbf	DPG 00: Constant
476321558971053	-955657457598801	0,742113327142128	476321558971053	42092326344039	0,896558691920681	476321558971053	-127988970166053	2,85320182962616e-08	476321558971053	-131054431040989	1,23372062839284e-08	476321558971053	-133706003935564	5,75641279049157e-09	ENSG00000089060	SLC8B1	SLC8B1	solute carrier family 8 member B1 [Source:HGNC Symbol;Acc:HGNC:26175]	80024	#ffffbf	DPG 00: Constant
943744993319421	-78471944047013	3,26913135682528e-07	943744993319421	-5654750517337	0,000261526981240328	943744993319421	-974710520636046	6,09810927887068e-11	943744993319421	-108281970386274	3,48167452952533e-13	943744993319421	-108308523004787	2,97493815427732e-13	ENSG00000089063	TMEM230	TMEM230	transmembrane protein 230 [Source:HGNC Symbol;Acc:HGNC:15876]	29058	#ffffbf	DPG 00: Constant
571063575539863	-192836187056368	0,574179040623401	571063575539863	-269852357191343	0,408561104259233	571063575539863	105681259351448	3,46685918766218e-05	571063575539863	157259503255148	3,78911417909183e-10	571063575539863	169285486286819	9,8341256849435e-12	ENSG00000089091	DZANK1	DZANK1	double zinc ribbon and ankyrin repeat domains 1 [Source:HGNC Symbol;Acc:HGNC:15858]	55184	#ffffbf	DPG 00: Constant
333985499943542	495532783483915	0,561553626450756	333985499943542	691929805194551	0,345325077470113	333985499943542	813522727920369	0,226932165557731	333985499943542	131116459332871	0,0888102774314204	333985499943542	114143999462154	0,116834343668006	ENSG00000089116	LHX5	LHX5	LIM homeobox 5 [Source:HGNC Symbol;Acc:HGNC:14216]	64211	#ffffbf	DPG 00: Constant
993012511855619	629173717744869	0,00420567597969575	993012511855619	459245523371589	0,043859428217842	993012511855619	461451269960461	0,848391981787454	993012511855619	-244135770325619	0,920663317816774	993012511855619	117708577374675	0,6114520793998	ENSG00000089123	TASP1	TASP1	taspase 1 [Source:HGNC Symbol;Acc:HGNC:15859]	55617	#ffffbf	DPG 00: Constant
47801059353187	128005751792061	9,9665503787768e-14	47801059353187	862739930255395	7,14351164918297e-07	47801059353187	191553541883874	8,8725666009323e-30	47801059353187	149874499837538	8,6540970248676e-19	47801059353187	154408368194183	7,06254110356254e-20	ENSG00000089154	GCN1	GCN1	GCN1 activator of EIF2AK4 [Source:HGNC Symbol;Acc:HGNC:4199]	10985	#ffffbf	DPG 00: Constant
411132953277085	642088307649709	0,00104052522470348	411132953277085	634406028431619	0,0011424220530059	411132953277085	146128719382585	4,69215748953572e-15	411132953277085	118672963090067	2,1439998658362e-10	411132953277085	121484823434067	7,77183558877433e-11	ENSG00000089157	RPLP0	RPLP0	ribosomal protein lateral stalk subunit P0 [Source:HGNC Symbol;Acc:HGNC:10371]	6175	#ffffbf	DPG 00: Constant
464462711857532	-334743644843655	0,411735110896957	464462711857532	-162111642815814	0,704148770658219	464462711857532	-188479627335519	8,24905158959832e-07	464462711857532	-198564030994634	2,50120122598086e-07	464462711857532	-192699701061715	2,75900667353302e-07	ENSG00000089163	SIRT4	SIRT4	sirtuin 4 [Source:HGNC Symbol;Acc:HGNC:14932]	23409	#ffffbf	DPG 00: Constant
157368996701926	-212598372686993	0,612947260731821	157368996701926	275076821260599	0,705878937655354	157368996701926	46394622424484	0,44836715278693	157368996701926	796831303087637	0,222485199029449	157368996701926	819552779669239	0,211168645046249	ENSG00000089169	RPH3A	RPH3A	rabphilin 3A [Source:HGNC Symbol;Acc:HGNC:17056]	22895	#ffffbf	DPG 00: Constant
256965704627421	-85251463375981	0,00030543370230005	256965704627421	456335739746865	0,0592554529563741	256965704627421	-160267293875525	3,42035116849619e-12	256965704627421	-130766917641651	1,06940888973926e-08	256965704627421	-139116145666545	8,49895796443645e-10	ENSG00000089177	KIF16B	KIF16B	kinesin family member 16B [Source:HGNC Symbol;Acc:HGNC:15869]	55614	#ffffbf	DPG 00: Constant
[truncated: 19,131 more rows]

## Sheet: Fig1_TissueEnrichment
DPG00: Constant							DPG01: Constant Low
[truncated: 221 more rows]

## Sheet: Fig1_TFORA
DPG00: Constant													DPG01: Constant Low													DPG02: Insufficient Upregulation													DPG03: Favorable Upregulation
[truncated: 65,534 more rows]
[truncated: 85 more columns]

[truncated: 1 more sheets: Fig1_GO]
