# Supplementary material for: Elimination of CDX2 restricts intestinal hybrid differentiation signatures in stem cell-derived hepatocyte-like cells
Source: Stem Cell Res Ther. 2025 Oct 7;16:543. doi: 10.1186/s13287-025-04696-6 (PMC12505559; doi:10.1186/s13287-025-04696-6)
Supplement: Supplementary file 3 — Additional file 3. [file 13287_2025_4696_MOESM3_ESM.xls]

## Sheet: DPG4+5_CEL
Gene_Symbol
AOC1
ALDH3B1
TTC22
PRSS3
FMO1
RGPD5
SLC7A9
BIRC3
IFNGR1
MSR1
ATP9A
PRDM1
MXD1
CTSA
ST6GALNAC2
MGAT4A
PVR
SCARB1
FOSL2
PLD1
SLC46A1
PAG1
RARB
CEACAM1
SCGN
IMPG2
B4GALT1
HSD17B14
SLC15A1
EBF4
ICAM1
SLC26A3
PGC
GGT1
LGALS2
SLC5A1
SUSD6
SRPX2
AQP8
NDRG1
ANXA13
CEACAM5
TFEC
SLC1A1
DOCK8
GLIS3
CUBN
VSIR
LIPA
ALDOC
CPE
SIAE
FOLR3
APOA4
ADGRD1
ADTRP
UNC93A
BTNL8
MACROH2A1
CCL20
ITGB6
LCT
WIPF1
WLS
BMP8B
TSPAN1
STX12
TREH
IRAG2
PLAGL1
RARRES1
PIGZ
CSF3R
CCRL2
XPNPEP2
CD244
FKBP9
P4HA1
LPGAT1
POF1B
TREM1
MYRF
SDCBP2
GNRH2
BMP2
FLRT3
MMP24OS
TSPAN8
VIL1
CD68
RIPK3
RNASE1
TEP1
ACE2
RAMP1
RIN2
KANK4
EPSTI1
PLAAT2
MICAL2
GSTM3
P2RX4
GNS
SLC19A3
TMBIM1
LCP1
AOAH
IL36G
TRIM29
ITPKA
SLC3A1
PLCE1
MTTP
ERP27
CYP1A1
GATA6
ZMYND15
SLC2A5
IL22RA1
SLC44A3
ATP1B1
ACKR3
ADGRG7
TIFA
LGSN
IL2RG
CDKN2B
ENDOD1
ZC3H12C
MPZL2
CACNA2D4
RHOC
TRIM74
HKDC1
CACNA1D
TFF3
TFF2
MPZL3
JAML
CXCL16
FAM151A
FCRLB
NOSTRIN
NIPAL1
IHH
ADAMTS9
PLB1
SGMS2
GASK1B
CTSB
CLDN2
PHYHIPL
AMN
TPP1
CDH16
RRAD
ANPEP
C15orf48
TMEM92
PRR15L
CD3D
SOAT2
TMEM88
FILIP1L
SLC16A4
BTNL3
PLA2G4F
RASSF6
TM4SF1
MYO7B
OR10A2
PRKCE
NHERF4
FADS6
PTPRM
MUC13
ADCY6
FZD4
DNAH12
ZG16
ANKS4B
P2RY2
SLC35G1
MAF
GPR35
TRIM73
GPR157
ENPP7
GLTPD2
CAPN12
TMPRSS2
LRRC19
DGAT1
KPNA7
ADAMTSL5
CD300LF
SLC51B
SLC36A2
CEACAM19
CIDEC
S100A16
LRRC66
S100A14
TDRD7
CTSE
LAMB3
ANXA4
LRP10
DPP4
SULT1C2
MYL4
EPS8L3
STKLD1
GRK5
SOWAHA
CAPN8
HSD3B1
HSD3B2
SMIM5
NAT8B
LTB
UBD
UGT2B11
MYL5
PPP1R3G
MUC20P1
ARHGEF38
KLHL41
C3orf85
RPL5P30
HCAR3
GALNT4
SMIM6
PECAM1
BPTFP1
ANXA8L1
KPNA2P3
TMC4
CEACAM20
TBC1D3B
MUC20
CCL4L2
RAB7B
PRSS50
GATA4
TNMD
NIPAL3
CFTR
MYH16
KLHL13
CYP26B1
PRSS22
ITGA3
USH1C
LGALS14
NOX1
PLEKHG6
RHOBTB2
GIPR
SEMA3G
PLAUR
SEMA3B
GPRC5A
ACP3
MTMR11
DPEP1
CYP24A1
GRAMD1B
CD44
KCNG1
ATP6V0A1
SH3YL1
SLC18A1
CDH1
ADAM28
EPHA3
XK
ARHGAP6
ROS1
ADAMTS6
TNFRSF9
NEDD4L
LIMA1
TNIP3
CYBA
PRSS8
LAMA3
LY75
PLEKHH1
GALC
CCDC85A
TMCC3
LAMC2
RASGRF1
ATP2B4
SPAG4
LTK
ABCA7
BCAS1
CHI3L2
ANKS1A
OAT
TRAM2
COL17A1
SLC9A3
ELOVL1
CLDN18
ACSL4
REEP1
PITX1
SDK2
GUCY2C
FSTL3
ST6GALNAC1
ATP2B1
ATP6AP1
MYO3B
P4HA2
CYP2W1
PPP2R3A
PTGS2
CA12
NTN4
SRI
SEMA3C
ANKRD13A
STXBP2
NFKB2
NAALAD2
CDH17
SLC1A3
LXN
DUSP13B
OPHN1
STX7
PSEN1
AFP
COL4A4
MEF2C
LRP2
EPB41L3
APLP2
BCORL1
MECOM
SLC25A24
WNT11
TTC39A
ITPKC
CEACAM6
GNA11
FER1L4
EPB41L1
DNAAF9
FXYD3
HEPH
SI
EFNB1
NRCAM
LAMB1
TBL1Y
MFSD11
TGFB2
FMO2
HOOK2
TBC1D2
CYP26A1
ITPR3
PCSK5
SCD
ERMP1
TSPAN15
CATSPERG
MISP
P2RX6
SLC7A4
SUSD2
RNF215
MFNG
CARD10
GRK3
GGTLC2
KDELR3
JOSD1
TIMP3
PDGFB
UPK3A
KCNK10
KHNYN
ISM2
LGMN
BDKRB1
PLTP
NTSR1
AVP
RNF24
TM9SF4
TLDC2
JAG1
CST4
MXRA5
CACNA1F
ELF4
PCSK1N
PHEX
MAGED2
GLA
NDFIP2
KLF5
OLFM4
MAPK3
GDPD3
PLLP
SLC7A6
ZP2
IGDCC4
EHD4
DKK4
ASAH1
BNIP3L
DHDH
GYS1
ARHGEF18
PPP1R13L
AMH
EBI3
TJP3
TGFB1
DENND3
PLIN3
RAB3D
BCAT2
LENG1
RASA4
ITGB8
PTN
GSDME
ADAP1
HOXA1
HOXA3
VIPR2
ABHD11
SNX8
SPAM1
SFRP4
TSPAN13
AGR2
PRUNE2
CORO2A
SUSD1
PIP5K1B
GATA3
SFXN3
KAZALD1
PITX3
GBF1
DKK1
TSPAN14
SLC6A4
ASIC2
CNTNAP1
DLX4
PMP22
GABRA4
ODAM
AREG
MANBA
INPP4B
SOD3
BST1
JHY
EHD1
TRIM3
FOLR1
ARHGEF17
SPRING1
VDR
APOBEC1
COL12A1
TDP2
KHDRBS2
EYA4
CCR6
PDE10A
BTN2A1
CLIC5
ENPP5
PRSS16
MEP1A
SEMA5A
HBEGF
LOX
CDH9
SPARC
HAVCR1
CDH6
FGF1
C5orf15
LIFR
SEC24A
RBP2
WNT5A
PFKFB4
HHLA2
C3orf52
UPK1B
NEK11
VIPR1
TNNC1
APC2
EFEMP1
REG1A
GLS
KCNJ13
SLC9A2
PLEKHB2
SOS1
GRIN3B
QSOX1
DNAJC6
OLFML3
CDK18
F3
TNFSF4
ATP10B
AKAP7
OLFM3
ABCG2
FGF23
DNAH7
TRIM67
TRIM32
PGF
IFI27L2
NPC2
TGFB3
LGALSL
EPCAM
SLC17A5
CNNM1
C10orf95
MSX2
ARR3
IQSEC3
CHRNA2
PDLIM2
NPPB
TBX4
BCL2L14
CPXM2
RASL11A
FMOD
ARL4A
PHF24
BICC1
SPATS2
RAB9B
SLC36A1
PI3
EDN3
CDH26
NEURL2
PSG8
BTN1A1
ABCC10
APOBEC2
KLHL31
SSUH2
DOK4
SLC10A2
ABCC4
EFNB2
TMEM255A
SOX9
IL37
GPCPD1
NRSN2
LRRN4
TMEM74B
MRPS26
WNK4
PRDM7
SLC10A3
ATP13A4
TNFRSF19
GAL3ST1
MGAT3
BAIAP2L2
GAD1
DLL4
CALML4
CSRP3
CDKN1C
LDLR
COLGALT1
ACSBG2
GDF15
PGPEP1
CRB3
TNNI2
MNX1
GATA5
RBBP8NL
PLXNA3
DUSP9
MPP1
RHPN2
LGALS3
PTPRE
ITGB4
SLC52A1
GUCY2D
PTPRA
RAB25
PPP1R3D
PDE6A
LGR6
PDE6B
MYO18B
GGT2P
FKBP11
EMP1
SPX
RTL8C
PIWIL4
DSC2
DAGLA
FADS2
TCN1
GOLM1
BICDL1
HILPDA
PRR5L
CD63
AMHR2
RAB11FIP5
DYSF
NPL
LAMC1
PLXNC1
APPL2
VILL
FLNB
SCEL
ALPK3
GALNT5
RALGPS1
ZNF189
TINAG
KIAA0319
LRRC1
FGFBP1
TMPRSS4
MMP7
FXYD2
CASP5
UNC13C
THBS1
MAPKBP1
UACA
DUOX1
CYP19A1
SEMA6D
GCOM1
SLC44A5
CYP1B1
MYOF
TACC2
DUSP5
GPR87
CHRNA1
SLC49A4
PRKG2
GPAT3
BMP2K
CCNG2
ANXA3
LEF1
EGF
FBN2
AMIGO2
COL2A1
LUM
PDX1
CCDC65
ACVRL1
GALNT6
LMBR1L
ZNF740
RHOF
REM2
CBLN3
FBLN5
DUOXA1
DUOXA2
DUOX2
GCNT3
DISP2
TSPAN3
SCAMP2
RHCG
MCTP2
SLC5A2
MARVELD3
CMTM3
NPC1
MINK1
SLC16A3
CBLN2
LMTK3
PRDM16
CELA2A
SH3BGRL3
CNKSR1
EVA1B
MAP3K6
HSPG2
BCL10
AZIN2
CYP4B1
IGSF3
GPA33
XCL1
RGL1
CTSK
LSP1P4
AQP10
RIT1
PPFIA4
OSR1
REG3G
DQX1
MALL
RALB
NT5DC4
GPR17
ABCA12
CNTN4
SLC22A14
LRTM1
NCEH1
ILDR1
SCD5
PLAC8
FABP2
LHFPL2
PAM
DCDC2
HMGCLL1
TCTE1
ARHGAP18
PSPH
CASK
CCDC120
IGSF1
GPC3
CSGALNACT1
ATP6V1B2
RGS20
ATP6V0D2
NTRK2
UGCG
SNX30
GSN
TMEM236
ANKRD1
PLEKHS1
ADM
SLC5A12
SYT8
PAMR1
KLHL35
DRD2
ST14
FADS1
TMEM25
JPH2
DUSP15
CDC42EP2
CTF1
TMCO3
LYPD1
LYPD6B
PRSS23
IL18
ENKUR
CACNA1C
PLBD2
GXYLT1
EDNRA
MFSD6
ASAP2
GABRA2
TMEM163
HSPB8
POU4F1
GUCY1A2
ZNF547
ZNF117
PLOD2
DAB2
TMEM87B
PTPRR
PLA2R1
ADGRF1
ADGRF4
FBXL2
KCNJ16
LGI4
NRGN
ABI3BP
ANGPT1
TDH
OBSCN
MAGED4
ADAMTS1
WNT7A
TTC39B
GOLGA7B
SLC7A7
TTN
SLC26A2
TSPAN7
ANKRD9
CD109
NPTN
RAB11FIP1
GLYATL2
MAPK13
TMEM171
CLEC18A
CLEC18C
KIT
PWWP3B
TMEM164
CREB3L1
SVOPL
DRC1
TRIM63
CNNM4
CLSTN2
H4C8
CPA2
TMED4
NBL1
F11R
SPATA2L
EDA
SLC5A11
WNT9B
IFNGR2
LAD1
CLIC6
HK2
PGLYRP3
ACE
ABR
TFF1
RSPH1
SLC37A1
PDE9A
ZNF66
RALGDS
PAQR6
GRIN2C
TREML1
ZG16B
ASRGL1
ACOT11
CIMAP2
ZSWIM5
FBLIM1
WNT4
NCSTN
SPATA17
KIF26B
CAPN13
LRATD1
FRZB
SGPP2
MSX1
S100A11
SPRR3
SPRR2D
PGLYRP4
FZD5
GABRB1
ALPI
INAVA
ATP1A1
NFASC
CDS1
C4orf36
CLRN1
TM4SF18
CDCP1
SLC6A20
LIPH
TMEM41A
MELTF
CLDN19
PITX2
TMEM144
ITGA2
ELOVL7
F2RL1
CDC20B
EGFLAM
ADGRF2P
GDF9
TMEM200A
SLC29A4
IQUB
SOX17
TNFRSF11B
SBSPON
CA3
OSR2
FREM1
FAM219A
TRPV6
RNF183
CLDN3
GPR101
TMEM63C
CDX2
AK8
SLC39A2
HSPA12A
NELL1
ADAMTS15
PPP1R14D
SPINT1
LRTM2
CKB
SCN3B
MYRFL
SERPINB7
PRTG
TMED3
TAC3
MYO1A
STX3
TCP10L2
DUSP18
B4GALNT2
ANKRD40CL
ZNF91
CACNB3
PPP1R14A
SPINT2
C19orf33
SLC43A2
ZNF83
KRT80
IGFBP6
SCARA5
FAM83B
DEGS2
BDKRB2
LGI3
ADAM9
NPNT
HTR1E
TM4SF20
COL4A3
PARM1
SLC50A1
SH3TC2
GP2
SPRR1B
PCDH7
MUC17
WNT10B
MUC3A
S100G
GPR37L1
FABP6
SLN
CST5
CST2
LRRN2
KRT8
TMC7
RASA4B
SDR16C5
CELP
PAQR8
ZNF160
CAVIN3
PDGFD
HS6ST2
ALK
KRT19
KRT15
CDK5R2
DLK2
MAP6
P2RY6
TMEM51
ADRA1D
AQP4
SHLD1
EPHX4
FRMD3
ID4
PDE3A
EFEMP2
MS4A10
TMEM217
HOXC5
OVOL1
GXYLT2
C11orf86
NDNF
OLR1
DAB1
AGR3
NABP1
HEG1
TOP6BL
JUP
TIGD3
GPR160
SLCO4C1
FAM3C2P
CYB561D1
PITPNA
ZBTB4
SLC6A19
LINGO2
SLC26A9
UGT8
KY
SLCO2A1
SLC29A2
SEZ6L2
ABO
GRAMD2A
ISX
CHRNA7
ARL10
KCNE3
CRYBG2
TCP11L1
PRR15
B3GNT5
MYO1D
LRRC37A
FKBP9P1
FUT2
MTHFR
DSCAML1
ANO6
B3GNT8
LCN15
DPY19L2
ADAMTSL1
ZNF518B
AMER3
ZC3H12D
ZNF223
TUBAL3
AMBN
CA8
ERBB4
PSAPL1
THBD
RFLNA
FOXE1
SMIM10L2A
ALOXE3
GGN
ALOX12B
SLC17A8
ALOX15B
ARL14
APOBEC3B
TIGD5
B3GNT3
TMEM150B
PNPLA1
ALX1
ARHGAP45
ZSCAN4
SLC47A2
CHRM4
ANKRD30B
MAP3K15
NQO1
F2R
LRRC75A
AATK
DDN
TNFSF15
RELL1
CLDN7
USH1G
TMEM30B
TMIGD1
DNM1P46
XKRX
MXRA7
EPHB3
ANXA2
PAQR7
HCAR2
C1orf116
OR4F15
AP2A2
SLC8A1
PTTG1IP
EPHA10
TMEM89
URAD
PI4KAP2
PSG9
BMP8A
CMTM4
AIFM3
KCTD16
ZNF703
SLC35F3
FAM3B
TACSTD2
CCSER1
SRPK3
SLIT3
MAP7D2
OSBP2
DMRTC1B
JAG2
TMEM106A
BRI3BP
RFX6
ROBO2
CA13
MAFF
MFSD6L
RGPD2
ARL15
TCN2
MUC1
ATP6V0C
KLHDC8B
ANKRD20A5P
FSCN2
CDRT15P3
PDZD7
P2RY4
ZNF395
GCNT1
DYNC2H1
MAGED4B
PRR13P5
PLEKHN1
THSD4
DIPK1C
TMEM72
LRRC74B
DMBT1
COL14A1
C17orf99
S100A3
C19orf67
TMEM221
RAB42
NCR3LG1
HES4
GPR15LG
CERKL
CLN3
ASAH2
TMEM198
BCL2L15
SPRED3
TMC3
ANKDD1B
APOD
CLDN4
SPANXN3
BNIP5
KAZN
CXCL17
GJB4
SPOCK3
INCA1
ESRRG
MMP1
ALKAL1
GM2A
OR52K1
CRACDL
FAM3C
FUT11
SMIM10L2B
NPIPB9
SRC
SLC22A4
SLC2A7
GUCA2A
DIO3
GGT3P
OPALIN
HOXA4
SERPINB2
SPTAN1
S100A10
HOXC6
EME2
OCLN
SLC22A6
ERO1A
S100A6
VPS13A
KEL
ENTPD7
SFI1
LPAR1
PHETA1
HOXC4
TMEM207
SLC34A3
FAM3D
SLC5A3
BRINP2
PNP
HSD3BP5
FANK1
HSD3BP4
RBM20
LDLRAD1
COL5A2
SLC44A4
VWA7
HLA-C
PSORS1C1
MALRD1
ARHGEF34P
PCDHA8
PCDHA5
ERICH4
SPIRE2
CCNI2
PRR13
SLCO6A1
KRT6A
CYS1
TMEM191C
GYG2P1
AGPAT1
VGLL3
IGLV5-52
CCDC183
LTC4S
HNRNPA1P33
ERV3-1
HNRNPA1P64
HEXA
SULT1A4
CLIC1
CEACAM18
DNASE1
AP1G2
CYP4F30P
SH3D21
POU2AF3
SMARCE1P6
SPINK13
CAPN14
MS4A18
FER1L6
KRT16P1
OR7E122P
C20orf202
FMO9P
SSXP10
HSPA8P15
OR7E104P
EBF2
NPTXR
MYBPHL
TRIM31
KRT8P8
NEU1
KRT8P45
OR52K3P
PAIP1P1
HLA-E
MKRN2OS
MPPE1P2
SLC26A6
HLA-DQB1
C5orf67
BICDL3P
TMEM185B
PSMD10P2
MROH5
B3GALT4
SOCS5P4
GAS2L1P2
RASA4CP
NCAPD2P1
CEACAM22P
STMND1
FAR2P4
TNXB
BMS1P13
PSG1
TAPBP
ANXA2P2
TMEM253
PHGR1
RAB6D
RNF224
MROH3P
RASA4DP
RPSAP69
HNRNPA1P27
TMEM229A
ACTL11P
C12orf75
MXRA5Y
C4B
GGT8P
GAPDHP21
ZBTB22
SULT1C5P
EIF4HP2
OR2I1P
ABCA17P
RPL32P27
EGFL8
COX19
PEDS1
INMT
SPRR2A
MAGEA5P
TUBAP13
ZNF702P
ABCC13
PSG4
RPL23AP49
NICOL1
ZNF487
CFAP57
OR2A7
PDCL3P4
INAVAP1
TMEM141
TMEM225B
IFITM10
CRYBB2
USP51
PCP4L1
ARL4AP2
HSPE1P10
PCDHA10
ARPC4-TTLL3
RPL13AP26
RPL38P4
ENPP7P11
AIDAP2
PCDHA12
C1orf210
TRNP1
RCC2P6
AP5B1
GVINP2
SYS1-DBNDD2
ENPP7P8
OOSP4B
KRT8P11
FOLR1P1
NHLRC4
PAFAH1B2P2
BCL2L2-PABPN1
HMGN1P1
KRT8P24
FRRS1L
SCX
EPPK1
FIGNL2
TPBGL
PRSS46P
MMP12
ROCK1P1
WEE2
KRT20
MYZAP
MYH4
RBP3
CYP4F35P
PNLIPRP2
GDF10
NFE2L3P1
SMIM22
ERFL
MTDHP3
ERVV-2
DMRTC1
ERVV-1
TMEM185A
LAMB2P1
BNIP3P15
UBE2CP5
TAS2R6P
MTDHP1
MMP28
SMIM32
TPM4P2
EFCAB3P1
CDC42EP5
DUSP8
NLRP2
OR7E156P
GOLGA6L10
PRSS1
GGTLC3
TRPV5
TBC1D3L
NLRP7
PI4KAP1
MARVELD2
ALOXE3P1
PRAME
DHRS11
ZNF280A
PTP4A3
TBC1D3I
PRSS2
GGTLC5P
OR4E1
ARHGAP27
MARCKS
GGT4P
ZDHHC8BP

## Sheet: DPG4+5_GAO
Gene_Symbol
ADAMTS9-AS2
ADAMTSL5
ADGRD1
AKR1B15
ALPI
APOA4
AQP1
ATP10B
ATP13A4
ATP7B
AZIN2
BCRP3
C1QTNF6
CBR3-AS1
CHI3L2
CLIC3
CLMAT3
CNTN4
CTBP2P8
CXCL17
DCDC2
DIO3OS
DUOX2
ECE1-AS1
EEF1A1P1
EGFR-AS1
EPS8L3
EPSTI1
ERVFRD-1
FAM95B1
FILIP1L
FMO1
FMO2
GATA6
GATA6-AS1
GCNT3
GDF15
GGT1
GGT5
GNRH2
GOLGA7B
GOT2P3
GP2
GPR157
GRK5
GTF3C2-AS1
GUCY1A1
H19
HAVCR1
HHLA2
HKDC1
HOXA-AS2
HOXA3
HSD3B1
IGF2-AS
IL36G
INPP4B
ITGB6
KANK4
KDM6B
KRT6A
LAMB3
LAMB4
LDLRAD1
LGALS2
LINC01094
LINC01303
LINC02732
LINC02747
LRRC63
MARCKSL1P1
MARK2P8
MICAL2
MITF
MYRF
NABP1
OR7D2
P2RY4
P2RY6
PDE6C
PHGR1
PIGZ
PLA2G1B
PLXNA2
POPDC2
PRADC1P1
PRDM1
PRSS3
PRSS42P
PSG5
PTGIR
PTPRM
PWWP3B
RAI1
RN7SKP23
S100A16
S100P
SCTR
SERPINA12
SFXN3
SLC2A5
SLC51B
SLC6A19
SOAT2
SOWAHA
ST6GALNAC1
ST6GALNAC2
THBD
TMC3
TMEM141
TXNDC5
UGT2B11
WNT11
ZACN
ZBED6
ZG16
ZNF804A
ABCA12
ABCA7
ABCC10
ABO
ACAN
ACAP3
ACKR3
ACOT11
ACSBG2
ACTBP11
ACTC1
ACTG1P1
ACTG1P10
ADAM12
ADAM19
ADAM33
ADAM9
ADAMTS10
ADAMTS15
ADAMTS18
ADAMTS20
ADAMTS6
ADAMTS9
ADAMTS9-AS1
ADARB1
ADAT3
ADCY6
ADD3-AS1
ADGRA2
ADGRF4
ADGRG1
ADIRF-AS1
ADRA1D
AFAP1-AS1
AFAP1L2
AFDN-DT
AFP
AGRN
AIRE
AJM1
AKAP17BP
ALDH3B2
ALDOA
ALOX12B
ALOX15
ALOX15B
ALOXE3
ALPK3
ALX1
ALX4
AMBN
AMDHD2
AMER3
AMH
AMHR2
AMIGO2
AMOT
ANGPT1
ANKDD1B
ANKRD1
ANKRD13D
ANKRD33
ANKRD6
ANKRD61
ANKRD63
ANKS1A
ANXA3
ANXA8
AP5B1
AP5Z1
APBB1
APLNR
APLP2
AQP10
AQP4-AS1
ARGFXP2
ARHGAP40
ARHGAP6
ARHGAP8
ARHGEF17
ARHGEF18
ARID3A
ARL4C
ARPC1B
ARRB1
ARSI
ASB16
ASIC2
ASLP1
ASNS
ASRGL1
ATG9B
ATP11A
ATP11A-AS1
ATP12A
ATP2B4
ATP6V0D2
ATP6V1C2
ATP9A
AVP
B3GNT8
B4GALNT2
BAMBI
BARX2
BATF3
BBOX1-AS1
BBS1
BCAM
BCAR4
BCL7A
BCORL1
BDKRB1
BDKRB2
BEND3P3
BEST3
BEX1
BFSP2
BICRA
BICRA-AS1
BIN1
BIRC7
BMF
BMP2
BMP4
BMP5
BMP6
BMP8A
BMP8B
BNC1
BNIP5
BRSK1
BTBD18
BVES
C10orf95
C11orf42
C11orf98
C12orf75
C19orf81
C1GALT1P2
C1orf116
C1orf210
C20orf144
C20orf204
C22orf23
C3orf80
CA4
CACNB3
CACNG4
CALHM4
CALHM5
CAMK1G
CAMK2A
CAP1P2
CAPN14
CAPN2
CARMN
CARNS1
CASK
CASKIN1
CASTOR1
CATSPERG
CBLN2
CCBE1
CCDC120
CCDC163
CCDC178
CCDC183
CCDC183-AS1
CCDC184
CCDC194
CCDC200
CCDC27
CCDC65
CCDC80
CCDC85A
CCDC93
CCN4
CD248
CD81-AS1
CDC20B
CDC37P2
CDC42BPG
CDC42EP5
CDCA4P1
CDH10
CDH11
CDH12
CDH17
CDKN1C
CDKN2B
CDX1
CDX2
CEMIP
CEP126
CERCAM
CFTR
CGB7
CHD3
CHRNA2
CHRNA6
CHST1
CHST3
CHTF8
CKB
CLDN18
CLDN19
CLDN20
CLDN4
CLEC11A
CLEC2L
CLIC6
CLSTN2
CLUL1
CNTD1
CNTN5
CNTN6
COL12A1
COL13A1
COL15A1
COL17A1
COL18A1-AS1
COL19A1
COL1A1
COL1A2
COL2A1
COL3A1
COL4A1
COL4A2
COL4A2-AS1
COL4A2-AS2
COL4A3
COL4A5
COL4A6
COL5A1
COL5A2
COL6A2
COL6A3
COL6A4P2
COL6A6
COL7A1
COLEC12
COLGALT1
CORT
CPA1
CPA2
CPA4
CPE
CPZ
CRB2
CREB3L1
CRISPLD2
CROCCP3
CRTC1
CSDC2
CSMD3
CSNK1G2-AS1
CST1
CST2
CST5
CTBP1-AS
CTHRC1
CTSK
CUBN
CUL7
CXXC4
CXXC5-AS1
CYMP
CYMP-AS1
CYP19A1
CYP2T1P
CYP2W1
CYSRT1
DACT2
DACT3
DACT3-AS1
DAGLA
DCDC2B
DCLK2
DCUN1D2-AS
DDX18P1
DIAPH1-AS1
DIO2
DIO3
DIPK1B
DKK1
DLGAP3
DLK1
DLK2
DLX2
DLX3
DLX4
DLX6-AS1
DMPK
DNAH17
DNAH2
DNAH8
DNAJC6
DNASE1
DNASE1L2
DNM1P46
DNM1P47
DOK4
DPEP1
DPRXP4
DPY19L2P3
DRD2
DRP2
DSCAML1
DST-AS1
DSTNP1
DUBR
DUOX1
DUOXA1
DUSP15
DUSP4
DUSP8P5
DUSP9
DUX4L50
DZIP1L
EDARADD
EDDM13
EDN3
EEF1A1P10
EEF1A1P8
EEF1GP1
EFEMP2
EFNB1
EFNB2
EGF
EGFLAM
EGLN3P1
EHD1
EHD2
ELF4
ELFN2
EMILIN2
EMX2OS
ENC1
ENDOU
ENOX1
ENPP7P4
ENTPD3
EPB41L4A
EPB41L4A-DT
EPCAM-DT
EPHA10
EPHB3
EPHX4
EPN2-AS1
EPPK1
EPS8L1
ERFL
ERP27
ERV3-1
ERVH48-1
ERVV-1
ERVV-2
ERVW-1
ESRRG
ETF1P2
EVC
EVX1
F2RL1
F2RL2
F3
FAM110D
FAM118A
FAM163A
FAM181B
FAM218A
FAM219A
FAM228B
FAM3B
FAM83F
FANK1
FAR2P4
FAT2
FBLN1
FBLN2
FBLN5
FBN1
FBP2
FBXL19-AS1
FBXL2
FENDRR
FER1L4
FER1L5
FGF9
FIBIN
FIGNL2
FILNC1
FLNB-AS1
FLNC
FLNC-AS1
FLRT2
FLRT3
FMOD
FNDC1
FOLR1
FOXC2
FOXE1
FOXF1
FOXF2
FOXK1
FOXP4
FOXQ1
FREM1
FRMD8
FRMPD2
FRRS1L
FRZB
FSCN2
FSHR
FSIP2
FSTL3
FUT8-AS1
FZD8
GABRA2
GABRB1
GABRG3
GABRP
GALNT10
GALNT16
GALNT4
GALNT5
GAPDHP21
GAPDHP35
GAPDHP61
GAS2L1P2
GAS6
GAS6-DT
GAS8-AS1
GATA2
GATA2-AS1
GATA3
GATA3-AS1
GATA5
GCC2-AS1
GCM1
GDF10
GDF6
GDPD3
GET4
GFRA3
GGT8P
GIPR
GJA5
GLRXP3
GLUD1P3
GLYATL1P2
GNG10
GNG13
GNG5
GOLGA3
GPC3
GPR101
GPR78
GPR87
GPRC5A
GPSM1
GRAMD1B
GRAMD2A
GREB1L
GRIA2
GRIK1
GRIN3B
GSN
GSN-AS1
GSTA3
GUCA2A
GUCY2C
GUCY2D
GXYLT2
H3P37
HAND1
HAND2
HAND2-AS1
HAPLN1
HAPLN2
HCAR1
HCRTR1
HDGFP1
HECW2-AS1
HES4
HES7
HEY1
HHIP
HHIPL2
HIF1A-AS3
HIF3A
HMGA2-AS1
HMGB1P14
HMGCLL1
HNRNPA1P14
HNRNPA1P27
HNRNPA1P49
HNRNPA1P59
HNRNPA3P9
HOOK3
HOPX
HOTAIRM1
HOXA-AS3
HOXA1
HOXA10
HOXA10-AS
HOXA11
HOXA11-AS
HOXA13
HOXA9
HOXB-AS1
HOXB-AS2
HOXB-AS3
HOXB1
HOXB2
HOXB3
HOXB4
HOXB5
HOXB6
HOXB7
HOXB8
HOXB9
HOXC4
HOXC6
HOXC8
HOXC9
HOXD4
HOXD9
HR
HS3ST1
HSD3BP2
HSD3BP4
HSD3BP5
HSP90AB2P
HSPA12A
HSPA8P1
HSPA8P15
HSPB7
HSPB8
HSPG2
HTR1E
IGDCC4
IGF2
IGF2BP2-AS1
IGFBP3
IGFBP6
IGFN1
IGSF1
IGSF10
IHH
IL11
IL17D
IL1A
IL31RA
ILDR2
IMPG1
IMPG2
INCA1
INE1
INHA
INKA1
INSL4
INTS9-AS1
IPO5P1
IQCJ-SCHIP1
IQSEC3P1
ISL1
ISM2
ISX
ITGA11
ITGA3
ITGA8
ITPKA
JAG2
JCAD
JDP2
JHY
JMJD1C-AS1
JPH2
KAZALD1
KCNE4
KCNF1
KCNIP2-AS1
KCNJ13
KCNJ16
KCNK10
KCNK3
KCNQ5
KCNV1
KCP
KCTD16
KCTD19
KDELR3
KEL
KIF26B
KIF26B-AS1
KIF9-AS1
KLF2P1
KLHL31
KLHL35
KLHL41
KLK6
KLK7
KLK8
KRBA2
KRR1P1
KRT16
KRT18P16
KRT19
KRT6C
KRT7
KRT7-AS
KRT8P3
KRT8P39
KRT8P41
KRT8P46
L3MBTL1
LAMA1
LAMA3
LAMA5
LAMB1
LAMC1-AS1
LANCL3
LCMT1-AS2
LCN15
LEF1
LEF1-AS1
LGALS3
LGI3
LGI4
LGR6
LHFPL3
LIFR
LIFR-AS1
LINC00205
LINC00332
LINC00348
LINC00379
LINC00456
LINC00475
LINC00479
LINC00494
LINC00501
LINC00511
LINC00578
LINC00595
LINC00624
LINC00648
LINC00654
LINC00842
LINC00930
LINC00960
LINC01108
LINC01305
LINC01586
LINC01594
LINC01605
LINC01637
LINC01638
LINC01668
LINC01695
LINC01697
LINC01762
LINC01836
LINC01895
LINC01914
LINC01948
LINC01960
LINC01993
LINC01996
LINC02006
LINC02035
LINC02038
LINC02298
LINC02323
LINC02371
LINC02381
LINC02413
LINC02576
LINC02593
LINC02610
LINC02614
LINC02660
LINC02772
LIPH
LIX1
LMCD1
LMO7-AS1
LMOD1
LMOD2
LOX
LOXL1
LPAR1
LRATD1
LRFN1
LRP2
LRP4
LRP4-AS1
LRRC1
LRRC26
LRRC32
LRRC37A11P
LRRC43
LRRC4B
LRRN2
LRRN4
LSP1P4
LTBP2
LYPD6B
MAB21L2
MADD-AS1
MAGEB17
MAGED1
MAK
MALRD1
MAP1LC3C
MAP3K6
MAP6D1
MAP7D1
MAP7D2
MAPK3
MAPK4
MAPK8IP3
MAPKBP1
MARCHF9
MATN1
MATN3
MCOLN3
MDFI
MECOM
MED14OS
MEF2B
MEIS1-AS3
MELTF
MELTF-AS1
MEOX1
MEP1A
MESTP1
METTL24
MEX3D
MFAP4
MFSD13A
MFSD6L
MID1IP1
MINAR1
MIR1281
MIR133A1HG
MIR137HG
MIR200CHG
MIR3131
MIR3142HG
MIR324
MIR4730
MIR483
MIR503HG
MIR641
MKNK1-AS1
MKRN2OS
MKRN7P
MMP10
MMP12
MMP14
MMP2
MMP28
MNX1
MOSPD1
MRC2
MROH1
MRPS24
MRTFA-AS1
MS4A10
MSRB3
MSX1
MSX2
MT-TC
MT-TF
MT-TH
MT-TY
MTNR1B
MUC15
MUC19
MXRA5
MXRA8
MYBPC3
MYH16
MYH4
MYH6
MYL3
MYL4
MYL7
MYLK-AS1
MYLK3
MYO18B
MYO1A
MYOF
MYPOP
NAP1L4P1
NBL1
NCAM1
NCAM1-AS1
NCAPD2P1
NCBP2-AS1
NCK2
NCLP1
NDNF
NDRG4
NECTIN3-AS1
NECTIN4
NEK5
NEURL1
NEXN-AS1
NGF-AS1
NHLRC4
NID2
NINL
NIPAL4
NKD1
NKILA
NKX2-3
NKX3-2
NLRP7
NME2
NMUR1
NNAT
NOG
NOP2
NOX4
NPAP1
NPM2
NPNT
NPPA
NPPB
NPSR1-AS1
NPY
NQO1
NR0B1
NR2E3
NRG2
NRGN
NT5DC4
NTF4
NTN5
NTRK2
NUCB1-AS1
OBSCN
OBSCN-AS1
ODAM
ODAPH
ODC1
ODCP
OPRL1
OR10V2P
OR2W3
OSBPL7
OSR1
OSR2
OSTCP4
OSTN
OTOGL
OVOL1
P2RX6
P3H2-AS1
P4HA2
PABPC5
PACS1
PAGE4
PALM
PAMR1
PANCR
PANX3
PAPPA
PAQR7
PARM1
PAX2
PCAT14
PCAT6
PCDH10
PCDH17
PCDH7
PCDHA5
PCDHA8
PCDHA9
PCED1B
PCP4
PCSK1N
PCSK5
PDCD6
PDCL3P4
PDE1C
PDE4C
PDE6A
PDGFB
PDGFRA
PDGFRB
PDIA2
PDZD7
PDZRN3
PEAR1
PET117
PFKFB4
PFN1P6
PGAM1P7
PGAM4
PGF
PHACTR2P1
PHEX
PHF24
PICART1
PIGCP1
PIK3C2B
PITX1
PITX2
PITX3
PKD1L1
PKDCC
PKMP1
PKP3
PKP4-AS1
PLA2G4F
PLA2R1
PLAC4
PLAGL1
PLCD1
PLCD3
PLCE1
PLCE1-AS1
PLEC
PLEKHG6
PLEKHN1
PLN
PLXDC1
PLXNA3
PLXNA4
PLXNC1
PMP22
PNLIPRP2
PNMA5
PNPLA1
POFUT2
POSTN
POT1-AS1
POTEF
POU6F2-AS2
PPDPF
PPEF1
PPIAP53
PPIHP1
PPP1R13L
PPP1R14A
PPP1R3D
PRC1
PRCD
PRDM16
PRDM6
PRDX3P2
PROK1
PROX2
PRR15
PRR15L
PRR5-ARHGAP8
PRRT4
PRRX1
PRSS22
PRSS23
PRSS27
PRSS35
PRTG
PSAPL1
PSG4
PSMD10P1
PTCHD4
PTCSC2
PTN
PTPRVP
PWWP2B
PYGB
PYGO1
PYY2
RAB11FIP1P1
RAB11FIP5
RAB25
RAB3D
RAB40A
RAB6D
RAB9B
RABAC1
RARRES2P1
RBBP8NL
RBFADN
RBM12B-AS1
RBM20
RBP2
RBP3
RBPMS-AS1
RCC2P6
REEP1
RENBP
RFLNA
RFX6
RGS4
RGS9BP
RHAG
RHBDL2
RHOBTB1
RHOBTB2
RHOC
RHOXF1P1
RHOXF1P2
RHOXF1P3
RILPL1
RIMBP2
RIPOR1
RIPOR3
RN7SKP271
RN7SKP74
RN7SL208P
RN7SL23P
RN7SL535P
RN7SL574P
RNF113B
RNF183
RNF213-AS1
RNF223
RNF224
RNU6-1262P
ROBO2
RPL17P22
RPL18AP7
RPL26P27
RPL29P19
RPL5P8
RPL7AP10
RPLP0P2
RPS14P8
RPS4XP22
RPS6KA4
RPSAP46
RSPO2
RSPO3
RSRP1
RTEL1
RTL1
RTL8C
RTL9
RYKP1
S100A10
S100A13
S100A14
S100A2
S100A3
S100A6
S100Z
S1PR3
SALRNA2
SATB2
SATB2-AS1
SBNO1-AS1
SBSN
SBSPON
SCARF2
SCEL
SCG2
SCN3A
SCN7A
SCUBE2
SCUBE3
SCX
SEMA3B
SEMA3C
SEMA3F-AS1
SEMA6D
SEPTIN5
SEPTIN8
SERPINB5
SERPINE3
SERPINH1P1
SFI1
SFN
SGCG
SGIP1
SGSM3
SH3D21
SH3GL1P2
SH3RF3
SH3RF3-AS1
SH3YL1
SHANK2-AS1
SI
SIPA1L2
SLC12A4
SLC13A4
SLC15A2
SLC16A3
SLC16A5
SLC18A1
SLC18A3
SLC1A3
SLC25A39P1
SLC25A41
SLC26A2
SLC2A7
SLC34A2
SLC34A3
SLC35F3
SLC35G1
SLC36A1
SLC36A2
SLC39A2
SLC39A4
SLC44A4
SLC47A2
SLC5A2
SLC5A5
SLC6A4
SLC7A4
SLC7A6
SLC7A7
SLC9A2
SLC9A3
SLC9A3-AS1
SLCO2A1
SLFNL1
SLIT2
SLIT3
SLITRK2
SLITRK4
SLN
SMAD6
SMAD9
SMARCD3
SMCR5
SMIM10L2B
SMIM38
SMKR1
SMOX
SMTN
SMTNL2
SMURF2P1
SMYD1
SNAP25
SNHG18
SNHG31
SNX18P9
SNX30
SNX6P1
SNX8
SOCS5P4
SOD3
SORCS1
SORCS3
SOSTDC1
SOX17
SOX9
SP6
SP8
SPACA6
SPAG17
SPAG5-AS1
SPARC
SPATA17
SPDEF
SPDYE5
SPHK1
SPHKAP
SPINT1-AS1
SPINT2
SPNS1
SRC
SRP72P2
SRPK3
SRRM5
SRXN1
SST
SSUH2
SSXP10
ST8SIA1
STARD6
STMN2
STX1A
STX3
SULT1C2
SUSD2
SV2C
SVEP1
SYCP3
SYNPO2L
SYTL5
TAF10
TAFA3
TAFA4
TAFA5
TANC1
TANC2
TARID
TAS2R5
TAS2R6P
TAX1BP3
TBC1D22A-AS1
TBX10
TBX18
TBX20
TBX4
TCF21
TCP1P1
TECRL
TENM4
TEX22
TFAP2B
TFAP2E
TFCP2L1
TGFB1
TGFB1I1
TGFB2
THSD7A
TIGD3
TINAG
TINCR
TLN2
TLX2
TMC4
TMC7
TMCO3
TMED2-DT
TMED7-TICAM2
TMEM119
TMEM132C
TMEM144
TMEM200B
TMEM207
TMEM215
TMEM225B
TMEM229A
TMEM235
TMEM255A
TMEM262
TMEM266
TMEM40
TMEM51
TMEM51-AS1
TMEM52B
TMEM63C
TMEM72
TMEM74B
TMEM88
TMEM92
TMSB10P1
TNC
TNFRSF19
TNFSF15
TNFSF4
TNFSF9
TNIP3
TNNI1
TNNT2
TNNT3
TOMM5
TP53TG5
TPM1-AS
TPM3P9
TRH
TRHDE-AS1
TRIM17
TRIM3
TRIM50
TRIM58
TRIM60
TRIM63
TRIM67
TRNP1
TRPM5
TRPV6
TSFM
TSPAN18
TTLL3
TTLL9
TUBA3E
TUBAL3
TUBB1
TUBB3
TUBB4A
TUFT1
TWIST1
TYRP1
UACA
UAP1L1
UBE2CP1
UBE2R2-AS1
UCKL1-AS1
UCN2
ULK2
UNC13C
UNC5C
UPK2
UPK3A
URAD
USH1C
USP35
USP51
UTS2R
VGLL1
VIT
VPS37C
VSIG2
VTCN1
VWA5A
WDR86
WIF1
WLS
WNK4
WNT5A
WNT5A-AS1
WNT6
WNT8A
WTIP
WWC3
XIRP1
XKRX
YBX1P4
YEATS2-AS1
YPEL4
YWHAZP6
ZBED2
ZBTB12BP
ZBTB40
ZDHHC4P1
ZFPM2
ZMYND19P1
ZNF223
ZNF229
ZNF321P
ZNF516
ZNF518B
ZNF579
ZNF580
ZNF611
ZNF70
ZNF702P
ZNF703
ZNF750
ZNF761
ZNF764
ZNF765
ZNF83
ZNF865
ZNRF2P2
ZSCAN12P1

## Sheet: DPG4+5_KOUI
Gene_Symbol
ACE2
ADAMTS9-AS2
ADAMTSL5
AGR2
ALDH3B1
ALPI
ANKK1
ANKRD2
APOA4
AREG
ARID5B
ARRDC4
ATP10B
ATP13A4
B3GALT2
BATF
BCL2L15
BTNL8
CAPN8
CBR3-AS1
CD3G
CD59
CFAP53
CHI3L2
CILP
CLIC3
CLIP4
CYP17A1
CYP26B1
DAPP1
DNAH12
DTHD1
DUOX2
DUOXA2
EHF
EMP1
EPS8L3
EREG
FAM3D
FAM83A
FAP
FER1L6
FILIP1L
FMO2
FUT3
GCNT3
GGT5
GP2
GSTM3
GUCY1A1
H19
HCAR2
HHLA2
HSD3B1
HSD3B2
ICAM4
IL1RL1
ITLN1
KCNJ5
KL
KRT6A
KRT80
LAMB3
LDLRAD1
LINC00880
LINC00920
LINC01133
MEIS1
MEIS2
MGAM2
MIR181A1HG
MPZL2
MPZL3
MSLN
MSMB
MUC13
MYO7B
NABP1
NAPSA
NPR3
NR2F2-AS1
OPN3
P2RY6
PAG1
PCDH9
PDCD4
PHACTR3
PHGR1
PKHD1L1
PLAAT2
PLB1
PLEKHS1
POF1B
PRDM8
PTGDS
PTGS2
PWWP3B
RAB27B
RARB
RASSF6
RHOBTB3
RNASEL
RNF186
RNU4-1
RNU4-2
RNU5A-1
RNY1
S100A9
S100P
SCARNA21
SCARNA9
SERPINB2
SERPINB7
SFXN3
SLC26A3
SLC28A3
SLC2A5
SLC5A1
SLC9C2
SNAI2
SNORA53
SPEF2
SPINK1
SRPX2
ST6GALNAC1
ST6GALNAC2
SYNC
TBX2
TCN1
TEKT1
TFF1
TFF2
TFF3
TGFA
TLR7
TM4SF1
TNNI2
TRIM29
TSPAN1
UGT1A5
UGT2B11
VWA3B
ZNF257
A1BG-AS1
ABCA12
ACTA2
ACTG1P1
ADAM28
ADAM32
ADAM9
ADAMTS18
ADARB1
ADGB
ADGRF4
ADGRG1
ADIRF-AS1
ADPRHL1
AFP
AGER
AGR3
AHNAK2
AK8
AKAP14
AKR1B15
ALCAM
ALDH1A3
ALDH3B2
ALOX15B
ALPP
AMOT
AMPD3
ANXA1
ANXA8
ANXA8L1
APOD
AQP10
AQP4
ARHGAP18
ARHGAP40
ARHGAP5-AS1
ARHGAP6
ARHGEF3
ARHGEF38
ARMC3
ARPC1B
ARRDC3-AS1
ASAP2
ATP2B4
ATP2C2
ATP6V1C2
B3GNT3
B3GNT5
B3GNT6
B3GNT9
BAALC-AS1
BANK1
BBOX1-AS1
BBS12
BCAS1
BDKRB2
BICC1
BIRC7
BMP2
BMPR1B
BMT2
BNC1
BNIP5
BNIPL
BPIFB1
BRINP2
BTNL3
C11orf16
C16orf74
C19orf33
C1orf116
C1orf198
CA8
CA9
CAB39L
CABCOCO1
CACNA1S
CACNA2D3
CAMK2A
CAPN2
CAPN9
CAPNS2
CAPSL
CARMN
CASC2
CASQ2
CASTOR1
CATIP
CBLN2
CBR3
CBX6
CCDC102B
CCDC3
CCDC85A
CCND3
CCNO
CCSER1
CD109
CD55
CDC20B
CDC42SE1
CDH10
CDH17
CDH20
CDH7
CDHR4
CDKN2A
CDKN2B
CDKN2B-AS1
CDON
CDS1
CDX2
CEACAM6
CEP112
CEP126
CERCAM
CERKL
CERS3
CFAP100
CFAP126
CFAP43
CFAP45
CFAP47
CFAP52
CFAP54
CFAP61
CFAP65
CFAP73
CFTR
CHIA
CHRM2
CHRM3-AS2
CHST2
CKM
CLCA1
CLCA2
CLDN18
CLDN4
CLEC2A
CLIC5
CLSTN2
CLUL1
CNTN5
CNTNAP5
COL12A1
COL15A1
COL6A3
COL7A1
COL8A1
CORIN
CPA4
CPLANE1
CPO
CRB1
CRISPLD2
CRYAB
CXCL6
CYBRD1
CYP1B1
CYP1B1-AS1
CYP2T1P
CYP2W1
CYP4B1
DAAM2
DACH1
DAPL1
DAW1
DCDC2
DCLK2
DES
DGKE
DGKH
DIRAS2
DKK1
DKK3
DLEU1
DLK1
DMBT1
DNAAF1
DNAH10
DNAH11
DNAH3
DNAH7
DNAH9
DNAI1
DNAJB13
DPP4-DT
DRC1
DRC7
DRP2
DSC1
DSC3
DSG3
DUBR
DUOX1
DUOXA1
DUSP18
DUSP4
DUSP5
DUSP9
ECT2L
EDN1
EDN3
EFEMP1
EFNB2
EGF
EGFEM1P
EGFL6
EHD2
ELF4
ELF5
EMILIN2
ENDOD1
ENDOU
ENOX1
ENPP5
ENPP6
EPB41L4A
EPGN
EPHA5
ERBB4
ERCC6
ERP27
ERV3-1
EVA1B
EVPL
EYA4
F3
FABP2
FAM228B
FAM3B
FAM81B
FAM83B
FAM83E
FANK1
FAT2
FBN1
FBXL2
FER1L4
FER1L5
FMOD
FOLR1
FOXC2
FOXE1
FOXF2
FOXL1
FOXQ1
FSTL3
FUT8-AS1
FXYD3
FZD1
FZD6
GAD2
GALNT5
GATA2-AS1
GATA3
GCOM1
GDF6
GEM
GIPR
GJA5
GJB3
GJB5
GJB6
GLRB
GLS
GPA33
GPC1
GPD1L
GPR141
GPR87
GPRC5A
GRAMD2A
GRIA2
GRIK1
GRIK2
GSN
GSTA3
GSTA4
GUCY1A2
GUCY2D
GXYLT2
HAND2-AS1
HAVCR1
HCAR1
HES2
HES4
HEY1
HIF3A
HLA-G
HMGCLL1
HNRNPA1P27
HSD3BP4
HSPB7
HSPB8
HTRA3
HYMAI
ICAM5
IFT57
IGF2-AS
IGFBP3
IGFBP5
IGFL2
IGFL2-AS1
IKZF2
IL1A
INHA
INKA2-AS1
IQUB
ISX
ITGA11
ITGA8
ITGB4
ITGB6
ITGB8
JCAD
JHY
JMJD1C-AS1
JPH2
KATNBL1
KAZALD1
KCNE4
KCNJ2-AS1
KCNN4
KCTD16
KHNYN
KIAA1614
KLC3
KLF5
KLHL31
KLHL41
KRT13
KRT14
KRT15
KRT16P6
KRT17
KRT19
KRT20
KRT24
KRT4
KRT5
KRT7
KRT8P46
KRTDAP
LAMA4
LAMB1
LAMB4
LAMP3
LANCL3
LCA5
LCN9
LCNL1
LCT
LGALS12
LGALS3
LGI3
LGR5
LHX2
LIFR
LIFR-AS1
LINC00511
LINC00930
LINC00960
LINC01088
LINC01139
LINC01559
LINC01697
LINC01819
LINC01833
LINC01948
LINC02035
LINC02298
LINC02381
LINC02709
LIPH
LMO3
LMOD1
LONRF2
LOX
LPAR1
LRRC1
LRRC10B
LRRC17
LRRC66
LRRC71
LRRIQ1
LRRN3
LRRN4
LYPD3
LYPD5
LYPD6B
MAB21L1
MAB21L2
MAL
MALRD1
MANBA
MAP3K19
MAP3K6
MARCHF10
MAST4-AS1
MCOLN2
MCTP2
MECOM
MEP1A
MFAP5
MGARP
MINAR1
MIR222HG
MIR31HG
MIR4720
MISP
MLLT3
MS4A10
MS4A15
MS4A8
MUC1
MUC15
MUC16
MYBPC1
MYH15
MYH6
MYH7
MYH8
MYL3
MYLK-AS1
MYLK3
MYO16-AS1
MYO1A
MYOF
MYOG
MYOZ2
NBEAL2
NCR3LG1
NDNF
NDST4
NDUFA13
NDUFA4L2
NECTIN3-AS1
NECTIN4
NEK11
NEURL1
NIBAN2
NID2
NIPAL3
NKPD1
NME5
NME8
NMU
NOG
NOX1
NPNT
NPPA
NQO1
NR2F1-AS1
NR4A3
NRCAM
NRXN3
NTF4
NTRK2
OBSCN-AS1
OGFRL1
OLAH
OLR1
OPRK1
OR7C1
OSCP1
OSR1
OSR2
OTOP3
OVCH2
OVOL1
OXTR
P2RX6
PAEP
PAM
PAPPA
PAQR7
PARD6B
PARM1
PART1
PCDH15
PCDH7
PCDHB9
PCDHGB6
PDE10A
PDE1A
PDE1C
PDE4D
PDE6A
PDGFRA
PEBP4
PGAM2
PGC
PHYHIP
PIH1D2
PIWIL4
PLA2G4A
PLA2G4F
PLAGL1
PLAT
PLCE1
PLCE1-AS1
PLCXD3
PLK2
PLSCR5
PMFBP1
PMP22
PNLIPRP2
PNMT
POU6F2-AS2
PPBP
PPIL6
PPL
PPP1R14C
PPP1R1B
PPP1R36
PRDM16
PRDM16-DT
PRDM6
PROK1
PRR15
PRR15L
PRR16
PRR29
PRRG1
PRSS22
PSAPL1
PTCHD4
PTGES
PTHLH
PTPN1
PTPRQ
PTPRR
PWWP2B
PYGO1
QRFPR
RAB11FIP1
RAB33A
RAB36
RAB3D
RAB7B
RAB9B
RBM20
RBMS3
RBP2
REEP1
RGS22
RGS4
RGS9BP
RHOBTB2
RN7SL128P
RN7SL396P
RNF133
RNF148
RNF223
RNF227
RNU5D-1
RNVU1-31
ROPN1L
RORB
RP1
RPS16P5
RPS6KA2
RSPH1
RSPH4A
RSPH9
RTL1
RTL8B
RTL8C
RUNX2
S100A11
S100A3
S100A4
S100G
S1PR3
SBF2
SBSPON
SCARA5
SCD5
SCEL
SCIN
SCN3A
SCN7A
SCNN1B
SCUBE2
SELENOM
SEMA3C
SEMA5A
SEMA6D
SERPINB13
SERPINB5
SERPINE3
SFN
SFTA1P
SFTA2
SFTPB
SGPP2
SH3D21
SH3TC2
SHC4
SI
SIX1
SLC15A2
SLC16A12
SLC16A3
SLC25A21-AS1
SLC26A2
SLC26A9
SLC34A2
SLC44A5
SLC5A12
SLC6A14
SLC6A4
SLC7A4
SLC9A2
SLC9A3
SLC9A3-AS1
SLC9A4
SLIT2
SLIT3
SLITRK6
SMARCD3
SMIM10L2B
SMIM22
SMIM3
SMIM5
SMTNL2
SMYD1
SNAP25
SNCG
SNORA23
SNORA73B
SNORA74A
SNORA80A
SNORD15B
SNORD94
SOX9
SP6
SPAG17
SPAG6
SPAG8
SPATA17
SPATA18
SPEF1
SRL
SSPN
SSXP10
ST7-AS1
STK17B
STMND1
STX19
STXBP5
STXBP5-AS1
STYK1
SULF1
SULT2B1
SVEP1
SYNPO2
SYNPO2L
SYNPR
TACSTD2
TANC2
TAX1BP3
TBX18
TCF21
TDRD9
TES
TGFB2
TGM1
THSD7A
TINAGL1
TINCR
TLL1
TM4SF20
TMEM107
TMEM144
TMEM225B
TMEM266
TMEM40
TMPRSS11E
TMPRSS13
TNFRSF10C
TNFRSF9
TNFSF15
TNIP3
TNNT2
TNNT3
TNS4
TOGARAM2
TP63
TRH
TRIM17
TRIM63
TTLL9
TUBAL3
TULP4
TYRP1
UBASH3B
ULBP1
UNC13C
UNC5C
UPK1B
UPK2
UPK3A
USH1C
USP53
VGLL1
VGLL3
VILL
VIPR1
VSIG1
VSIG2
VSTM2L
VTCN1
VTRNA1-3
WDR38
WDR47
WDR86-AS1
WFDC1
WFDC12
WFDC21P
WNT1
WNT10A
WNT16
WNT2B
WNT5A
WNT6
WT1
XAGE2
XIRP1
XKRX
ZBBX
ZBED2
ZC3H12C
ZFPM2-AS1
ZMYND10
ZNF229
ZNF321P
ZNF433
ZNF474
ZNF518B
ZNF536
ZNF750
ZP1
ZSCAN18

## Sheet: DPG4+5_MUN
Gene_Symbol
ABCG2
ADAMTSL5
ADGRF1
AGR2
AGR3
ALDH1A2
ALPI
ANKRD40CL
ANO3
APOA4
AREG
ARL14
ARRDC4
ATP10B
ATP8B1
BNIP5
C11orf86
C15orf48
CAPN8
CASR
CBR3-AS1
CCL20
CEACAM1
CEACAM19
CEACAM20
CEACAM5
CEACAM6
CEACAM7
CIDEC
CLIC5
CXCL1
CYP26B1
DAPK2
DHRS9
DIRC3
DKK4
DUOX2
DUOXA2
EHF
ELF3
EMP1
EPS8L3
ETHE1
FABP2
FAM3D
FER1L6
FOXD2
FOXD2-AS1
GBP3
GCNT3
GDF15
GNRH2
GOLGA7B
GPX3
GUCA2A
HAVCR1
HHLA2
HLA-DRB1
HSD3B1
IL18
IL23R
IL36G
ITGB6
KRT23
LAMB3
LGALS4
LINC01214
LINC01389
LINC01671
LINC02313
LINC02490
LINC02732
LINC02747
LINC02826
LRRC19
LRRC31
LRRC66
MGAM2
MGAT4A
MMP1
MPZL3
MSMB
MUC13
MUC17
MXD1
MYBPC1
MYO7B
NDRG1
ONECUT2
OR7D2
P2RY4
PAG1
PHGR1
PI3
PLD1
POF1B
PPARG
PRSS36
RAB37
RASSF6
REG4
RIN2
RNF186
RNF223
RPL12P14
S100A16
S100P
SCAT8
SCGN
SDCBP2
SERPINB7
SFTA2
SHH
SIDT1
SLC10A2
SLC19A3
SLC6A14
SLC6A20
SMIM31
SMIM6
SPINK1
SRPX2
SULT1B1
TCN1
TFF1
TFF2
TFF3
TM4SF1
TM4SF1-AS1
TMEM150B
TMEM45B
TRPV3
TSPAN1
TSPAN8
TTC22
UCA1
UGT1A5
UGT2B11
VIL1
VSIR
ZG16
AATK
ABHD11
ABHD17C
ABO
ACE2
ACER2
ACOT11
ADAM28
ADAM9
ADAP1
ADCY6
ADGRF4
ADGRG1
AFP
AKAP7
ALOXE3
ALX1
ANKDD1B
ANO9
ANXA1
ANXA13
ANXA2
ANXA2P2
ANXA3
AP1S1
APOBEC1
APOD
APPL2
AQP10
AQP12A
AQP12B
ARHGAP27
ARHGEF16
ARHGEF38
ARID3A
ARR3
ASB14
ASRGL1
ATOH1
ATP2C2
ATP7A
AXDND1
B3GALT2
B3GNT3
B3GNT8
B4GALNT2
BAIAP2L2
BBOX1-AS1
BCAS1
BCL10
BCL2L14
BDKRB1
BDKRB2
BEST4
BHLHE41
BICDL2
BMP8A
BMP8B
BRINP2
BTG2
C12orf75
C17orf78
C1orf116
C1orf210
C1QTNF12
C2orf66
C3orf80
C6orf141
C8orf34
CA12
CA3
CA4
CACNB3
CAPN9
CASC8
CASC9
CASP5
CATSPERB
CCDC120
CCDC183
CCDC187
CCNG2
CCSER1
CD300LF
CD63
CD7
CD8B
CD8B2
CDC42BPG
CDH17
CDKN2A
CDKN2B
CDKN2B-AS1
CDS1
CDX1
CDX2
CELP
CFC1
CFTR
CHMP1B2P
CHMP3
CHP2
CHRNA1
CHST5
CKB
CLDN4
CLDN7
CLIC1
CNKSR1
CNNM4
COL17A1
CORO2A
CPA2
CPE
CRACD
CRB3
CREB3L1
CRYBG2
CTCFL
CTSE
CUBN
CYP2W1
DEGS2
DENND1C
DHRS11
DISP2
DKK1
DNAAF4
DNASE1
DOK4
DPEP1
DQX1
DSC2
DSCAML1
DUOX1
DUOXA1
DUSP4
DUSP5
DUX4L50
DYNC1I1
EBF2
EDN1
EDN3
EFNA2
EFNB1
EFNB2
EGF
ELF3-AS1
ELF4
ELOVL7
ENPP5
EPCAM
EPCAM-DT
EPHA10
EPHX4
EPS8L1
ERFL
ERICH4
ERP27
EVPL
F2RL1
F3
FA2H
FABP6
FABP6-AS1
FAHD2P1
FAM131C
FAM219A
FAM27C
FAM3B
FAM53B
FAM83B
FAM83E
FAR2P1
FBLIM1
FBXL19-AS1
FBXL2
FER1L4
FFAR4
FGF18
FGF7
FGFBP1
FKBP9
FMO9P
FMOD
FOLR1
FOXL1
FOXQ1
FREM1
FRMD1
FRMD3
FRMPD3
FSCN2
FSIP2
FUT2
FXYD3
GABRA2
GALNT5
GAS2L3
GCOM1
GDPD3
GIPR
GJB3
GJB4
GJC2
GLYATL1P1
GLYATL2
GNGT1
GOLM1
GPD1L
GPR35
GPR37L1
GPRC5A
GRIK2
GRK5
GSDME
GSKIP
GSTA4
GUCY1B2
GUCY2C
GUSBP3
HAPLN2
HCAR1
HEPH
HEY1
HID1
HKDC1
HOXA-AS2
HOXA3
HOXB-AS3
HOXB3
HOXB5
HOXB6
HOXB7
HOXB8
HOXB9
HS3ST1
HSPB8
IFI27L2
IGFBP5
IHH
IL1A
IL20RA
IL2RG
ILDR1
IMPG1
INAVA
INSL3
IPMK
IQCE
ISX
ITGA2
ITGA3
ITGB4
ITGB8
ITPKA
ITPR3
JAML
JOSD1
JUP
KAZALD1
KCNJ16
KCNJ2-AS1
KDELR3
KDF1
KIAA0319
KIF26B
KLF2P1
KLF5
KLHL1
KLHL29
KRT15
KRT19
KRT20
KRT8
KRT8P10
KRT8P3
LAD1
LAMA3
LAMA4
LAMC2
LCN15
LCN8
LCT
LGALS14
LGALS2
LGALS3
LGI4
LIF
LINC00239
LINC00494
LINC00511
LINC00520
LINC00589
LINC00605
LINC00648
LINC00649
LINC01094
LINC01186
LINC01226
LINC01291
LINC01338
LINC01559
LINC01594
LINC01605
LINC01637
LINC01645
LINC01659
LINC01697
LINC01709
LINC01762
LINC01807
LINC01819
LINC01836
LINC01842
LINC01852
LINC01889
LINC01913
LINC01977
LINC01980
LINC02038
LINC02041
LINC02253
LINC02293
LINC02298
LINC02323
LINC02365
LINC02381
LINC02404
LINC02427
LINC02441
LINC02562
LINC02593
LINC02616
LINC02672
LINC02802
LINC02820
LINP1
LIPH
LMO4
LNC-LBCS
LOX
LRATD1
LRRC1
LRRC4C
LRRIQ4
LYPD6B
LYPD8
LZTS3
MACC1
MAGEA11
MALL
MALRD1
MANSC1
MAPK13
MAPK3
MARCHF9
MECOM
MEIS2
MELTF
MEP1A
METRNL
METTL24
MFSD6L
MIR200CHG
MIR3131
MIR31HG
MIR7515HG
MISP
MKRN2OS
MLLT3
MMP10
MMP15
MMP28
MNX1
MNX1-AS1
MROH3P
MS4A8
MST1R
MTMR11
MUC2
MUC7
MYH4
MYL12B
MYO1A
MYO1D
MYOF
MYOM3
MYPN
MYRF
MYRFL
MYZAP
NAP1L4P1
NBL1
NCLP1
NDNF
NECTIN4
NEURL3
NEUROG3
NKX3-2
NKX6-1
NKX6-2
NMRAL2P
NOL4L
NOSTRIN
NOX1
NPAS4
NPNT
NQO1
NTRK2
NUP62CL
NXNL2
ONECUT3
OR51E1
OR52K3P
OR5BA1P
OR7E14P
OR7E7P
OTOP2
OTOP3
OTULINL
OVOL1
OVOL1-AS1
P2RX4
P2RX6
P4HA2
PAK5
PALM
PAQR6
PAQR8
PARM1
PART1
PCAT14
PCSK1N
PDE1C
PDE3A
PDE6A
PDE9A
PDX1
PDZD7
PERP
PGF
PHACTR3
PHEX
PHLDA2
PIGZ
PIWIL4
PKD1L1
PKDCC
PKIB
PKP3
PLA2G10
PLA2G4D
PLA2G4F
PLA2R1
PLAC8
PLCD3
PLCE1
PLEKHG6
PLEKHH1
PLK5
PLLP
PLXNA3
PNCK
PNLIPRP2
PNPLA1
POTEF
POU3F2
POU4F1
POU6F2
POU6F2-AS2
PPDPF
PPP1R14C
PPP1R14D
PPP1R36
PRDM16
PRDM16-DT
PRKCD
PRKD1
PRKG2
PRR15
PRR15L
PRSS22
PRSS23
PRSS8
PSAPL1
PSMD10P2
PSORS1C1
PTCHD4
PTHLH
PTPRR
PVRIG
PWWP2B
PYY
QSOX1
RAB25
RAB27B
RAB41
RAI2
RALB
RASA4CP
RASEF
RBBP8NL
RBP2
REC8
REEP1
REN
RFLNA
RFX6
RGS2
RHOC
RHPN2
RIPK3
RN7SKP127
RNF183
RNF224
ROCK1P1
RPL13AP20
RPLP0P2
RRAS
RSPH1
S100A10
S100A11
S100A13
S100A14
S100A2
S100A4
S100A6
S100G
SAMD11
SAMD13
SCEL
SCIN
SCT
SCTR
SEMA3B
SEMA3C
SERPINB1
SERPINB6
SERPINB9P1
SFI1
SFN
SFXN3
SGPP2
SH2D3A
SH3D21
SH3PXD2A-AS1
SH3YL1
SHC4
SHISA2
SI
SLC16A3
SLC16A5
SLC18B1
SLC22A31
SLC25A41
SLC25A5P5
SLC26A3
SLC30A2
SLC34A3
SLC36A1
SLC36A2
SLC39A4
SLC44A3
SLC44A3-AS1
SLC44A4
SLC44A5
SLC51B
SLC5A12
SLC5A7
SLC6A19
SLC6A4
SLC6A7
SLC7A4
SLC7A7
SLC9A2
SLC9A3
SLC9A3-AS1
SLCO2A1
SLITRK6
SMAGP
SMIM22
SMIM3
SNCG
SOCS5P4
SOD3
SOX9
SP6
SPACA4
SPAM1
SPINK5
SPINT1
SPINT1-AS1
SPINT2
SPOCK2
SPON1
SPRY2
SRGAP3-AS2
SRI
SRSF9P1
SSTR2
SSTR5
ST14
ST6GALNAC1
STK39
STMND1
STX3
STX7
STXBP5
STXBP5-AS1
STYK1
SULF1
SUSD1
SYT8
SYTL2
SYTL5
TBPL2
TBX10
TDP2
TENM4
TES
TEX11
TIMP2
TINAG
TINAGL1
TINCR
TJP3
TLDC2
TM4SF20
TMC4
TMC7
TMEM117
TMEM144
TMEM163
TMEM178A
TMEM185A
TMEM191B
TMEM229A
TMEM253
TMEM30B
TMEM54
TMEM87B
TMIGD1
TMPRSS3
TMPRSS4
TMSB10
TMSB4X
TNFRSF11B
TNFRSF12A
TNFSF15
TNNC1
TOR4A
TP53I3
TRIM17
TRIM21
TRIM31
TRIM40
TRIM63
TRNP1
TSPAN13
TSPAN15
TSPAN3
TTC39A
TUBAL3
TULP2
TYRP1
UNC13C
UPK1A
UPK1B
URAD
USH1C
USH1G
UTS2R
VILL
VIPR1
VIPR1-AS1
VSIG1
VSIG2
VWA7
WLS
WNT7B
WTAPP1
XKRX
XRCC4
ZNF165
ZNF223
ZNF703
ZSCAN12P1

## Sheet: DPG4+5_WANG
Gene_Symbol
ADAMTS9-AS2
ADGRD1
AFF3
AGR2
ALDH1A2
ALPI
ANXA13
ANXA4
APOA4
AREG
ARID5B
ASCL1
ATP10B
B3GALT2
C1QTNF6
C21orf62-AS1
CABCOCO1
CBR3-AS1
CD3D
CDH16
CLCN5
CPB1
CXCL16
CYP17A1
CYP1A1
CYP3A7
DCDC1
DCDC2
DNAH12
DOK6
DUOX2
DUOXA2
EGFR-AS1
ELOVL2
EPS8L3
EREG
ERICH5
FAM9A
FCRLA
FER1L6
FMO1
GATA1
GCNT3
GLIS3
GP2
GPC5
GPRIN3
GRK5
HAVCR1
HHAT
HHLA2
HKDC1
HNF1B
HOXA-AS2
HOXA3
HSD3B1
HSD3B2
HTR4
IGF2-AS
INPP4B
ITGA9-AS1
JAML
KRT222
KRT23
LDLRAD1
LGALS2
LINC00571
LINC01133
LINC01214
LINC01717
LINC02033
LINC02197
LINC02331
LINC02542
LINC02701
LINC02809
LIVAR
LIX1L
LNCAROD
LOXL4
LRP1B
LRRC63
MAMLD1
MGAM2
MIR194-2HG
MIR3609
MORC4
MUC13
MUC17
MYO7B
MYRF
NCKAP5
NDRG1
NR2F2-AS1
ONECUT1
OR52K3P
OR7D2
PAG1
PDCD4
PDX1
PIGZ
POF1B
PRKN
PTGDR2
PTPRM
PWWP3B
RAB27B
RARB
RASSF6
RFPL2
RGPD1
RGPD4
RHOU
ROS1
RPS6KA3
RXRG
SCGN
SEC22B2P
SERPINA9
SFRP4
SFXN3
SLC19A3
SLC26A3
SLC46A1
SLC51B
SLC6A14
SLC6A19
SNAI3-AS1
SNAP25-AS1
SOAT2
SOX9-AS1
SPTA1
SRPX2
ST6GALNAC1
TAB3
TBC1D9
TCP11L2
TFF3
TGFBI
TM4SF1
TMEM117
TMEM45B
TMEM72-AS1
TPTE2P5
TRIM31
TSHR
TSPAN8
UGT2B11
UNC93A
VIL1
VWA7
XCL1
ZNF710-AS1
A1BG-AS1
ABCA12
ABCC4
ACSL4
ADAM12
ADAM9
ADAMTS6
ADGRB3
AFP
AGGF1P3
AJUBA
ALK
ALX1
AMOT
ANKFN1
ANKRD20A5P
ANKRD29
ANXA2P2
APOBEC3F
AQP10
ARHGAP18
ARHGAP5
ARHGEF17
ARHGEF3
ARHGEF38
ARMCX3
ASAH2
ATP2B4
ATP2C2-AS1
ATP6V0D2
ATP7A
AXDND1
B3GNT3
B4GALNT2
BAIAP2L2
BAK1P1
BBOX1-AS1
BCAS1
BCLAF3
BCORL1
BDKRB2
BEST3
BEX1
BEX4
BICC1
BIRC7
BMF
BMP2
BMP8A
BMP8B
BMS1P8
BMS1P9
BNC1
BNIP5
BPIFB1
BRAFP1
BRINP2
BTBD9
BTG2
BTNL3
C1GALT1P2
C1orf116
C1orf210
C2orf27A
C3orf70
C9orf57
CA12
CA5B
CAPN13
CAPN9
CASC9
CASK
CATSPERB
CCDC120
CCDC144CP
CCDC148
CCDC183
CCDC62
CCDC80
CCDC85C
CCN6
CCNG2
CCSER1
CDC20B
CDH10
CDH12
CDH17
CDH6
CDKL4
CDKN2A
CDKN2B
CDKN2B-AS1
CDX2
CERKL
CFAP221
CFAP47
CHST9
CLCA1
CLCNKA
CLDN18
CLGN
CLIC5
CLUL1
CNNM1
CNTN5
CNTN6
COL15A1
COL3A1
COL4A5
COL4A6
COL5A2
COLCA1
CPA2
CPA4
CREB3L2
CREB5
CTNNA1P1
CTNND2
CTSE
CUBN
CXXC4
CYCSP34
CYCSP6
CYGB
CYP19A1
CYP24A1
DAB1
DANT2
DCLK2
DCX
DDN-AS1
DDR2
DDX11L2
DKK1
DLEU1
DLK1
DMBT1
DNAH8
DNASE1
DNM1P35
DNM1P46
DNM1P47
DNM1P51
DPP10
DRC7
DSCAM
DSCAML1
DTNA
DUOX1
DUSP15
DUSP4
DUSP8
DUSP9
EDA
EFCAB5
EGFEM1P
ELF3-AS1
ELF4
ELFN2
ELOVL7
ENOX1
EPB41L3
EPCAM-DT
EPHA3
EPHA5
EPPK1
ERBB4
ERICH4
ERO1A
ERP27
ESRRG
EVC
F3
FABP2
FABP6
FAM131C
FAM219A
FAM228B
FAM27C
FAM3B
FANCD2OS
FAR2P1
FAR2P4
FAT2
FBLN5
FBXO25
FER1L4
FER1L5
FFAR4
FGF1
FGF6
FGF7
FGF9
FIGNL2
FLT1P1
FLT3
FMOD
FOXE1
FOXK1
FOXL1
FRRS1L
FSCN2
FSIP2
FSTL3
FXYD2
GALNT5
GAPDHP70
GAST
GCOM1
GFRA3
GGT8P
GIPR
GLDN
GLP1R
GLRB
GNAZ
GNRHR
GOLGA8A
GPA33
GPC3
GPR101
GPR37L1
GPRC5A
GRIA3
GRIK2
GRIN2A
GRM3
GRM3-AS1
GRM7
GRM8
GSDME
GSN
GSTA4
GTF2H2B
GUCY1A2
GUCY2C
GUCY2D
GXYLT2
H4C5
HMGN1P37
HSD3BP1
HSD3BP2
HSD3BP4
HSD3BP5
HSP90AA5P
HSP90AA6P
HSPB7
HSPB8
HTR3B
IBA57-DT
IGF2
IGFBP3
IGFBP5
IGFN1
IGSF1
IL1RAPL1
IL31RA
INHA
IQCM
ISX
ITGA11
JCAD
KAZALD1
KCNA4
KCNH7
KCNIP1
KCNJ16
KCNMB2-AS1
KCNMB3
KCNQ1OT1
KCTD16
KDELR3
KIF26B
KLF5
KLHL13
KLHL29
KLHL31
KRT20
KRT4
KRT8P37
KRT8P46
LAMA3
LCAL1
LCOR
LCT
LGI4
LHFPL3-AS2
LIF
LINC00239
LINC00332
LINC00345
LINC00479
LINC00494
LINC00511
LINC00578
LINC00589
LINC00632
LINC00648
LINC00649
LINC00654
LINC00900
LINC00958
LINC00960
LINC01139
LINC01152
LINC01186
LINC01234
LINC01361
LINC01416
LINC01559
LINC01697
LINC01707
LINC01852
LINC01876
LINC01881
LINC01905
LINC01948
LINC01967
LINC01980
LINC02035
LINC02038
LINC02050
LINC02242
LINC02293
LINC02298
LINC02365
LINC02381
LINC02427
LINC02506
LINC02607
LINC02616
LINC02625
LINC02732
LINC02802
LIPE-AS1
LIPH
LMNTD2-AS1
LOX
LPAR1
LRATD1
LRRC1
LRRC66
LRRC7
LRRFIP1P1
LRRN3
LRRN4
LSP1P4
LSS
LTBP2
LYPD1
MAGED1
MAGED4
MAGED4B
MALRD1
MANSC1
MAP2K1P1
MAP2K4P1
MAP3K1
MAP3K15
MAP7D2
MAPK13
MAPK4
MBD5
MCTP2
MELTF
MEP1A
METTL24
MFSD6
MIR181A2HG
MIR4435-2HG
MIR4521
MIR483
MIR503HG
MISP
MLLT11
MOSPD1
MPL
MPZ
MRAS
MRPL23-AS1
MSH4
MTNR1B
MTR
MUC12
MUC16
MUC2
MUC3A
MUC7
MXRA5
MYBPHL
MYCL-AS1
MYH4
MYLK3
MYO1A
MYOF
MYOM3
NCAM1
NCAPD2P1
NCR3LG1
NECTIN3-AS1
NELL1
NEU1
NIN
NKX3-2
NKX6-1
NOL4L
NOX1
NPAS3
NPM1P19
NPM1P21
NPM1P29
NPM1P35
NPM1P43
NPM1P5
NPNT
NPSR1-AS1
NPTXR
NPY2R
NQO1
NREP
NRG3
NRXN3
NT5DC4
NTN5
NTRK1
NTRK2
NYAP2
OBSCN-AS1
OCA2
OFCC1
ONECUT3
OPHN1
OR5BH1P
OR7E7P
OSBP2
OSR1
OTOGL
P2RX6
P4HA2
PAK3
PAPPA
PAQR6
PAQR7
PAQR8
PARD6B
PARM1
PARP1P1
PARP4P1
PARP4P2
PCAT7
PCDH17
PCDHA5
PCDHA9
PCDHGB4
PCSK5
PDE10A
PDE1C
PDE3A
PDE4D
PDGFD
PDGFRA
PDK1
PDZD7
PEG10
PFKFB4
PGF
PHEX
PIEZO2
PIGFP1
PITX2
PKN2-AS1
PLA2R1
PLBD2
PLCB1
PLCE1
PLCXD3
PLEKHG6
PLXNA3
PLXNB3
PLXNC1
PMFBP1
PMS2P4
PNCK
PNMA3
POT1-AS1
POTEF
POU6F2
POU6F2-AS2
PRDM16
PRDM16-DT
PRICKLE2-AS3
PRKAR1AP1
PRKCA
PRKG2
PRR15L
PRSS1
PRSS2
PRSS57
PSAPL1
PSMD10P2
PTCHD4
PTENP1
PTGER3
PTGS1
PTHLH
PTPRQ
PTPRR
RAB11FIP1
RAB3C
RAB3D
RAB6D
RAB7B
RAB9B
RAC1P5
RAG1
RALYL
RAP2C-AS1
RASEF
RB1
RBMS2
RBMS2P1
RBP1
RBP2
REEP1
RFX6
RGPD5
RHOBTB2
RHOF
RHOT1P1
RILPL1
RIT1
RN7SKP180
RN7SKP71
RN7SKP80
RN7SL449P
RN7SL574P
RN7SL751P
RNF2P1
RNFT2
RNU5D-1
RNU6-1099P
RNU6-32P
RNY4P7
ROBO1
ROBO2
RPL17P22
RPL23AP49
RPL36AP15
RRAGD
RTL1
RTL8B
RTL9
S100A14
SBF2-AS1
SCARA3
SCAT8
SCD
SCDP1
SCN3B
SCUBE3
SDHCP2
SDHCP3
SDHCP4
SDHDP2
SEMA3B
SEMA3B-AS1
SEMA3C
SERPINB9P1
SERPINI1
SFRP5
SGIP1
SH3KBP1
SI
SLC16A3
SLC22A23
SLC22A8
SLC26A9
SLC29A4
SLC34A2
SLC34A3
SLC44A3
SLC44A3-AS1
SLC44A5
SLC5A12
SLC5A2
SLC5A4-AS1
SLC6A11
SLC6A4
SLC7A4
SLC9A3
SLC9A3-AS1
SLCO1C1
SLCO4C1
SLIT2
SLIT3
SLITRK2
SMAD9
SMARCA1
SMARCD3
SMIM10L2B
SNAP25
SNCAIP
SNHG31
SNX30
SOCS5P4
SOS1
SOX9
SPACA6
SPAG6
SPATA45
SPHK1
SPOCK2
SRGAP3
SRGAP3-AS2
SSTR5-AS1
SSUH2
STC1
STON2
STUM
STXBP4
STXBP5-AS1
SULF1
SULT1C2
SULT1C4
SUSD1
SYNPO2L
SZT2-AS1
TAF1L
TANC2
TBC1D8B
TBL1X
TBX18
TBX5
TCAF1
TCEA1P3
TCEAL8
TCP10L2
TDP2
TESC
TEX11
TEX41
TGFB2
THSD7A
TLDC2
TM4SF20
TM9SF4
TMEM144
TMEM217
TMEM225B
TMEM229B
TMEM269
TMEM51-AS1
TMEM72
TMEM74B
TMSB4XP8
TNFRSF10C
TNFRSF13B
TNFRSF19
TNFRSF9
TNFSF15
TNFSF4
TNNT2
TP53BP2
TPTEP1
TRAPPC13P1
TRIM40
TRIM50
TRIM67
TRNP1
TRPV2
TSIX
TSSK3
TTC28
TTC34
TTC39A
TTLL9
TUBB4A
TULP4
UNC13C
UNGP3
UPK1A-AS1
UPK1B
UPK3A
USH1C
USP51
VSIG1
WASF3
WHSC1L2P
WNK4
WNT2B
WT1
WTAPP1
XIRP2
YWHAZP5
ZBTB33
ZC3H12B
ZDBF2
ZDHHC9
ZKSCAN3
ZMAT3
ZNF124
ZNF518B
ZNF624
ZNF70
ZNF703
ZNF709
ZNF91
ZPLD1

## Sheet: UniqueGenesGAO+MUN
Gene_Symbol
ADAMTSL5
CBR3-AS1
GDF15
GNRH2
GOLGA7B
GRK5
HKDC1
HOXA-AS2
HOXA3
IL36G
ITGB6
LAMB3
LGALS2
LINC01094
LINC02732
LINC02747
MYRF
OR7D2
P2RY4
PHGR1
PIGZ
S100A16
S100P
SCTR
SLC51B
SLC6A19
ZG16
ABO
ACOT11
ADCY6
ADGRF4
ADGRG1
ALOXE3
ALX1
ANKDD1B
ANXA3
ARID3A
ASRGL1
B3GNT8
B4GALNT2
BBOX1-AS1
BDKRB1
BMP8A
BMP8B
C12orf75
C1orf210
C3orf80
CA4
CACNB3
CCDC120
CCDC183
CDC42BPG
CDX1
CFTR
CKB
CLDN4
COL17A1
CPA2
CPE
CREB3L1
CUBN
CYP2W1
DNASE1
DOK4
DPEP1
DSCAML1
DUOXA1
DUSP4
DUX4L50
EDN3
EFNB1
EFNB2
EGF
EPCAM-DT
EPHA10
EPHX4
EPS8L1
ERFL
F2RL1
FAM219A
FBXL19-AS1
FBXL2
FOLR1
FOXQ1
FREM1
FSCN2
FSIP2
GABRA2
GDPD3
GUCA2A
GUCY2C
HAPLN2
HCAR1
HEY1
HOXB-AS3
HOXB3
HOXB5
HOXB6
HOXB7
HOXB8
HOXB9
HS3ST1
IHH
IL1A
IMPG1
ITGA3
ITPKA
KCNJ16
KDELR3
KIF26B
KLF2P1
KRT19
KRT8P3
LAMA3
LCN15
LGALS3
LGI4
LINC00494
LINC00511
LINC00648
LINC01594
LINC01605
LINC01637
LINC01697
LINC01762
LINC01836
LINC02038
LINC02298
LINC02323
LINC02381
LINC02593
LRATD1
LYPD6B
MAPK3
MARCHF9
MECOM
MELTF
METTL24
MFSD6L
MIR200CHG
MIR3131
MKRN2OS
MMP10
MMP28
MNX1
MYH4
NAP1L4P1
NBL1
NCLP1
NDNF
NECTIN4
NKX3-2
OVOL1
P4HA2
PALM
PCAT14
PCSK1N
PDE1C
PDE6A
PDZD7
PGF
PHEX
PKD1L1
PKDCC
PKP3
PLA2G4F
PLA2R1
PLCD3
PLEKHG6
PLXNA3
PNLIPRP2
PNPLA1
POTEF
POU6F2-AS2
PPDPF
PRR15
PRSS22
PRSS23
PTCHD4
PWWP2B
RAB25
RBBP8NL
RFLNA
RFX6
RHOC
RNF183
RNF223
RNF224
RPLP0P2
S100A10
S100A13
S100A14
S100A2
S100A6
SCEL
SEMA3B
SFI1
SFN
SH3D21
SH3YL1
SLC16A5
SLC25A41
SLC34A3
SLC36A1
SLC36A2
SLC39A4
SLC44A4
SLC7A7
SLC9A2
SLC9A3-AS1
SLCO2A1
SOCS5P4
SOD3
SP6
SPINT1-AS1
SPINT2
STX3
SYTL5
TBX10
TENM4
TINAG
TINCR
TMC4
TMC7
TMEM229A
TRIM17
TRIM63
TRNP1
TUBAL3
TYRP1
URAD
UTS2R
VSIG2
WLS
XKRX
ZNF223
ZNF703
ZSCAN12P1

## Sheet: Overlap
Gene_Symbol
ALPI
APOA4
ATP10B
DUOX2
EPS8L3
GCNT3
HAVCR1
HHLA2
HSD3B1
SFXN3
ST6GALNAC1
UGT2B11
ADAM9
AFP
AQP10
BDKRB2
BNIP5
C1orf116
CDH17
CDKN2B
CDX2
DKK1
DUOX1
ELF4
ERP27
F3
FAM3B
FER1L4
FMOD
GALNT5
GIPR
GPRC5A
HSPB8
ISX
KAZALD1
LIPH
LOX
LRRC1
MALRD1
MEP1A
MYO1A
MYOF
NPNT
NQO1
NTRK2
P2RX6
PARM1
PLCE1
PRDM16
PRR15L
PSAPL1
RBP2
REEP1
SEMA3C
SI
SLC16A3
SLC6A4
SLC7A4
SLC9A3
SOX9
TMEM144
TNFSF15
UNC13C
USH1C

## Sheet: UniqueGenesCEL+KOUI+WANG
Gene_Symbol
AGR2
AREG
DNAH12
DUOXA2
FER1L6
GP2
HSD3B2
LDLRAD1
MUC13
MYO7B
PAG1
POF1B
PWWP3B
RARB
RASSF6
SLC26A3
SRPX2
TFF3
TM4SF1
ARHGAP18
ARHGEF38
ATP2B4
B3GNT3
BCAS1
BMP2
BRINP2
BTNL3
CCSER1
CDC20B
CERKL
CLDN18
CLIC5
DCDC2
DLK1
DMBT1
DUSP9
ERBB4
FABP2
FSTL3
GCOM1
GPA33
GSN
GUCY2D
GXYLT2
HSD3BP4
KLF5
KLHL31
KRT20
LCT
LPAR1
LRRC66
LRRN4
MISP
NCR3LG1
NOX1
OSR1
PAQR7
PTPRR
RAB11FIP1
RAB3D
RAB7B
RAB9B
RHOBTB2
SLC26A9
SLC44A5
SLC5A12
SLIT3
SMIM10L2B
TM4SF20
TMEM225B
TNFRSF9
UPK1B
UPK3A
ZNF518B
