# Supplementary material for: Elimination of CDX2 restricts intestinal hybrid differentiation signatures in stem cell-derived hepatocyte-like cells
Source: Stem Cell Res Ther. 2025 Oct 7;16:543. doi: 10.1186/s13287-025-04696-6 (PMC12505559; doi:10.1186/s13287-025-04696-6)
Supplement: Supplementary file 4 — Additional file 4. [file 13287_2025_4696_MOESM4_ESM.xls]

## Sheet: Tabelle1
name	dye	condition	protein	count	BR	TR
C1-H108_CEL_C18_AFP_CDX2_488_20x_05.czi	488	WT	CDX2	520	3	1
C1-H108_CEL_C18_ALB_CDX2_488_20x_01.czi	488	WT	CDX2	313	3	2
C1-H108_CEL_C18_ALB_CDX2_488_20x_02.czi	488	WT	CDX2	333	3	3
C1-H108_CEL_C18_ALB_CDX2_488_20x_04.czi	488	WT	CDX2	619	3	4
C1-H108_CEL_C18_ALB_CDX2_488_20x_06.czi	488	WT	CDX2	582	3	5
C2-20230822_H96_CEL_C18_AFP_CDX2_488_20x_00.czi	488	WT	CDX2	521	1	1
C2-20230822_H96_CEL_C18_ALB_CDX2_488_20x_00.czi	488	WT	CDX2	586	1	3
C2-20230822_H99_CEL_C18_AFP_CDX2_488_20x_00.czi	488	WT	CDX2	348	2	1
C2-20230822_H99_CEL_C18_ALB_CDX2_488_20x_00.czi	488	WT	CDX2	363	2	4
C2-20230825_H96_CEL_C18_AFP_CDX2_488_20x_02.czi	488	WT	CDX2	581	1	2
C2-20230825_H96_CEL_C18_ALB_CDX2_488_20x_01.czi	488	WT	CDX2	562	1	4
C2-20230825_H96_CEL_C18_ALB_CDX2_488_20x_02.czi	488	WT	CDX2	526	1	5
C2-20230825_H96_CEL_C18_ALB_CDX2_488_20x_03.czi	488	WT	CDX2	523	1	6
C2-20230825_H99_CEL_C18_AFP_CDX2_488_20x_01.czi	488	WT	CDX2	397	2	2
C2-20230825_H99_CEL_C18_AFP_CDX2_488_20x_02.czi	488	WT	CDX2	382	2	3
C2-20230825_H99_CEL_C18_ALB_CDX2_488_20x_01.czi	488	WT	CDX2	371	2	5
C2-20230825_H99_CEL_C18_ALB_CDX2_488_20x_02.czi	488	WT	CDX2	368	2	6
C3-H108_CEL_C18_AFP_CDX2_DAPI_20x_05.czi	DAPI	WT	CDX2	564	3	4
C3-H108_CEL_C18_ALB_CDX2_DAPI_20x_02.czi	DAPI	WT	CDX2	365	3	2
C3-H108_CEL_C18_ALB_CDX2_DAPI_20x_04.czi	DAPI	WT	CDX2	670	3	3
C3-H108_CEL_C18_ALB_CDX2_DAPI_20x_06.czi	DAPI	WT	CDX2	611	3	5
C3-H108_CEL_C18_ALB_CDX2_DAPI_20x_01.czi	DAPI	WT	CDX2	348	3	1
C3-20230822_H96_CEL_C18_AFP_CDX2_DAPI_20x_00.czi	DAPI	WT	CDX2	646	1	1
C3-20230822_H96_CEL_C18_ALB_CDX2_DAPI_20x_00.czi	DAPI	WT	CDX2	690	1	3
C3-20230822_H99_CEL_C18_AFP_CDX2_DAPI_20x_00.czi	DAPI	WT	CDX2	373	2	1
C3-20230822_H99_CEL_C18_ALB_CDX2_DAPI_20x_00.czi	DAPI	WT	CDX2	410	2	4
C3-20230825_H96_CEL_C18_AFP_CDX2_DAPI_20x_02.czi	DAPI	WT	CDX2	657	1	2
C3-20230825_H96_CEL_C18_ALB_CDX2_DAPI_20x_01.czi	DAPI	WT	CDX2	644	1	4
C3-20230825_H96_CEL_C18_ALB_CDX2_DAPI_20x_02.czi	DAPI	WT	CDX2	637	1	5
C3-20230825_H96_CEL_C18_ALB_CDX2_DAPI_20x_03.czi	DAPI	WT	CDX2	639	1	6
C3-20230825_H99_CEL_C18_AFP_CDX2_DAPI_20x_01.czi	DAPI	WT	CDX2	433	2	2
C3-20230825_H99_CEL_C18_AFP_CDX2_DAPI_20x_02.czi	DAPI	WT	CDX2	428	2	3
C3-20230825_H99_CEL_C18_ALB_CDX2_DAPI_20x_01.czi	DAPI	WT	CDX2	413	2	5
C3-20230825_H99_CEL_C18_ALB_CDX2_DAPI_20x_02.czi	DAPI	WT	CDX2	423	2	6
C1-H109_CEL_C18_CDX2KO_AFP_CDX2_488_20x_01.czi	488	KO	CDX2	0	3	1
C1-H109_CEL_C18_CDX2KO_AFP_CDX2_488_20x_02.czi	488	KO	CDX2	0	3	2
C1-H109_CEL_C18_CDX2KO_AFP_CDX2_488_20x_03.czi	488	KO	CDX2	1	3	3
C1-H109_CEL_C18_CDX2KO_AFP_CDX2_488_20x_04.czi	488	KO	CDX2	0	3	4
C1-H109_CEL_C18_CDX2KO_ALB_CDX2_488_20x_03.czi	488	KO	CDX2	0	3	5
C2-20230822_H94_CEL_C18_CDX2KO_AFP_CDX2_488_20x.czi	488	KO	CDX2	39	1	1
C2-20230822_H94_CEL_C18_CDX2KO_ALB_CDX2_488_20x.czi	488	KO	CDX2	4	1	4
C2-20230822_H97_CEL_C18_CDX2KO_AFP_CDX2_488_20x.czi	488	KO	CDX2	74	2	1
C2-20230822_H97_CEL_C18_CDX2KO_ALB_CDX2_488_20x.czi	488	KO	CDX2	17	2	4
C2-20230825_H94_CEL_C18_CDX2KO_AFP_CDX2_488_20x_01.czi	488	KO	CDX2	7	1	2
C2-20230825_H94_CEL_C18_CDX2KO_AFP_CDX2_488_20x_02.czi	488	KO	CDX2	14	1	3
C2-20230825_H94_CEL_C18_CDX2KO_ALB_CDX2_488_20x_01.czi	488	KO	CDX2	42	1	5
C2-20230825_H94_CEL_C18_CDX2KO_ALB_CDX2_488_20x_02.czi	488	KO	CDX2	37	1	6
C2-20230825_H97_CEL_C18_CDX2KO_AFP_CDX2_488_20x_01.czi	488	KO	CDX2	41	2	2
C2-20230825_H97_CEL_C18_CDX2KO_AFP_CDX2_488_20x_02.czi	488	KO	CDX2	60	2	3
C2-20230825_H97_CEL_C18_CDX2KO_ALB_CDX2_488_20x_01.czi	488	KO	CDX2	44	2	5
C2-20230825_H97_CEL_C18_CDX2KO_ALB_CDX2_488_20x_02.czi	488	KO	CDX2	22	2	6
C3-H109_CEL_C18_CDX2KO_AFP_CDX2_DAPI_20x_01.czi	DAPI	KO	CDX2	756	3	1
C3-H109_CEL_C18_CDX2KO_AFP_CDX2_DAPI_20x_02.czi	DAPI	KO	CDX2	832	3	2
C3-H109_CEL_C18_CDX2KO_AFP_CDX2_DAPI_20x_03.czi	DAPI	KO	CDX2	682	3	3
C3-H109_CEL_C18_CDX2KO_AFP_CDX2_DAPI_20x_04.czi	DAPI	KO	CDX2	698	3	4
C3-H109_CEL_C18_CDX2KO_ALB_CDX2_DAPI_20x_03.czi	DAPI	KO	CDX2	611	3	5
C3-20230822_H94_CEL_C18_CDX2KO_AFP_CDX2_DAPI_20x.czi	DAPI	KO	CDX2	1086	1	1
C3-20230822_H94_CEL_C18_CDX2KO_ALB_CDX2_DAPI_20x.czi	DAPI	KO	CDX2	1324	1	4
C3-20230822_H97_CEL_C18_CDX2KO_AFP_CDX2_DAPI_20x.czi	DAPI	KO	CDX2	799	2	1
C3-20230822_H97_CEL_C18_CDX2KO_ALB_CDX2_DAPI_20x.czi	DAPI	KO	CDX2	640	2	4
C3-20230825_H94_CEL_C18_CDX2KO_AFP_CDX2_DAPI_20x_01.czi	DAPI	KO	CDX2	1156	1	2
C3-20230825_H94_CEL_C18_CDX2KO_AFP_CDX2_DAPI_20x_02.czi	DAPI	KO	CDX2	1075	1	3
C3-20230825_H94_CEL_C18_CDX2KO_ALB_CDX2_DAPI_20x_01.czi	DAPI	KO	CDX2	1065	1	5
C3-20230825_H94_CEL_C18_CDX2KO_ALB_CDX2_DAPI_20x_02.czi	DAPI	KO	CDX2	987	1	6
C3-20230825_H97_CEL_C18_CDX2KO_AFP_CDX2_DAPI_20x_01.czi	DAPI	KO	CDX2	810	2	2
C3-20230825_H97_CEL_C18_CDX2KO_AFP_CDX2_DAPI_20x_02.czi	DAPI	KO	CDX2	662	2	3
C3-20230825_H97_CEL_C18_CDX2KO_ALB_CDX2_DAPI_20x_01.czi	DAPI	KO	CDX2	879	2	5
C3-20230825_H97_CEL_C18_CDX2KO_ALB_CDX2_DAPI_20x_02.czi	DAPI	KO	CDX2	713	2	6
C2-20230822_H96_CEL_C18_HHEX_20x.czi	488	WT	HHEX	13	1	1
C2-20230822_H99_CEL_C18_HHEX_20x.czi	488	WT	HHEX	11	2	1
C2-20230825_H96_CEL_C18_HHEX_20x_01.czi	488	WT	HHEX	31	1	2
C2-20230825_H96_CEL_C18_HHEX_20x_02.czi	488	WT	HHEX	11	1	3
C2-20230825_H96_CEL_C18_HHEX_20x_03.czi	488	WT	HHEX	30	1	4
C2-20230825_H96_CEL_C18_HHEX_20x_04.czi	488	WT	HHEX	51	1	5
C2-20230825_H96_CEL_C18_HHEX_20x_05.czi	488	WT	HHEX	59	1	6
C2-20230825_H99_CEL_C18_HHEX_20x_01.czi	488	WT	HHEX	7	2	2
C2-20230825_H99_CEL_C18_HHEX_20x_02.czi	488	WT	HHEX	19	2	3
C2-20230825_H99_CEL_C18_HHEX_20x_03.czi	488	WT	HHEX	7	2	4
C2-20230825_H99_CEL_C18_HHEX_20x_04.czi	488	WT	HHEX	26	2	5
C2-20230825_H99_CEL_C18_HHEX_20x_05.czi	488	WT	HHEX	19	2	6
C2-H108_CEL_C18_HHEX_20x_01.czi	488	WT	HHEX	17	3	1
C2-H108_CEL_C18_HHEX_20x_02.czi	488	WT	HHEX	3	3	2
C2-H108_CEL_C18_HHEX_20x_03.czi	488	WT	HHEX	12	3	3
C2-H108_CEL_C18_HHEX_20x_04.czi	488	WT	HHEX	7	3	4
C2-H108_CEL_C18_HHEX_20x_05.czi	488	WT	HHEX	4	3	5
C2-H108_CEL_C18_HHEX_20x_06.czi	488	WT	HHEX	6	3	6
C2-H108_CEL_C18_HHEX_20x_07.czi	488	WT	HHEX	8	3	7
C2-H108_CEL_C18_HHEX_20x_08.czi	488	WT	HHEX	9	3	8
C3-20230822_H96_CEL_C18_DAPI_20x.czi	DAPI	WT	HHEX	549	1	1
C3-20230822_H99_CEL_C18_DAPI_20x.czi	DAPI	WT	HHEX	393	2	1
C3-20230825_H96_CEL_C18_DAPI_20x_01.czi	DAPI	WT	HHEX	646	1	2
C3-20230825_H96_CEL_C18_DAPI_20x_02.czi	DAPI	WT	HHEX	541	1	3
C3-20230825_H96_CEL_C18_DAPI_20x_03.czi	DAPI	WT	HHEX	549	1	4
C3-20230825_H96_CEL_C18_DAPI_20x_04.czi	DAPI	WT	HHEX	598	1	5
C3-20230825_H96_CEL_C18_DAPI_20x_05.czi	DAPI	WT	HHEX	607	1	6
C3-20230825_H99_CEL_C18_DAPI_20x_01.czi	DAPI	WT	HHEX	441	2	2
C3-20230825_H99_CEL_C18_DAPI_20x_02.czi	DAPI	WT	HHEX	494	2	3
C3-20230825_H99_CEL_C18_DAPI_20x_03.czi	DAPI	WT	HHEX	545	2	4
C3-20230825_H99_CEL_C18_DAPI_20x_04.czi	DAPI	WT	HHEX	390	2	5
C3-20230825_H99_CEL_C18_DAPI_20x_05.czi	DAPI	WT	HHEX	516	2	6
C3-H108_CEL_C18_DAPI_20x_01.czi	DAPI	WT	HHEX	627	3	1
C3-H108_CEL_C18_DAPI_20x_02.czi	DAPI	WT	HHEX	481	3	2
C3-H108_CEL_C18_DAPI_20x_03.czi	DAPI	WT	HHEX	777	3	3
C3-H108_CEL_C18_DAPI_20x_04.czi	DAPI	WT	HHEX	538	3	4
C3-H108_CEL_C18_DAPI_20x_05.czi	DAPI	WT	HHEX	572	3	5
C3-H108_CEL_C18_DAPI_20x_06.czi	DAPI	WT	HHEX	903	3	6
C3-H108_CEL_C18_DAPI_20x_07.czi	DAPI	WT	HHEX	678	3	7
C3-H108_CEL_C18_DAPI_20x_08.czi	DAPI	WT	HHEX	729	3	8
C2-20230822_H97_CEL_C18_CDX2KO_HHEX_20x.czi	488	KO	HHEX	267	2	1
C2-20230816_H94_CEL_C18_CDX2KO_HHEX_20x.czi	488	KO	HHEX	384	1	1
C2-20230825_H94_CEL_C18_CDX2KO_HHEX_20x_01.czi	488	KO	HHEX	291	1	2
C2-20230825_H94_CEL_C18_CDX2KO_HHEX_20x_02.czi	488	KO	HHEX	495	1	3
C2-20230825_H94_CEL_C18_CDX2KO_HHEX_20x_03.czi	488	KO	HHEX	384	1	4
C2-20230825_H94_CEL_C18_CDX2KO_HHEX_20x_04.czi	488	KO	HHEX	372	1	5
C2-20230825_H94_CEL_C18_CDX2KO_HHEX_20x_05.czi	488	KO	HHEX	489	1	6
C2-20230825_H97_CEL_C18_CDX2KO_HHEX_20x_01.czi	488	KO	HHEX	280	2	2
C2-20230825_H97_CEL_C18_CDX2KO_HHEX_20x_02.czi	488	KO	HHEX	232	2	3
C2-20230825_H97_CEL_C18_CDX2KO_HHEX_20x_03.czi	488	KO	HHEX	290	2	4
C2-20230825_H97_CEL_C18_CDX2KO_HHEX_20x_04.czi	488	KO	HHEX	215	2	5
C2-20230825_H97_CEL_C18_CDX2KO_HHEX_20x_05.czi	488	KO	HHEX	300	2	6
C2-H109_CEL_C18_CDX2KO_HHEX_20x_01.czi	488	KO	HHEX	383	3	1
C2-H109_CEL_C18_CDX2KO_HHEX_20x_02.czi	488	KO	HHEX	312	3	2
C2-H109_CEL_C18_CDX2KO_HHEX_20x_03.czi	488	KO	HHEX	330	3	3
C2-H109_CEL_C18_CDX2KO_HHEX_20x_04.czi	488	KO	HHEX	331	3	4
C2-H109_CEL_C18_CDX2KO_HHEX_20x_05.czi	488	KO	HHEX	339	3	5
C2-H109_CEL_C18_CDX2KO_HHEX_20x_06.czi	488	KO	HHEX	385	3	6
C2-H109_CEL_C18_CDX2KO_HHEX_20x_07.czi	488	KO	HHEX	315	3	7
C3-20230822_H97_CEL_C18_CDX2KO_DAPI_20x.czi	DAPI	KO	HHEX	751	2	1
C3-20230816_H94_CEL_C18_CDX2KO_DAPI_20x.czi	DAPI	KO	HHEX	1135	1	1
C3-20230825_H94_CEL_C18_CDX2KO_DAPI_20x_01.czi	DAPI	KO	HHEX	1113	1	2
C3-20230825_H94_CEL_C18_CDX2KO_DAPI_20x_02.czi	DAPI	KO	HHEX	1220	1	3
C3-20230825_H94_CEL_C18_CDX2KO_DAPI_20x_03.czi	DAPI	KO	HHEX	948	1	4
C3-20230825_H94_CEL_C18_CDX2KO_DAPI_20x_04.czi	DAPI	KO	HHEX	1186	1	5
C3-20230825_H94_CEL_C18_CDX2KO_DAPI_20x_05.czi	DAPI	KO	HHEX	1302	1	6
C3-20230825_H97_CEL_C18_CDX2KO_DAPI_20x_01.czi	DAPI	KO	HHEX	741	2	2
C3-20230825_H97_CEL_C18_CDX2KO_DAPI_20x_02.czi	DAPI	KO	HHEX	746	2	3
C3-20230825_H97_CEL_C18_CDX2KO_DAPI_20x_03.czi	DAPI	KO	HHEX	854	2	4
C3-20230825_H97_CEL_C18_CDX2KO_DAPI_20x_04.czi	DAPI	KO	HHEX	752	2	5
C3-20230825_H97_CEL_C18_CDX2KO_DAPI_20x_05.czi	DAPI	KO	HHEX	770	2	6
C3-H109_CEL_C18_CDX2KO_DAPI_20x_01.czi	DAPI	KO	HHEX	700	3	1
C3-H109_CEL_C18_CDX2KO_DAPI_20x_02.czi	DAPI	KO	HHEX	577	3	2
C3-H109_CEL_C18_CDX2KO_DAPI_20x_03.czi	DAPI	KO	HHEX	642	3	3
C3-H109_CEL_C18_CDX2KO_DAPI_20x_04.czi	DAPI	KO	HHEX	705	3	4
C3-H109_CEL_C18_CDX2KO_DAPI_20x_05.czi	DAPI	KO	HHEX	683	3	5
C3-H109_CEL_C18_CDX2KO_DAPI_20x_06.czi	DAPI	KO	HHEX	768	3	6
C3-H109_CEL_C18_CDX2KO_DAPI_20x_07.czi	DAPI	KO	HHEX	584	3	7
C2-20230822_H96_CEL_C18_PROX1_20x.czi	488	WT	PROX1	119	1	1
C2-20230822_H99_CEL_C18_PROX1_20x.czi	488	WT	PROX1	82	2	1
C2-20230825_H96_CEL_C18_PROX1_20x_01.czi	488	WT	PROX1	83	1	2
C2-20230825_H96_CEL_C18_PROX1_20x_02.czi	488	WT	PROX1	113	1	3
C2-20230825_H96_CEL_C18_PROX1_20x_03.czi	488	WT	PROX1	147	1	4
C2-20230825_H96_CEL_C18_PROX1_20x_04.czi	488	WT	PROX1	115	1	5
C2-20230825_H96_CEL_C18_PROX1_20x_05.czi	488	WT	PROX1	84	1	6
C2-20230825_H99_CEL_C18_PROX1_20x_01.czi	488	WT	PROX1	87	2	2
C2-20230825_H99_CEL_C18_PROX1_20x_02.czi	488	WT	PROX1	68	2	3
C2-20230825_H99_CEL_C18_PROX1_20x_03.czi	488	WT	PROX1	57	2	4
C2-20230825_H99_CEL_C18_PROX1_20x_04.czi	488	WT	PROX1	71	2	5
C2-20230825_H99_CEL_C18_PROX1_20x_05.czi	488	WT	PROX1	70	2	6
C2-H108_CEL_C18_PROX1_20x_01.czi	488	WT	PROX1	104	3	1
C2-H108_CEL_C18_PROX1_20x_02.czi	488	WT	PROX1	140	3	2
C2-H108_CEL_C18_PROX1_20x_03.czi	488	WT	PROX1	147	3	3
C2-H108_CEL_C18_PROX1_20x_04.czi	488	WT	PROX1	141	3	4
C2-H108_CEL_C18_PROX1_20x_05.czi	488	WT	PROX1	104	3	5
C2-H108_CEL_C18_PROX1_20x_06.czi	488	WT	PROX1	145	3	6
C2-H108_CEL_C18_PROX1_20x_07.czi	488	WT	PROX1	59	3	7
C3-20230822_H96_CEL_C18_DAPI_20x.czi	DAPI	WT	PROX1	633	1	1
C3-20230822_H99_CEL_C18_DAPI_20x.czi	DAPI	WT	PROX1	491	2	1
C3-20230825_H96_CEL_C18_DAPI_20x_01.czi	DAPI	WT	PROX1	532	1	2
C3-20230825_H96_CEL_C18_DAPI_20x_02.czi	DAPI	WT	PROX1	632	1	3
C3-20230825_H96_CEL_C18_DAPI_20x_03.czi	DAPI	WT	PROX1	584	1	4
C3-20230825_H96_CEL_C18_DAPI_20x_04.czi	DAPI	WT	PROX1	576	1	5
C3-20230825_H96_CEL_C18_DAPI_20x_05.czi	DAPI	WT	PROX1	554	1	6
C3-20230825_H99_CEL_C18_DAPI_20x_01.czi	DAPI	WT	PROX1	438	2	2
C3-20230825_H99_CEL_C18_DAPI_20x_02.czi	DAPI	WT	PROX1	439	2	3
C3-20230825_H99_CEL_C18_DAPI_20x_03.czi	DAPI	WT	PROX1	468	2	4
C3-20230825_H99_CEL_C18_DAPI_20x_04.czi	DAPI	WT	PROX1	418	2	5
C3-20230825_H99_CEL_C18_DAPI_20x_05.czi	DAPI	WT	PROX1	372	2	6
C3-H108_CEL_C18_DAPI_20x_01.czi	DAPI	WT	PROX1	613	3	1
C3-H108_CEL_C18_DAPI_20x_02.czi	DAPI	WT	PROX1	709	3	2
C3-H108_CEL_C18_DAPI_20x_03.czi	DAPI	WT	PROX1	731	3	3
C3-H108_CEL_C18_DAPI_20x_04.czi	DAPI	WT	PROX1	701	3	4
C3-H108_CEL_C18_DAPI_20x_05.czi	DAPI	WT	PROX1	594	3	5
C3-H108_CEL_C18_DAPI_20x_06.czi	DAPI	WT	PROX1	680	3	6
C3-H108_CEL_C18_DAPI_20x_07.czi	DAPI	WT	PROX1	653	3	7
C2-20230816_H94_CEL_C18_CDX2KO_PROX1_20x.czi	488	KO	PROX1	739	1	1
C2-20230822_H97_CEL_C18_CDX2KO_PROX1_20x.czi	488	KO	PROX1	886	2	1
C2-20230825_H94_CEL_C18_CDX2KO_PROX1_20x_01.czi	488	KO	PROX1	840	1	2
C2-20230825_H94_CEL_C18_CDX2KO_PROX1_20x_02.czi	488	KO	PROX1	891	1	3
C2-20230825_H94_CEL_C18_CDX2KO_PROX1_20x_03.czi	488	KO	PROX1	945	1	4
C2-20230825_H94_CEL_C18_CDX2KO_PROX1_20x_04.czi	488	KO	PROX1	859	1	5
C2-20230825_H94_CEL_C18_CDX2KO_PROX1_20x_05.czi	488	KO	PROX1	760	1	6
C2-520230822_H97_CEL_C18_CDX2KO_PROX1_20x_01.czi	488	KO	PROX1	875	2	2
C2-520230822_H97_CEL_C18_CDX2KO_PROX1_20x_02.czi	488	KO	PROX1	926	2	3
C2-520230822_H97_CEL_C18_CDX2KO_PROX1_20x_03.czi	488	KO	PROX1	935	2	4
C2-520230822_H97_CEL_C18_CDX2KO_PROX1_20x_04.czi	488	KO	PROX1	858	2	5
C2-520230822_H97_CEL_C18_CDX2KO_PROX1_20x_05.czi	488	KO	PROX1	752	2	6
C2-H109_CEL_C18_CDX2KO_PROX1_20x_01.czi	488	KO	PROX1	534	3	1
C2-H109_CEL_C18_CDX2KO_PROX1_20x_02.czi	488	KO	PROX1	508	3	2
C2-H109_CEL_C18_CDX2KO_PROX1_20x_03.czi	488	KO	PROX1	647	3	3
C2-H109_CEL_C18_CDX2KO_PROX1_20x_04.czi	488	KO	PROX1	430	3	4
C2-H109_CEL_C18_CDX2KO_PROX1_20x_05.czi	488	KO	PROX1	615	3	5
C2-H109_CEL_C18_CDX2KO_PROX1_20x_06.czi	488	KO	PROX1	691	3	6
C2-H109_CEL_C18_CDX2KO_PROX1_20x_07.czi	488	KO	PROX1	696	3	7
C2-H109_CEL_C18_CDX2KO_PROX1_20x_08.czi	488	KO	PROX1	531	3	8
C3-20230816_H94_CEL_C18_CDX2KO_DAPI_20x.czi	DAPI	KO	PROX1	957	1	1
C3-20230822_H97_CEL_C18_CDX2KO_DAPI_20x.czi	DAPI	KO	PROX1	986	2	1
C3-20230825_H94_CEL_C18_CDX2KO_DAPI_20x_01.czi	DAPI	KO	PROX1	1062	1	2
C3-20230825_H94_CEL_C18_CDX2KO_DAPI_20x_02.czi	DAPI	KO	PROX1	1074	1	3
C3-20230825_H94_CEL_C18_CDX2KO_DAPI_20x_04.czi	DAPI	KO	PROX1	1085	1	4
C3-20230825_H94_CEL_C18_CDX2KO_DAPI_20x_03.czi	DAPI	KO	PROX1	1087	1	5
C3-20230825_H94_CEL_C18_CDX2KO_DAPI_20x_05.czi	DAPI	KO	PROX1	975	1	6
C3-520230822_H97_CEL_C18_CDX2KO_DAPI_20x_01.czi	DAPI	KO	PROX1	964	2	2
C3-520230822_H97_CEL_C18_CDX2KO_DAPI_20x_02.czi	DAPI	KO	PROX1	996	2	3
C3-520230822_H97_CEL_C18_CDX2KO_DAPI_20x_03.czi	DAPI	KO	PROX1	986	2	4
C3-520230822_H97_CEL_C18_CDX2KO_DAPI_20x_04.czi	DAPI	KO	PROX1	910	2	5
C3-520230822_H97_CEL_C18_CDX2KO_DAPI_20x_05.czi	DAPI	KO	PROX1	806	2	6
C3-H109_CEL_C18_CDX2KO_DAPI_20x_01.czi	DAPI	KO	PROX1	683	3	1
C3-H109_CEL_C18_CDX2KO_DAPI_20x_02.czi	DAPI	KO	PROX1	653	3	2
C3-H109_CEL_C18_CDX2KO_DAPI_20x_03.czi	DAPI	KO	PROX1	791	3	3
C3-H109_CEL_C18_CDX2KO_DAPI_20x_04.czi	DAPI	KO	PROX1	568	3	4
C3-H109_CEL_C18_CDX2KO_DAPI_20x_05.czi	DAPI	KO	PROX1	732	3	5
C3-H109_CEL_C18_CDX2KO_DAPI_20x_06.czi	DAPI	KO	PROX1	775	3	6
C3-H109_CEL_C18_CDX2KO_DAPI_20x_07.czi	DAPI	KO	PROX1	790	3	7
C3-H109_CEL_C18_CDX2KO_DAPI_20x_08.czi	DAPI	KO	PROX1	714	3	8
