# Supplementary material for: Elimination of CDX2 restricts intestinal hybrid differentiation signatures in stem cell-derived hepatocyte-like cells
Source: Stem Cell Res Ther. 2025 Oct 7;16:543. doi: 10.1186/s13287-025-04696-6 (PMC12505559; doi:10.1186/s13287-025-04696-6)
Supplement: Supplementary file 5 — Additional file 5. [file 13287_2025_4696_MOESM5_ESM.xls]

## Sheet: Fig3_DEG
Mean_HLC_CEL_CDX2KO_1_	log2FC_HLC_CEL_CDX2KO_1_	p.adj_HLC_CEL_CDX2KO_1_	Mean_HLC_CEL_WT_1_	log2FC_HLC_CEL_WT_1_	p.adj_HLC_CEL_WT_1_	Mean_HLC_IFA_CDX2KO_2_	log2FC_HLC_IFA_CDX2KO_2_	p.adj_HLC_IFA_CDX2KO_2_	Mean_HLC_IFA_WT_2_	log2FC_HLC_IFA_WT_2_	p.adj_HLC_IFA_WT_2_	Mean_HLC_SP4_CDX2KO_2_	log2FC_HLC_SP4_CDX2KO_2_	p.adj_HLC_SP4_CDX2KO_2_	Mean_HLC_SP4_WT_2_	log2FC_HLC_SP4_WT_2_	p.adj_HLC_SP4_WT_2_	Mean_iPSC_DEFCS_CDX2KO_1_	log2FC_iPSC_DEFCS_CDX2KO_1_	p.adj_iPSC_DEFCS_CDX2KO_1_	Mean_iPSC_DEFCS_WT_1_	log2FC_iPSC_DEFCS_WT_1_	p.adj_iPSC_DEFCS_WT_1_	Mean_iPSC_DEFCS_WT_2_	log2FC_iPSC_DEFCS_WT_2_	p.adj_iPSC_DEFCS_WT_2_	Ensembl_ID	external_gene_name	Gene_Symbol	description	entrezgene_id	Color	name
138777836981758	140794583544153	0,629340186380782	138777836981758	811878998629614	0,000351034224115281	138777836981758	-157314275126654	0,517031192505061	138777836981758	234203901782665	0,355224962199537	138777836981758	-525665019975655	0,0199806818273387	138777836981758	-182397943437962	0,456251489352416	138777836981758	-172221987254684	5,89668403133958e-15	138777836981758	-14920305737236	1,23418503178689e-11	138777836981758	-149620204247941	9,49949498701697e-12	ENSG00000000003	TSPAN6	TSPAN6	tetraspanin 6 [Source:HGNC Symbol;Acc:HGNC:11858]	7105	#ffffbf	DPG 00: Constant
465834820204294	-356272411700516	0,0900310072683515	465834820204294	-431378381705587	0,0357482306589297	465834820204294	-289520672215814	0,163766479816459	465834820204294	-158128814604753	0,475441606570958	465834820204294	-150462184212805	0,479402536938865	465834820204294	-242602827722127	0,246176392469127	465834820204294	727751345051513	0,000113015951175313	465834820204294	576746152322091	0,00241778374852296	465834820204294	463708297386131	0,0155529912489592	ENSG00000000419	DPM1	DPM1	dolichyl-phosphate mannosyltransferase subunit 1, catalytic [Source:HGNC Symbol;Acc:HGNC:3005]	8813	#ffffbf	DPG 00: Constant
168839253001589	-107460436763565	1,55706074844213e-07	168839253001589	-677066316447162	0,00108763765745858	168839253001589	-124667763982454	6,68745048135333e-10	168839253001589	-123369334534272	1,01588493697792e-09	168839253001589	-876820548598842	1,17180399633861e-05	168839253001589	-151743484277819	5,29682179665141e-14	168839253001589	-222390768702536	1,02215511259e-26	168839253001589	-215293946100384	2,19334992664214e-25	168839253001589	-212849309136443	1,21316224154927e-25	ENSG00000000457	SCYL3	SCYL3	SCY1 like pseudokinase 3 [Source:HGNC Symbol;Acc:HGNC:19285]	57147	#ffffbf	DPG 00: Constant
268215807075954	-686286506590404	0,00436852353275633	268215807075954	-119594216747174	7,45572027191866e-07	268215807075954	-401544238767249	0,0963443888515558	268215807075954	-383526301217518	0,113630881639875	268215807075954	555980031334294	0,0145356857888632	268215807075954	-288771080123723	0,912462971139061	268215807075954	178422195344214	2,40873604811401e-16	268215807075954	188486391308048	4,34084868348828e-18	268215807075954	191305531793773	1,15561587814572e-18	ENSG00000000460	FIRRM	FIRRM	FIGNL1 interacting regulator of recombination and mitosis [Source:HGNC Symbol;Acc:HGNC:25565]	55732	#ffffbf	DPG 00: Constant
203425108781056	492714314542638	0,0871585976351225	203425108781056	146427953650868	5,4175931246313e-08	203425108781056	655561423586435	0,017292334503389	203425108781056	124596290744497	3,58949662778031e-06	203425108781056	-921846184596821	0,76514289134232	203425108781056	696063938537827	0,0111251779944989	203425108781056	-4212000662335	0,12282013447956	203425108781056	-370210496056593	0,179648048865033	203425108781056	-409438761509374	0,135122805510951	ENSG00000001036	FUCA2	FUCA2	alpha-L-fucosidase 2 [Source:HGNC Symbol;Acc:HGNC:4008]	2519	#ffffbf	DPG 00: Constant
587996253381637	-193999488722444	5,83782044434922e-21	587996253381637	-175135796663617	2,03706771209653e-17	587996253381637	-251572671643196	2,46955455544e-34	587996253381637	-245456593240459	9,0829442760721e-33	587996253381637	-25214556321973	1,04943980714399e-34	587996253381637	-241190794374864	7,92357776254298e-32	587996253381637	-170313603149362	5,89945172320834e-17	587996253381637	-200203407653778	9,68557233010107e-23	587996253381637	-192530533954932	2,70790217214938e-21	ENSG00000001084	GCLC	GCLC	glutamate-cysteine ligase catalytic subunit [Source:HGNC Symbol;Acc:HGNC:4311]	2729	#ffffbf	DPG 00: Constant
535441891188937	848713598823141	0,000330803615587124	535441891188937	660405802061256	0,00555279089050993	535441891188937	726849814613763	0,00194556431259282	535441891188937	885625353287965	0,000133257253233278	535441891188937	826548489561572	0,00034871440537686	535441891188937	568600344020313	0,0161625246104369	535441891188937	504101325308521	0,0301614819646371	535441891188937	259141641153733	0,292560174234931	535441891188937	376683929684171	0,109354153455256	ENSG00000001167	NFYA	NFYA	nuclear transcription factor Y subunit alpha [Source:HGNC Symbol;Acc:HGNC:7804]	4800	#ffffbf	DPG 00: Constant
112582214370637	482052008292205	0,156648674249768	112582214370637	726208213915879	0,0245319094162287	112582214370637	970136382039333	0,00185337365302606	112582214370637	901054120709158	0,00396316535119635	112582214370637	810244162194207	0,00899908365363939	112582214370637	960916248750969	0,00196381364568427	112582214370637	71486555894853	0,0202008180282853	112582214370637	110791528293212	0,000272542688807324	112582214370637	106853223558913	0,000422074580248697	ENSG00000001460	STPG1	STPG1	sperm tail PG-rich repeat containing 1 [Source:HGNC Symbol;Acc:HGNC:28070]	90529	#ffffbf	DPG 00: Constant
393298860341466	157907683944454	1,90314199947557e-09	393298860341466	169170844293221	1,06232391123537e-10	393298860341466	218555594325027	3,64939577183609e-17	393298860341466	177272583266598	9,62482800605144e-12	393298860341466	2303955758416	5,48925446489675e-19	393298860341466	210435242186557	5,3973195714567e-16	393298860341466	-965827013030351	0,741678529432949	393298860341466	850791987663038	0,771672164029904	393298860341466	244211944561324	0,37713155034828	ENSG00000001461	NIPAL3	NIPAL3	NIPA like domain containing 3 [Source:HGNC Symbol;Acc:HGNC:25233]	57185	#ffffbf	DPG 00: Constant
902534342206464	-554917992043428	0,00472533862158086	902534342206464	-157047834350742	2,34440108394515e-16	902534342206464	-517761055683236	0,00744356195775603	902534342206464	-730944285349883	0,000121924672709647	902534342206464	-414378936977671	0,0322430416698697	902534342206464	-34679878444446	0,0799215023690417	902534342206464	112361314391845	9,2865941361447e-10	902534342206464	116493797662744	2,20514998849614e-10	902534342206464	114324193103474	4,36341709641397e-10	ENSG00000001497	LAS1L	LAS1L	LAS1 like ribosome biogenesis factor [Source:HGNC Symbol;Acc:HGNC:25726]	81887	#ffffbf	DPG 00: Constant
501137353531706	-426894425074098	0,369770316718253	501137353531706	528002413288309	0,255005918880829	501137353531706	-123052080201328	0,00591626785595354	501137353531706	-882833533793163	0,0465805569951838	501137353531706	-139892311007638	0,00161218244161624	501137353531706	-136454898447152	0,002228515539147	501137353531706	-129883929020242	0,00306835972279606	501137353531706	-122667405995811	0,00496062732404982	501137353531706	-110181061453134	0,0105760529099816	ENSG00000001561	ENPP4	ENPP4	ectonucleotide pyrophosphatase/phosphodiesterase 4 [Source:HGNC Symbol;Acc:HGNC:3359]	22875	#ffffbf	DPG 00: Constant
334450087463517	101870378139357	0,805572642293411	334450087463517	401386618632188	0,919299748308687	334450087463517	433726007423735	0,210725657075937	334450087463517	243691115911353	0,94591626878546	334450087463517	771443684018275	0,02001307760408	334450087463517	194119858047083	0,590957004928041	334450087463517	372662574387052	0,263011015167097	334450087463517	141114832146922	0,682306662581107	334450087463517	272976573104275	0,418440489128339	ENSG00000001629	ANKIB1	ANKIB1	ankyrin repeat and IBR domain containing 1 [Source:HGNC Symbol;Acc:HGNC:22215]	54467	#ffffbf	DPG 00: Constant
254827431052846	-225380337114525	0,620484579669801	254827431052846	131551133573712	0,000954738530314151	254827431052846	-1846497949866	3,17624767821952e-06	254827431052846	-586073238025389	0,144013895330531	254827431052846	-141422632784309	0,000304002768206167	254827431052846	-600203075915515	0,130842040264619	254827431052846	-22185953797683	1,61990744662832e-08	254827431052846	-248707084305208	2,93668374792673e-10	254827431052846	-239910723264646	1,10526887157003e-09	ENSG00000001630	CYP51A1	CYP51A1	cytochrome P450 family 51 subfamily A member 1 [Source:HGNC Symbol;Acc:HGNC:2649]	1595	#ffffbf	DPG 00: Constant
241804434788028	-399875979045795	0,0963117446227315	241804434788028	-410389890988314	0,0856873771041317	241804434788028	-566439263881947	0,0128621519235984	241804434788028	-747361985626146	0,00088694507361895	241804434788028	-574158790054923	0,822981023887055	241804434788028	-343316142711076	0,141513885319415	241804434788028	51546300569612	0,83389633849322	241804434788028	-185072233300187	0,433519686902674	241804434788028	-288422098866608	0,206137763237071	ENSG00000001631	KRIT1	KRIT1	KRIT1 ankyrin repeat containing [Source:HGNC Symbol;Acc:HGNC:1573]	889	#ffffbf	DPG 00: Constant
179436444403428	-215028476035078	0,538132474150388	179436444403428	-614712845729585	0,869117383922018	179436444403428	-337914086562521	0,279755229960992	179436444403428	-692034613547552	0,0204848299826487	179436444403428	204056668919787	0,512777871305615	179436444403428	173698994878697	0,956645744047282	179436444403428	237992633778907	0,429777027074887	179436444403428	-143109723717576	0,650081058366072	179436444403428	-145068068803349	0,6418688085489	ENSG00000002016	RAD52	RAD52	RAD52 homolog, DNA repair protein [Source:HGNC Symbol;Acc:HGNC:9824]	5893	#ffffbf	DPG 00: Constant
255793667470252	149751151894793	0,122544038558338	255793667470252	166678647975922	0,0970733863893859	255793667470252	404091256505852	0,00432522915865551	255793667470252	403480858448243	0,0043928013045845	255793667470252	177158043428762	0,0764428801213895	255793667470252	162316115848817	0,0954173162832485	255793667470252	-657369618960619	0,496535452997061	255793667470252	-661835637443908	0,488336139286165	255793667470252	-74294987942417	0,365272447308067	ENSG00000002079	MYH16	MYH16	myosin heavy chain 16 (pseudogene) [Source:HGNC Symbol;Acc:HGNC:31038]	NA	#ffffbf	DPG 00: Constant
247829417270207	-107990399120984	3,21637148467936e-08	247829417270207	-622834937613216	0,00168924326995354	247829417270207	-311807896348138	0,127269030043308	247829417270207	-798117163124589	3,65125074128946e-05	247829417270207	-103585367346043	5,4735450985029e-08	247829417270207	-880077994836647	4,60650784795045e-06	247829417270207	-169046992056576	2,26567472385452e-18	247829417270207	-152677172983463	1,94161574231768e-15	247829417270207	-17154543880058	2,81568459349982e-19	ENSG00000002330	BAD	BAD	BCL2 associated agonist of cell death [Source:HGNC Symbol;Acc:HGNC:936]	572	#ffffbf	DPG 00: Constant
324283829402391	193817593086504	0,433107997146661	324283829402391	699909824333475	0,000953019124406433	324283829402391	203052951735212	0,384527801786367	324283829402391	883062931922737	2,19334051574799e-05	324283829402391	519589501842954	0,0143778795842527	324283829402391	450905296449906	0,0370685370646694	324283829402391	-395657425444138	4,57086786662831e-80	324283829402391	-395972652727128	2,76853465581674e-80	324283829402391	-403854737275584	2,76523915333119e-84	ENSG00000002586	CD99	CD99	CD99 molecule (Xg blood group) [Source:HGNC Symbol;Acc:HGNC:7082]	4267	#ffffbf	DPG 00: Constant
110144195608734	-150193559429549	0,0386200926114462	110144195608734	163271580231768	0,0267844421388561	110144195608734	110888895784539	0,103177699666635	110144195608734	-243514576159001	0,702121180793669	110144195608734	135400717425465	0,0507410367119521	110144195608734	109847437229443	0,104375738954065	110144195608734	-666664989008538	1,29472481622174e-07	110144195608734	-545107014380474	1,30313320154467e-07	110144195608734	-557049106976161	2,87293965289305e-08	ENSG00000002726	AOC1	AOC1	amine oxidase copper containing 1 [Source:HGNC Symbol;Acc:HGNC:80]	26	#ffffbf	DPG 00: Constant
15645706187428	-482238499350192	0,637406137159554	15645706187428	-454730180922055	0,689239510074864	15645706187428	-546353824182001	0,500996605625534	15645706187428	-538221572467892	0,511361314819103	15645706187428	897915633131342	0,286670962084857	15645706187428	10932470639382	0,207799738052001	15645706187428	317012115251977	0,0203809892229276	15645706187428	220113322653708	0,0512403199817345	15645706187428	140367071806026	0,119642236852278	ENSG00000002745	WNT16	WNT16	Wnt family member 16 [Source:HGNC Symbol;Acc:HGNC:16267]	51384	#ffffbf	DPG 00: Constant
304378876050504	484696283547458	0,0334747124785219	304378876050504	-186685057230529	0,944439183144091	304378876050504	827052672048201	0,000117878690387287	304378876050504	779792744071384	0,00030290085309888	304378876050504	448479470949596	0,0421243553693809	304378876050504	605897837899447	0,00550638112175097	304378876050504	623311383571708	0,00348285443478782	304378876050504	577146206161531	0,00711988373316518	304378876050504	579860426095062	0,0066297919042442	ENSG00000002822	MAD1L1	MAD1L1	mitotic arrest deficient 1 like 1 [Source:HGNC Symbol;Acc:HGNC:6762]	8379	#ffffbf	DPG 00: Constant
924640195574057	157482007263987	1,89361460436559e-14	924640195574057	157563440548207	1,58715870404627e-14	924640195574057	129212984434923	3,16678456329041e-10	924640195574057	154478438889388	4,7383171833287e-14	924640195574057	925291820434754	7,31766328012416e-06	924640195574057	935820762110844	6,35040725392486e-06	924640195574057	768855482463307	0,000171978971431809	924640195574057	249396466476609	0,251105294218341	924640195574057	305452483937418	0,154108136176848	ENSG00000002834	LASP1	LASP1	LIM and SH3 protein 1 [Source:HGNC Symbol;Acc:HGNC:6513]	3927	#ffffbf	DPG 00: Constant
319780072905561	365431454573525	0,050032248664225	319780072905561	-21434448143701	0,288177098351159	319780072905561	269666440698126	0,149350747797973	319780072905561	245674721874738	0,195155296807931	319780072905561	-23351209291152	0,208698423724703	319780072905561	-234799046824344	0,212964724915481	319780072905561	278821981914245	0,119398881195654	319780072905561	554188766184141	0,00126839894388712	319780072905561	590828729543794	0,000533621764661733	ENSG00000002919	SNX11	SNX11	sorting nexin 11 [Source:HGNC Symbol;Acc:HGNC:14975]	29916	#ffffbf	DPG 00: Constant
24503450838329	103511928161212	2,08832461583299e-09	24503450838329	138004511929837	9,76440889717609e-16	24503450838329	12861934858894	3,57807184333343e-14	24503450838329	88412473401693	2,99683295739801e-07	24503450838329	903646496561728	1,40785606169302e-07	24503450838329	751730286404505	1,49861145770402e-05	24503450838329	109364247618425	1,01232322142062e-10	24503450838329	482168426608135	0,00550797310658205	24503450838329	458595391840342	0,00837919880730367	ENSG00000003056	M6PR	M6PR	mannose-6-phosphate receptor, cation dependent [Source:HGNC Symbol;Acc:HGNC:6752]	4074	#ffffbf	DPG 00: Constant
428190643894758	181898992979878	8,61477257362176e-09	428190643894758	178339807881496	1,58379833398567e-08	428190643894758	134246281098683	1,95724314947808e-05	428190643894758	181959592053395	6,81710194253347e-09	428190643894758	901193024467681	0,00412332665345556	428190643894758	959570236029243	0,00241849775016417	428190643894758	112570882946797	0,000266460603445061	428190643894758	144834758786537	2,76671505214302e-06	428190643894758	148882641025159	1,43843783528955e-06	ENSG00000003147	ICA1	ICA1	islet cell autoantigen 1 [Source:HGNC Symbol;Acc:HGNC:5343]	3382	#ffffbf	DPG 00: Constant
600742933578674	161228446133249	2,52975904732821e-05	600742933578674	145482727122097	0,000139653529208101	600742933578674	913769074716506	0,0166610483320019	600742933578674	143328080180233	0,000160258900082214	600742933578674	415732284279897	0,287175605087581	600742933578674	137138245224187	0,743972185003095	600742933578674	185387807691973	7,15750159073604e-07	600742933578674	234418842999578	4,95658070508592e-10	600742933578674	234320965979724	5,09090851683407e-10	ENSG00000003249	DBNDD1	DBNDD1	dysbindin domain containing 1 [Source:HGNC Symbol;Acc:HGNC:28455]	79007	#ffffbf	DPG 00: Constant
61271542938919	-271315945407852	0,28163530463609	61271542938919	-185413762653502	0,47601474359831	61271542938919	-524481365413477	0,0212142262217436	61271542938919	-705350720129762	0,00163779184088949	61271542938919	-501799030582903	0,0260884330616866	61271542938919	-505963175792257	0,0260937028703803	61271542938919	-70615736656254	0,00125855539799426	61271542938919	-73175163045536	0,00082969798124493	61271542938919	-678241150933526	0,00191431296335106	ENSG00000003393	ALS2	ALS2	alsin Rho guanine nucleotide exchange factor ALS2 [Source:HGNC Symbol;Acc:HGNC:443]	57679	#ffffbf	DPG 00: Constant
573822961178582	-599833187312349	0,0297920857572449	573822961178582	731688070304183	0,00629553843304622	573822961178582	-771246897421835	0,00382820705313471	573822961178582	645155268262501	0,0158124219041236	573822961178582	-973680518424332	0,000205711899997175	573822961178582	-351645622711099	0,206251287201194	573822961178582	130635439262406	3,22026867042643e-07	573822961178582	135450265780669	1,18026360253125e-07	573822961178582	142575492344765	2,37739419021143e-08	ENSG00000003400	CASP10	CASP10	caspase 10 [Source:HGNC Symbol;Acc:HGNC:1500]	843	#ffffbf	DPG 00: Constant
142960560773859	-410961013695549	0,0133416840312735	142960560773859	35656550898187	0,0287771535118792	142960560773859	-4288731467544	0,00829982372719553	142960560773859	-216554161112576	0,230725090628901	142960560773859	-750186561139416	2,30115807630745e-06	142960560773859	-789653985057479	6,9237789118567e-07	142960560773859	-196209148626565	1,96253671799281e-36	142960560773859	-265635600569525	4,64541454732563e-64	142960560773859	-260246056396293	1,8005915063611e-62	ENSG00000003402	CFLAR	CFLAR	CASP8 and FADD like apoptosis regulator [Source:HGNC Symbol;Acc:HGNC:1876]	8837	#ffffbf	DPG 00: Constant
216931408390836	-46565375015381	0,248796085580774	216931408390836	-398849773080777	0,929642042072276	216931408390836	683086477534974	0,0726118533612219	216931408390836	-492727464800644	0,211549813612451	216931408390836	206733904022682	0,605756032020649	216931408390836	-472409562457867	0,222778902815777	216931408390836	-297607661359489	0,434697482793943	216931408390836	93361103324769	0,814588008988211	216931408390836	276608103691406	0,468529236146322	ENSG00000003436	TFPI	TFPI	tissue factor pathway inhibitor [Source:HGNC Symbol;Acc:HGNC:11760]	7035	#ffffbf	DPG 00: Constant
368018897994965	-477701028288285	0,000329713540864033	368018897994965	-511087727128922	0,000123795489282315	368018897994965	-302372691830393	0,02183501872779	368018897994965	-488653603837973	0,00014176072378599	368018897994965	-353018052564844	0,0054624691832488	368018897994965	-413133701872743	0,00119586095318999	368018897994965	141011343522151	1,73169084432694e-34	368018897994965	15502395779005	1,48005376861899e-41	368018897994965	156707203254707	5,91094679323395e-43	ENSG00000003509	NDUFAF7	NDUFAF7	NADH:ubiquinone oxidoreductase complex assembly factor 7 [Source:HGNC Symbol;Acc:HGNC:28816]	55471	#ffffbf	DPG 00: Constant
164080134317544	-188951936482253	0,928716176834405	164080134317544	228406804752862	0,223968172964554	164080134317544	-763912973316253	0,701851371387705	164080134317544	-101495890533918	0,608047574411199	164080134317544	353513428073913	0,85971449695616	164080134317544	-222852322002315	0,219697590377084	164080134317544	-626252486084822	0,000159330178349107	164080134317544	-861273721149682	1,70308265597013e-07	164080134317544	-824115486329581	5,413729615808e-07	ENSG00000003756	RBM5	RBM5	RNA binding motif protein 5 [Source:HGNC Symbol;Acc:HGNC:9902]	10181	#ffffbf	DPG 00: Constant
225225330742407	146510247587011	0,0348719645249199	225225330742407	-90876509707034	0,204778170755415	225225330742407	179973684926429	0,0102110854115163	225225330742407	126965415806154	0,836993307508468	225225330742407	262794502598095	0,00032547567750654	225225330742407	173836282702567	0,0121033248841119	225225330742407	247677497597503	0,00054628973257764	225225330742407	295328246767379	5,67357491402967e-05	225225330742407	298107862085263	4,70482239712236e-05	ENSG00000003987	MTMR7	MTMR7	myotubularin related protein 7 [Source:HGNC Symbol;Acc:HGNC:7454]	9108	#ffffbf	DPG 00: Constant
155153003811918	-18274539471248	0,408890263047519	155153003811918	-367071730224725	0,0717764188425752	155153003811918	643541707916642	0,997025613096926	155153003811918	-187401030173272	0,919016080210326	155153003811918	-291936294823939	0,143284813080723	155153003811918	-378453202912425	0,0608719524376006	155153003811918	-808553054483149	1,8474146939309e-05	155153003811918	-53247776144144	0,00476219336198793	155153003811918	-548141084510404	0,00385699268321177	ENSG00000004059	ARF5	ARF5	ADP ribosylation factor 5 [Source:HGNC Symbol;Acc:HGNC:658]	381	#ffffbf	DPG 00: Constant
247222874834451	187855886042094	0,669477300552252	247222874834451	-137376929107263	0,755717717793493	247222874834451	136446533318286	0,000250027466371091	247222874834451	75133563066435	0,0463354573402671	247222874834451	532914511862086	0,157070288773889	247222874834451	154159594564117	3,56754125234053e-05	247222874834451	-138730542634552	0,00020142667634611	247222874834451	-123106294671245	0,000907466986410851	247222874834451	-114854403971317	0,00181210331480579	ENSG00000004139	SARM1	SARM1	sterile alpha and TIR motif containing 1 [Source:HGNC Symbol;Acc:HGNC:17074]	23098	#ffffbf	DPG 00: Constant
224470128288974	-130403315624405	7,4437679475575e-10	224470128288974	-137746278187155	7,87898924015041e-11	224470128288974	-122600652052984	6,1453345428004e-09	224470128288974	-112405536174144	1,12717477214921e-07	224470128288974	-183746472403988	2,16785629931638e-18	224470128288974	-133148292261761	3,02748247382652e-10	224470128288974	-167112683542886	1,17679126192548e-15	224470128288974	-159640539928701	1,96463613826104e-14	224470128288974	-158807422713857	2,64642801565964e-14	ENSG00000004142	POLDIP2	POLDIP2	DNA polymerase delta interacting protein 2 [Source:HGNC Symbol;Acc:HGNC:23781]	26073	#ffffbf	DPG 00: Constant
859925951913201	151359397731561	8,61609637794327e-07	859925951913201	336339766072305	0,324675727107526	859925951913201	289672044189208	1,61675729391116e-21	859925951913201	277304443951244	6,72304962156041e-20	859925951913201	305739580667985	6,32007904919779e-24	859925951913201	25162260507333	1,3484447488994e-16	859925951913201	330176122955194	1,11544195235603e-27	859925951913201	255151871807802	2,50292004503649e-17	859925951913201	256401927057627	1,5779919459015e-17	ENSG00000004399	PLXND1	PLXND1	plexin D1 [Source:HGNC Symbol;Acc:HGNC:9107]	23129	#ffffbf	DPG 00: Constant
232129203811748	-100747275660232	1,8550461340256e-18	232129203811748	271323735488631	0,0276869379491435	232129203811748	-104943252906996	3,46842372039056e-20	232129203811748	-863252179508429	5,11335171205604e-14	232129203811748	-105839003783432	1,40876400437503e-20	232129203811748	-591078642507405	3,15611207358221e-07	232129203811748	-118648861462206	1,19471417344243e-25	232129203811748	-101972823824223	2,55499651001417e-19	232129203811748	-997393190703946	1,10861318191423e-18	ENSG00000004455	AK2	AK2	adenylate kinase 2 [Source:HGNC Symbol;Acc:HGNC:362]	204	#ffffbf	DPG 00: Constant
235814267435304	114136503421707	5,5744919225126e-10	235814267435304	189367800004056	0,358275909934133	235814267435304	105611649870553	8,89276831827733e-09	235814267435304	940597851610952	3,39382578544536e-07	235814267435304	142036961097013	5,91065688575668e-15	235814267435304	139567641854153	2,09690935155827e-14	235814267435304	24364112001463	9,85603545157361e-42	235814267435304	271011353214663	3,00540323829862e-51	235814267435304	270538932781632	2,6423627958584e-51	ENSG00000004487	KDM1A	KDM1A	lysine demethylase 1A [Source:HGNC Symbol;Acc:HGNC:29079]	23028	#ffffbf	DPG 00: Constant
189005461467735	-980231524804476	0,669601712219066	189005461467735	-281954002842307	0,882940358483484	189005461467735	-151723277832932	0,472108164160959	189005461467735	132206122614025	0,956321844498062	189005461467735	-314177991824342	0,104901697368465	189005461467735	-616283754129956	0,000947946164900991	189005461467735	-31323440252961	0,0985252852513114	189005461467735	-304274429412922	0,109894005704134	189005461467735	-29546991387115	0,120827433143389	ENSG00000004534	RBM6	RBM6	RNA binding motif protein 6 [Source:HGNC Symbol;Acc:HGNC:9903]	10180	#ffffbf	DPG 00: Constant
781459891051799	-318465623530071	0,942803063430721	781459891051799	405823044533658	0,300246679596365	781459891051799	158859762152111	0,690927573621615	781459891051799	-383713277230844	0,936004598763557	781459891051799	592536102967536	0,0918567087785823	781459891051799	122082225850876	0,000379820930285348	781459891051799	262219897159762	7,61044982365767e-15	781459891051799	30053994951315	4,66467547746169e-19	781459891051799	300438196308059	3,86353229644676e-19	ENSG00000004660	CAMKK1	CAMKK1	calcium/calmodulin dependent protein kinase kinase 1 [Source:HGNC Symbol;Acc:HGNC:1469]	84254	#ffffbf	DPG 00: Constant
450343316746919	717054639970122	0,0021060053559735	450343316746919	-109365691761828	0,701785094762746	450343316746919	919499769795289	5,07254711807834e-05	450343316746919	695675482892002	0,00250381542065379	450343316746919	14262304251576	1,61491868058988e-10	450343316746919	481972104681208	0,040428227679001	450343316746919	131291209395745	3,08302083101394e-09	450343316746919	944793708874129	2,24697202584228e-05	450343316746919	925821477312563	3,13680942815077e-05	ENSG00000004700	RECQL	RECQL	RecQ like helicase [Source:HGNC Symbol;Acc:HGNC:9948]	5965	#ffffbf	DPG 00: Constant
124924304812049	-152585486961821	0,650627692725253	124924304812049	-28632489119932	0,989335915262275	124924304812049	-494485621297785	0,879951560811955	124924304812049	-401552875299452	0,17204324219102	124924304812049	27065342012506	0,357671071047778	124924304812049	-142882662012117	0,642663851073264	124924304812049	-40799961390321	0,148095289023228	124924304812049	-652204337429622	0,0189256291412604	124924304812049	-469703150037466	0,091283734866986	ENSG00000004766	VPS50	VPS50	VPS50 subunit of EARP/GARPII complex [Source:HGNC Symbol;Acc:HGNC:25956]	55610	#ffffbf	DPG 00: Constant
251666516722571	-968606745402995	0,862263362146179	251666516722571	-830435749009444	0,0679741844444909	251666516722571	-149781184733965	0,00100253826967587	251666516722571	-116957656503511	0,00938684964336857	251666516722571	957542623616343	0,845224790988919	251666516722571	624708275467456	0,898767827863725	251666516722571	662583335268502	0,126088674666605	251666516722571	976326157647595	0,0247336955786728	251666516722571	87514404722218	0,0433985764658134	ENSG00000004777	ARHGAP33	ARHGAP33	Rho GTPase activating protein 33 [Source:HGNC Symbol;Acc:HGNC:23085]	115703	#ffffbf	DPG 00: Constant
982250027733267	-107730783217908	1,49492468397443e-09	982250027733267	-620524052445225	0,000632815220905887	982250027733267	-123343507901009	2,71533198317589e-12	982250027733267	-109304234354925	6,322429106321e-10	982250027733267	-756863852021975	1,86636110328509e-05	982250027733267	-365369427041934	0,0483312880214316	982250027733267	676490926612006	0,000105699090625981	982250027733267	405480630276738	0,0234956112840228	982250027733267	343534935339408	0,0577140042698696	ENSG00000004779	NDUFAB1	NDUFAB1	NADH:ubiquinone oxidoreductase subunit AB1 [Source:HGNC Symbol;Acc:HGNC:7694]	4706	#ffffbf	DPG 00: Constant
485799697054825	-175715006157211	0,00723538652467511	485799697054825	-165827903878563	0,0106569936746207	485799697054825	-167813794960719	0,00683863265501259	485799697054825	-191638249558613	0,00289299813817312	485799697054825	-19188796299517	0,00200387231964324	485799697054825	-151221507007477	0,0111428336294299	485799697054825	-172974257053073	0,00495997496116586	485799697054825	-177278663645563	0,00420924598611139	485799697054825	-175967746420154	0,00342745285827692	ENSG00000004838	ZMYND10	ZMYND10	zinc finger MYND-type containing 10 [Source:HGNC Symbol;Acc:HGNC:19412]	51364	#ffffbf	DPG 00: Constant
737360882769289	-307056440371519	0,607974110010744	737360882769289	-473441434524159	0,412857537110706	737360882769289	-480501412540865	0,380843995358685	737360882769289	-465870172209608	0,396921460345825	737360882769289	-955571004628115	0,0789478651082195	737360882769289	-744033820353184	0,167447688786968	737360882769289	-522040710550668	0,31643101097263	737360882769289	-578072657340228	0,267171557633565	737360882769289	-514425434349519	0,319518816063594	ENSG00000004846	ABCB5	ABCB5	ATP binding cassette subfamily B member 5 [Source:HGNC Symbol;Acc:HGNC:46]	340273	#ffffbf	DPG 00: Constant
100617469076392	-145213329228624	2,28538952671804e-17	100617469076392	-138660240516097	5,54687444233621e-16	100617469076392	-167575313480176	6,81196564144217e-23	100617469076392	-178795707335205	8,04681248800947e-26	100617469076392	-158202512564465	1,10048891605287e-20	100617469076392	-138473782798773	4,23722802401334e-16	100617469076392	-127689892874988	4,02778410473706e-14	100617469076392	-119456006305415	1,52420043934628e-12	100617469076392	-115243416614601	8,11229115512191e-12	ENSG00000004864	SLC25A13	SLC25A13	solute carrier family 25 member 13 [Source:HGNC Symbol;Acc:HGNC:10983]	10165	#ffffbf	DPG 00: Constant
385731198293114	-87743295167878	2,94538048626325e-05	385731198293114	-10478889530454	4,79591148137562e-07	385731198293114	-108481645047848	1,39670603368762e-07	385731198293114	-882461110474335	1,9887726786179e-05	385731198293114	-979426983214889	1,75724501932649e-06	385731198293114	-786239663904714	0,000148280400175377	385731198293114	-223647166135164	3,67307333127948e-27	385731198293114	-18268937660372	5,66360273380546e-19	385731198293114	-177308516669223	3,14927288633265e-18	ENSG00000004866	ST7	ST7	suppression of tumorigenicity 7 [Source:HGNC Symbol;Acc:HGNC:11351]	7982	#ffffbf	DPG 00: Constant
385731198293114	-87743295167878	2,94538048626325e-05	385731198293114	-10478889530454	4,79591148137562e-07	385731198293114	-108481645047848	1,39670603368762e-07	385731198293114	-882461110474335	1,9887726786179e-05	385731198293114	-979426983214889	1,75724501932649e-06	385731198293114	-786239663904714	0,000148280400175377	385731198293114	-223647166135164	3,67307333127948e-27	385731198293114	-18268937660372	5,66360273380546e-19	385731198293114	-177308516669223	3,14927288633265e-18	ENSG00000004866	ST7	ST7	suppression of tumorigenicity 7 [Source:HGNC Symbol;Acc:HGNC:11351]	93655	#ffffbf	DPG 00: Constant
455999995490112	510404841834183	0,0945187598633392	455999995490112	942803535603204	0,793388406736875	455999995490112	453578411981915	0,131148248254588	455999995490112	168381214998566	0,608772061648899	455999995490112	61833329473917	0,032790350590422	455999995490112	258249505768086	0,409099968150639	455999995490112	-497073998611236	0,872017224881534	455999995490112	-218671556833373	0,470795898136183	455999995490112	-534183136276479	0,866422495790197	ENSG00000004897	CDC27	CDC27	cell division cycle 27 [Source:HGNC Symbol;Acc:HGNC:1728]	996	#ffffbf	DPG 00: Constant
406137179408621	15526898029676	0,46710093943682	406137179408621	185431430678548	0,367664228775557	406137179408621	379977077660598	0,0386966279165502	406137179408621	39342478667281	0,032090087464496	406137179408621	-203824605709068	0,285176766401538	406137179408621	-186326228841772	0,340388294693626	406137179408621	757763492099162	1,12626187435356e-05	406137179408621	609484842433056	0,000460618971358841	406137179408621	560906456595961	0,00125433755279465	ENSG00000004961	HCCS	HCCS	holocytochrome c synthase [Source:HGNC Symbol;Acc:HGNC:4837]	3052	#ffffbf	DPG 00: Constant
749728727572894	734832932574646	0,000214706806592491	749728727572894	147195515389066	1,72540630668827e-14	749728727572894	971976577024691	5,07515680533505e-07	749728727572894	101992802091014	1,28140108915621e-07	749728727572894	136436423889367	8,6916369292738e-13	749728727572894	151230157995487	2,48088938422934e-15	749728727572894	946593800346639	6,99723910048465e-07	749728727572894	966937921250613	3,97877789856213e-07	749728727572894	987209076722232	2,07523179725939e-07	ENSG00000004975	DVL2	DVL2	dishevelled segment polarity protein 2 [Source:HGNC Symbol;Acc:HGNC:3086]	1856	#ffffbf	DPG 00: Constant
181588138856734	-431361469709454	0,827894743636273	181588138856734	-482873959379719	0,00132756961885752	181588138856734	882204966584722	0,603739928640683	181588138856734	-979380867803041	0,568922488558972	181588138856734	-258509417318032	0,0921280346404059	181588138856734	-161534517159563	0,317617460247521	181588138856734	37739198578733	0,00990797302624961	181588138856734	2780704130314	0,0619191621933882	181588138856734	208124757782947	0,170149404672681	ENSG00000005007	UPF1	UPF1	UPF1 RNA helicase and ATPase [Source:HGNC Symbol;Acc:HGNC:9962]	5976	#ffffbf	DPG 00: Constant
146933447936491	15387168283985	2,19566882590951e-07	146933447936491	499272769780559	0,117123975268889	146933447936491	112627022320266	0,000144466907674452	146933447936491	775259758766024	0,0101094014299635	146933447936491	118300455558535	5,62492799133719e-05	146933447936491	-839160580714897	0,979034751107633	146933447936491	-20058466869855	3,73626696984998e-10	146933447936491	-202500827211517	2,46974112130142e-10	146933447936491	-183363950012794	3,15207972872737e-09	ENSG00000005020	SKAP2	SKAP2	src kinase associated phosphoprotein 2 [Source:HGNC Symbol;Acc:HGNC:15687]	8935	#ffffbf	DPG 00: Constant
497105992185134	-362490615561177	0,132909023127457	497105992185134	193210768502163	0,442103003507875	497105992185134	-797554549695935	0,784759523156359	497105992185134	796878725507855	0,980484733524697	497105992185134	-585592784090574	0,00694055675559494	497105992185134	-594927834944625	0,815173950601567	497105992185134	397194038189809	0,06801004066739	497105992185134	326589397904367	0,139147456141487	497105992185134	331381413964091	0,1328845887076	ENSG00000005022	SLC25A5	SLC25A5	solute carrier family 25 member 5 [Source:HGNC Symbol;Acc:HGNC:10991]	292	#ffffbf	DPG 00: Constant
107671024393126	124086482184771	0,0219114253346129	107671024393126	-608797944275975	0,314530872846895	107671024393126	239914364817001	1,11645418844397e-05	107671024393126	242071252921749	9,32605847969224e-06	107671024393126	337413330529828	8,23874446621197e-10	107671024393126	212579506241385	8,72423689528527e-05	107671024393126	49010929134779	5,04291932346324e-19	107671024393126	479518453393213	2,55610414314405e-18	107671024393126	479779806541939	2,26862637043264e-18	ENSG00000005059	MCUB	MCUB	mitochondrial calcium uniporter dominant negative subunit beta [Source:HGNC Symbol;Acc:HGNC:26076]	55013	#ffffbf	DPG 00: Constant
723333421160018	-4952611650541	0,692667924412706	723333421160018	-468057830363779	0,737421616401562	723333421160018	167318564149775	0,077532888879106	723333421160018	-551775352649796	0,585044182436233	723333421160018	57514647861773	0,00382509845475417	723333421160018	702791530171152	0,000807398728741452	723333421160018	267041558479389	0,971426993369094	723333421160018	156765870839994	0,811739011577467	723333421160018	-599886423770333	0,48294157829453	ENSG00000005073	HOXA11	HOXA11	homeobox A11 [Source:HGNC Symbol;Acc:HGNC:5101]	3207	#ffffbf	DPG 00: Constant
533059019912466	-558139403346375	0,00489126460776329	533059019912466	-648132526170382	0,000937437527278619	533059019912466	-492126964282912	0,0122407538993848	533059019912466	-560123326277102	0,00406650379631797	533059019912466	-80422207133407	2,35268765422043e-05	533059019912466	-589211463238176	0,00235006315016649	533059019912466	-241159309805756	0,22414717781392	533059019912466	-368503022066813	0,0576061326610986	533059019912466	-436894701226146	0,0227213546768528	ENSG00000005075	POLR2J	POLR2J	RNA polymerase II subunit J [Source:HGNC Symbol;Acc:HGNC:9197]	5439	#ffffbf	DPG 00: Constant
522806807725121	-426276209994437	0,0798845773394607	522806807725121	-144638792011548	4,72135487643027e-10	522806807725121	-397976632194999	0,0927561636669823	522806807725121	-569324926894529	0,0138934718719762	522806807725121	-210736993339147	0,939502340142386	522806807725121	165035706395881	0,512864958170936	522806807725121	186296773441447	1,02259003316885e-17	522806807725121	162417631968252	7,97256350933713e-14	522806807725121	17567927952458	6,0677110989071e-16	ENSG00000005100	DHX33	DHX33	DEAH-box helicase 33 [Source:HGNC Symbol;Acc:HGNC:16718]	56919	#ffffbf	DPG 00: Constant
421595644038618	-755337564696919	0,672825117136834	421595644038618	-712720540106422	0,720119425830883	421595644038618	248881419995447	0,0403560541307599	421595644038618	108943192113242	0,153984343331391	421595644038618	420838013042341	0,009375055248166	421595644038618	469692542878123	0,00589150233190706	421595644038618	8497501647544	0,220650892915527	421595644038618	728653480460746	0,2959017458936	421595644038618	576464180571648	0,440180113764254	ENSG00000005102	MEOX1	MEOX1	mesenchyme homeobox 1 [Source:HGNC Symbol;Acc:HGNC:7013]	4222	#ffffbf	DPG 00: Constant
355932640980583	434168013146496	0,505510147709356	355932640980583	191322331840795	0,781952231849983	355932640980583	161386445407465	0,0140732091749663	355932640980583	274346628229119	0,664507321239673	355932640980583	1433892453722	0,0249395329826032	355932640980583	100440539714638	0,103485782059243	355932640980583	-286048299500465	0,00030994889783606	355932640980583	-336338292068599	7,50189173099235e-05	355932640980583	-214193383786767	0,00245727308419508	ENSG00000005108	THSD7A	THSD7A	thrombospondin type 1 domain containing 7A [Source:HGNC Symbol;Acc:HGNC:22207]	221981	#ffffbf	DPG 00: Constant
869322265222024	339897896825213	0,0483283751784161	869322265222024	-647503203760234	0,752423825590086	869322265222024	259771128697552	0,131333308409105	869322265222024	178001437177146	0,321109170400105	869322265222024	822055715660241	1,74008499440956e-07	869322265222024	817871045391521	2,32978613245395e-07	869322265222024	171757862940685	6,25344673652244e-29	869322265222024	185392987022826	1,74978355522343e-33	869322265222024	191250507221944	1,15487189251827e-35	ENSG00000005156	LIG3	LIG3	DNA ligase 3 [Source:HGNC Symbol;Acc:HGNC:6600]	3980	#ffffbf	DPG 00: Constant
319395435070094	835815935990732	5,02324412485311e-07	319395435070094	-131058812196296	0,530845053810528	319395435070094	802109070520854	1,06302551970661e-06	319395435070094	336720046617961	0,0554478202835226	319395435070094	106517353469485	3,61046965747263e-11	319395435070094	647267200073067	9,20005374383693e-05	319395435070094	146123251171019	4,23952349800915e-20	319395435070094	856990018235895	1,1724258288056e-07	319395435070094	997443729757081	4,43862286293288e-10	ENSG00000005175	RPAP3	RPAP3	RNA polymerase II associated protein 3 [Source:HGNC Symbol;Acc:HGNC:26151]	79657	#ffffbf	DPG 00: Constant
133187527148622	-153432998941479	0,763987614742904	133187527148622	-298533992384086	0,949557043727049	133187527148622	-749046662415354	0,0824801748864475	133187527148622	122939440311003	0,00359516631702704	133187527148622	566866322016352	0,177584775752336	133187527148622	242392690987688	1,47587510883313e-08	133187527148622	-208690702753407	0,628775511785384	133187527148622	385189927920249	0,358985448056116	133187527148622	174117091380069	0,689775858430204	ENSG00000005189	REXO5	REXO5	RNA exonuclease 5 [Source:HGNC Symbol;Acc:HGNC:24661]	81691	#ffffbf	DPG 00: Constant
108638370375984	673784195500688	0,000546078798927302	108638370375984	334103746698809	0,10699789006497	108638370375984	83794741297114	1,05139771055676e-05	108638370375984	831802927202297	1,23136546123514e-05	108638370375984	44956692305661	0,0213375789336593	108638370375984	621798569983084	0,00125112342278806	108638370375984	132636659820471	8,85004721106808e-13	108638370375984	118279586117624	1,94712110855643e-10	108638370375984	123830018037677	2,44745280460276e-11	ENSG00000005194	CIAPIN1	CIAPIN1	cytokine induced apoptosis inhibitor 1 [Source:HGNC Symbol;Acc:HGNC:28050]	57019	#ffffbf	DPG 00: Constant
850010529656385	143542514265227	0,5995246558176	850010529656385	31555491816646	0,192250140375994	850010529656385	-146533451616386	0,550918480628958	850010529656385	-179062980401885	0,942732801391682	850010529656385	-710241448589297	0,00114391095606585	850010529656385	-274655321436665	0,23891409343456	850010529656385	-116840481252597	5,19792670497828e-08	850010529656385	-83009935386068	0,000114840215203449	850010529656385	-973590682295578	5,44768647633508e-06	ENSG00000005206	SPPL2B	SPPL2B	signal peptide peptidase like 2B [Source:HGNC Symbol;Acc:HGNC:30627]	56928	#ffffbf	DPG 00: Constant
48529936659411	129122954524579	3,76487943092881e-08	48529936659411	992426877243501	2,70894406987992e-05	48529936659411	18316856457127	2,3781171330952e-15	48529936659411	184921377044462	1,30448750760124e-15	48529936659411	109576938958378	2,43051888644886e-06	48529936659411	961347039820002	4,15624031620654e-05	48529936659411	-775215544322052	0,00109400819293208	48529936659411	-977414138510512	3,99078549872869e-05	48529936659411	-902846581299688	0,000123924527928708	ENSG00000005238	ATOSB	ATOSB	atos homolog B [Source:HGNC Symbol;Acc:HGNC:25666]	80256	#ffffbf	DPG 00: Constant
141684570317358	-491526577787013	0,493523205849413	141684570317358	-123211274069761	0,126286351023816	141684570317358	187466477740481	0,0139536944776437	141684570317358	-700863801752523	0,936211865185182	141684570317358	393289083564337	4,21755974448758e-06	141684570317358	449894132017351	2,44976287211595e-07	141684570317358	67368972431874	2,02637361613237e-14	141684570317358	601307681162695	6,85288617028458e-12	141684570317358	605513699119583	4,85248421776775e-12	ENSG00000005249	PRKAR2B	PRKAR2B	protein kinase cAMP-dependent type II regulatory subunit beta [Source:HGNC Symbol;Acc:HGNC:9392]	5577	#ffffbf	DPG 00: Constant
235099171366055	-293328768308572	0,167995710341485	235099171366055	-104295249958474	1,23534715066097e-07	235099171366055	-111903882247072	0,612667574850103	235099171366055	-289918618645702	0,159747247382857	235099171366055	169676410666763	0,413066224016783	235099171366055	-294089428797329	0,148329152037038	235099171366055	-800257508218043	2,72451067320276e-05	235099171366055	-118001799714385	7,5203792515406e-10	235099171366055	-107992716156055	1,14892975472004e-08	ENSG00000005302	MSL3	MSL3	MSL complex subunit 3 [Source:HGNC Symbol;Acc:HGNC:7370]	10943	#ffffbf	DPG 00: Constant
954887535908755	-60458645616285	0,83710874351525	954887535908755	-491430511805674	0,854203720456514	954887535908755	811917573525444	0,749926987890999	954887535908755	-798524509320334	0,759967564398181	954887535908755	305421946108868	0,180535429462568	954887535908755	194975264867167	0,427523726126786	954887535908755	25674896359729	0,256099990688567	954887535908755	-671218282392326	0,774766326590208	954887535908755	-195430174531694	0,931602559062495	ENSG00000005339	CREBBP	CREBBP	CREB binding protein [Source:HGNC Symbol;Acc:HGNC:2348]	1387	#ffffbf	DPG 00: Constant
135591885767545	-123472241277053	1,07206072988015e-06	135591885767545	-395876490394027	0,140131109637873	135591885767545	-165652914232174	4,18558142684769e-11	135591885767545	-118711137199478	1,87202708954821e-06	135591885767545	-965629711810592	8,82021530557489e-05	135591885767545	-972642271338252	8,71900791349947e-05	135591885767545	-163414887608417	5,38785800236118e-11	135591885767545	-157292194815597	2,41441994406972e-10	135591885767545	-1254412025801	2,74890242932428e-07	ENSG00000005436	GCFC2	GCFC2	GC-rich sequence DNA-binding factor 2 [Source:HGNC Symbol;Acc:HGNC:1317]	6936	#ffffbf	DPG 00: Constant
182094282283125	154421799086991	0,00341781027541169	182094282283125	814892511446225	0,116275286817545	182094282283125	356795985800312	0,488306315363694	182094282283125	498719803791978	0,330022703565055	182094282283125	183052299130189	0,000445715907106541	182094282283125	107500017996808	0,0347390099223272	182094282283125	306340051369918	8,96461856443559e-09	182094282283125	315629394718197	3,36948906323145e-09	182094282283125	314200785086149	3,49487643085005e-09	ENSG00000005448	WDR54	WDR54	WD repeat domain 54 [Source:HGNC Symbol;Acc:HGNC:25770]	84058	#ffffbf	DPG 00: Constant
393566758247785	-151896983224656	0,609895591881551	393566758247785	97010575247329	0,750552169924955	393566758247785	195289505625656	0,475068409997832	393566758247785	-793108437383476	0,779167031936856	393566758247785	594412911009799	0,0153301514177728	393566758247785	184449261199384	0,499367505082258	393566758247785	-75057717400219	0,00179379519304435	393566758247785	-675952015181485	0,00499872442699965	393566758247785	-634349468041243	0,00832028675436315	ENSG00000005483	KMT2E	KMT2E	lysine methyltransferase 2E (inactive) [Source:HGNC Symbol;Acc:HGNC:18541]	55904	#ffffbf	DPG 00: Constant
110396831692002	748704171578009	0,00889457652676845	110396831692002	868331404921511	0,00203013306362737	110396831692002	407004682121893	0,167930073222434	110396831692002	581396537190552	0,039774914424706	110396831692002	-710489871966521	0,0108000620446149	110396831692002	-228967775777929	0,458604018657367	110396831692002	-152324465080072	2,41402980020388e-08	110396831692002	-159987247919939	4,38529733332145e-09	110396831692002	-147040993791333	7,01066579505471e-08	ENSG00000005486	RHBDD2	RHBDD2	rhomboid domain containing 2 [Source:HGNC Symbol;Acc:HGNC:23082]	57414	#ffffbf	DPG 00: Constant
565112974270301	356426557965825	0,343164906785535	565112974270301	722581173553288	0,865523777666248	565112974270301	-363919261347533	0,306641147873072	565112974270301	-138503793689334	0,719861324494878	565112974270301	-196296542390283	0,585922227571317	565112974270301	-288857509945254	0,423528507574095	565112974270301	-718906626529208	0,0294797525474019	565112974270301	-108664103904552	0,000983323320714171	565112974270301	-997612533913108	0,00242876178943925	ENSG00000005700	IBTK	IBTK	inhibitor of Bruton tyrosine kinase [Source:HGNC Symbol;Acc:HGNC:17853]	25998	#ffffbf	DPG 00: Constant
656617604881838	142195505352184	1,29603622133082e-13	656617604881838	951626678873047	1,05521326146808e-06	656617604881838	134434658399531	1,77779350618364e-12	656617604881838	161215068299837	1,74530944427915e-17	656617604881838	966519584549114	4,42686809103216e-07	656617604881838	727586035560689	0,000161443244917652	656617604881838	230740543819039	6,93900075981205e-35	656617604881838	211705199991517	1,30915915198087e-29	656617604881838	211331304450027	1,23960072070697e-29	ENSG00000005801	ZNF195	ZNF195	zinc finger protein 195 [Source:HGNC Symbol;Acc:HGNC:12986]	7748	#ffffbf	DPG 00: Constant
366582797880279	-823620028265724	0,0277873881094955	366582797880279	-106080650420215	0,00392244973763639	366582797880279	-796779147919394	0,0299703466949277	366582797880279	-135273908696933	0,000203512349921968	366582797880279	-321372827090608	0,397137389338789	366582797880279	-795731430103317	0,029595189742488	366582797880279	-513062178224466	0,156033519476042	366582797880279	-773880303350755	0,0297813241951776	366582797880279	-748108424640702	0,0357260351482392	ENSG00000005810	MYCBP2	MYCBP2	MYC binding protein 2 [Source:HGNC Symbol;Acc:HGNC:23386]	23077	#ffffbf	DPG 00: Constant
175567047780699	-797290023040567	0,0367855939664149	175567047780699	-729437668668899	0,0558101192240811	175567047780699	-463983152633296	0,226081385538049	175567047780699	-827934715831606	0,0266403255747195	175567047780699	95542689969826	0,984236379102831	175567047780699	-659002023859933	0,0785516907563142	175567047780699	-136243970888574	0,000195809344622281	175567047780699	-20311775240536	5,49451801336312e-08	175567047780699	-192489806503918	2,00164218341213e-07	ENSG00000005812	FBXL3	FBXL3	F-box and leucine rich repeat protein 3 [Source:HGNC Symbol;Acc:HGNC:13599]	26224	#ffffbf	DPG 00: Constant
254254976908379	-420980445380086	0,300658615167342	254254976908379	-569958625398414	0,143789101606197	254254976908379	-564965854137178	0,13910393538066	254254976908379	-737926053309758	0,0490194442560961	254254976908379	-165005052399198	0,680520942186028	254254976908379	-492150614519318	0,196882140807251	254254976908379	-11480711111806	0,00164321967643619	254254976908379	-153299693386305	3,16656368115981e-05	254254976908379	-159331109641729	1,49890802649286e-05	ENSG00000005889	ZFX	ZFX	zinc finger protein X-linked [Source:HGNC Symbol;Acc:HGNC:12869]	7543	#ffffbf	DPG 00: Constant
183698638125859	-412811716258483	0,124578706009839	183698638125859	-108595153509073	0,711809904086771	183698638125859	112147256515775	0,710113646803892	183698638125859	986266653051493	0,749747304650506	183698638125859	-877205674394331	0,000458021717641397	183698638125859	-108449934825611	1,49475082558894e-05	183698638125859	-334501416235514	5,77293750491706e-41	183698638125859	-351600199114746	6,86007632042818e-45	183698638125859	-343696680096198	2,1832524364851e-43	ENSG00000005893	LAMP2	LAMP2	lysosomal associated membrane protein 2 [Source:HGNC Symbol;Acc:HGNC:6501]	3920	#ffffbf	DPG 00: Constant
434830635787838	-7382222995983	0,243866367037584	434830635787838	-591019281844349	0,348364308551191	434830635787838	114953125544334	0,845112846734393	434830635787838	302752414415857	0,608982847279334	434830635787838	131023585819225	0,0252255320603623	434830635787838	113724374266269	0,0522164943546561	434830635787838	310043068186488	8,350801014018e-07	434830635787838	368321976553195	7,82944146826942e-09	434830635787838	370560336226167	6,11870206873789e-09	ENSG00000005961	ITGA2B	ITGA2B	integrin subunit alpha 2b [Source:HGNC Symbol;Acc:HGNC:6138]	3674	#ffffbf	DPG 00: Constant
13917062586077	129112570688299	2,9356959194762e-14	13917062586077	168059546372708	1,91908256894742e-23	13917062586077	117716235379365	3,63139115253924e-12	13917062586077	139692764734763	1,21500570905119e-16	13917062586077	559990820921406	0,00123221423402934	13917062586077	94405652912543	3,08704127820101e-08	13917062586077	161424047120982	0,379683709908163	13917062586077	184471752031598	0,313657640974101	13917062586077	226456793795024	0,208578432723986	ENSG00000006007	GDE1	GDE1	glycerophosphodiester phosphodiesterase 1 [Source:HGNC Symbol;Acc:HGNC:29644]	51573	#ffffbf	DPG 00: Constant
223847423926594	-109358295015267	9,14191240321991e-07	223847423926594	-134164158853895	1,38987668867579e-09	223847423926594	-187324314059297	1,74556379797543e-17	223847423926594	-177904096579182	6,63602058963196e-16	223847423926594	-197435757816173	2,10945239849815e-19	223847423926594	-166526000136245	3,37978381106029e-14	223847423926594	-193221161563472	1,27364167133534e-18	223847423926594	-16783899003986	1,41521608059936e-14	223847423926594	-179104833398916	1,53459357530244e-16	ENSG00000006015	REX1BD	REX1BD	required for excision 1-B domain containing [Source:HGNC Symbol;Acc:HGNC:26098]	55049	#ffffbf	DPG 00: Constant
157509018840402	-786893120545018	0,0295732114206219	157509018840402	-134153276693801	0,000194592340817929	157509018840402	-19385985397607	7,3053037088386e-08	157509018840402	-152694036630173	1,92996533795231e-05	157509018840402	-127071876515759	0,000309886449407282	157509018840402	-177268701134384	7,45680325849801e-07	157509018840402	-849725673923517	0,0146556107807764	157509018840402	-146357554829646	3,05660479011907e-05	157509018840402	-146146521909173	2,90909444857835e-05	ENSG00000006062	MAP3K14	MAP3K14	mitogen-activated protein kinase kinase kinase 14 [Source:HGNC Symbol;Acc:HGNC:6853]	9020	#ffffbf	DPG 00: Constant
34097352830536	11539387639607	1,39969162619675e-07	34097352830536	127338108603605	5,06341065349104e-09	34097352830536	126906816669734	5,00681412857645e-09	34097352830536	106339148673398	1,07895281183676e-06	34097352830536	136214349829397	2,99951000296761e-10	34097352830536	125837788079857	7,04249012791027e-09	34097352830536	130647585133244	1,06583383075834e-09	34097352830536	125588139495464	4,69894817678345e-09	34097352830536	13062025181437	1,06768722295552e-09	ENSG00000006125	AP2B1	AP2B1	adaptor related protein complex 2 subunit beta 1 [Source:HGNC Symbol;Acc:HGNC:563]	163	#ffffbf	DPG 00: Constant
735518546907605	161588084784358	0,0853303713737063	735518546907605	196428513802256	0,0541038061423341	735518546907605	402647903730767	0,753171188347422	735518546907605	402947710695872	0,756109911969165	735518546907605	826855668739776	0,283393847234312	735518546907605	219200709728097	0,0372707832702729	735518546907605	637000517081463	7,37444862028042e-06	735518546907605	521885459699976	0,000164600550964911	735518546907605	527672503422099	0,000138210991145351	ENSG00000006128	TAC1	TAC1	tachykinin precursor 1 [Source:HGNC Symbol;Acc:HGNC:11517]	6863	#ffffbf	DPG 00: Constant
571263518242428	704215021098228	0,728835419932231	571263518242428	-629036152225369	0,753224753701582	571263518242428	171694441444271	0,321976954358114	571263518242428	16793995721022	0,337215516686648	571263518242428	-587407285250413	0,744568087194922	571263518242428	-991742417841133	0,577452671604905	571263518242428	985529814572081	5,60555709945272e-11	571263518242428	423476294792618	0,00648580240419117	571263518242428	462910319907091	0,00264869636013067	ENSG00000006194	ZNF263	ZNF263	zinc finger protein 263 [Source:HGNC Symbol;Acc:HGNC:13056]	10127	#ffffbf	DPG 00: Constant
158636410642041	55780489315307	0,0700857437909162	158636410642041	705613138934393	0,0184335097695197	158636410642041	482693554677169	0,112573485053834	158636410642041	594177860523541	0,0475906924158237	158636410642041	-664109560950685	0,0234904818210376	158636410642041	-574297869822193	0,86337939276905	158636410642041	-234789614561523	4,45483100169495e-16	158636410642041	-213752400873104	1,21914961681244e-13	158636410642041	-211187844560296	2,09576499951581e-13	ENSG00000006282	SPATA20	SPATA20	spermatogenesis associated 20 [Source:HGNC Symbol;Acc:HGNC:26125]	64847	#ffffbf	DPG 00: Constant
128748082676059	-59239009942058	0,679134421878828	128748082676059	-560234509479324	0,725506447744392	128748082676059	122668603375893	0,132389286679351	128748082676059	507011564321091	0,583241100065884	128748082676059	23002066499463	0,0489613267599278	128748082676059	462780194087004	0,645672149135971	128748082676059	266851261698488	0,969057009571993	128748082676059	145267806627962	0,804112831258391	128748082676059	325040533995759	0,879407582971091	ENSG00000006377	DLX6	DLX6	distal-less homeobox 6 [Source:HGNC Symbol;Acc:HGNC:2919]	1750	#ffffbf	DPG 00: Constant
661528478789807	691052409368703	0,000167839487852018	661528478789807	754308861259109	3,44284433821917e-05	661528478789807	780087011925055	1,44015485472752e-05	661528478789807	948016120495468	1,06935490303477e-07	661528478789807	788169985098967	1,00327362927907e-05	661528478789807	519540982753791	0,00466489349724901	661528478789807	155403469195168	4,95754610346141e-19	661528478789807	144044533071273	1,55490112049815e-16	661528478789807	152587360933075	1,82017719817477e-18	ENSG00000006451	RALA	RALA	RAS like proto-oncogene A [Source:HGNC Symbol;Acc:HGNC:9839]	5898	#ffffbf	DPG 00: Constant
121933701213947	775381777450203	0,000283420386493131	121933701213947	-218885133877185	0,360838255500888	121933701213947	789401815780394	0,000179175520855417	121933701213947	786283188918798	0,000190068927412977	121933701213947	422795130676762	0,0513392926842729	121933701213947	196300566666071	0,40362601020794	121933701213947	-688154515748647	0,000889738980914421	121933701213947	-285570310714126	0,184258418676241	121933701213947	-306626024447819	0,153159565054755	ENSG00000006453	BAIAP2L1	BAIAP2L1	BAR/IMD domain containing adaptor protein 2 like 1 [Source:HGNC Symbol;Acc:HGNC:21649]	55971	#ffffbf	DPG 00: Constant
132606646926759	-105290597171663	0,000201944495166188	132606646926759	-176437108401569	6,14914873082848e-10	132606646926759	-130248356133215	2,76228736457255e-06	132606646926759	-179432988187687	1,62153302315761e-10	132606646926759	-938019542292682	0,00068036896302723	132606646926759	-180403351848592	1,06070207077325e-10	132606646926759	-991864681004075	0,000292624473307895	132606646926759	-110638017136889	5,07118545921031e-05	132606646926759	-130144230263257	1,74272682658165e-06	ENSG00000006459	KDM7A	KDM7A	lysine demethylase 7A [Source:HGNC Symbol;Acc:HGNC:22224]	80853	#ffffbf	DPG 00: Constant
362961286320509	-526467458545882	0,693713439050002	362961286320509	-272378651154868	0,0168405407551111	362961286320509	-867470079424536	0,469135023191937	362961286320509	-857577900348582	0,488665560804311	362961286320509	880414805242644	0,443905662872743	362961286320509	107050388908003	0,937313516079385	362961286320509	280651792237674	0,00733355875256092	362961286320509	23499566035445	0,0262153674394479	362961286320509	212209472149607	0,0422248366250551	ENSG00000006530	AGK	AGK	acylglycerol kinase [Source:HGNC Symbol;Acc:HGNC:21869]	55750	#ffffbf	DPG 00: Constant
12064098003407	800114493701934	0,0593114045681099	12064098003407	-368302988575241	0,941339033860222	12064098003407	141847121503813	0,000525882350007153	12064098003407	5668496938244	0,177687377265782	12064098003407	174313883291077	1,8360197632882e-05	12064098003407	130917377655079	0,00132110326405848	12064098003407	170395982056715	2,28475559847309e-05	12064098003407	167400312535883	3,25361989250104e-05	12064098003407	162450353661253	5,14371725298897e-05	ENSG00000006576	PHTF2	PHTF2	putative homeodomain transcription factor 2 [Source:HGNC Symbol;Acc:HGNC:13411]	57157	#ffffbf	DPG 00: Constant
210029488322851	199423525463565	0,0251063367053857	210029488322851	189756478871088	0,0287380194363255	210029488322851	346106146789558	0,000785158149258192	210029488322851	310527724516823	0,00198327599934324	210029488322851	294553048261956	0,00261453572042845	210029488322851	36782077697348	0,000415714937706052	210029488322851	583033074889282	1,39046480200021e-07	210029488322851	531614055385743	1,20908601485497e-06	210029488322851	560333311182094	3,6036928868554e-07	ENSG00000006606	CCL26	CCL26	C-C motif chemokine ligand 26 [Source:HGNC Symbol;Acc:HGNC:10625]	10344	#ffffbf	DPG 00: Constant
432032868933071	-43196741724026	0,089698045368096	432032868933071	991173286237232	0,736607096435001	432032868933071	-291811589254028	0,254145237288898	432032868933071	-478618415027776	0,0519947096012479	432032868933071	-316447643351526	0,202477267416399	432032868933071	-296083410170011	0,24205124013273	432032868933071	-113720584488773	1,10372434401164e-06	432032868933071	-116141299148984	6,60771228482163e-07	432032868933071	-10668070536843	4,43446512653338e-06	ENSG00000006607	FARP2	FARP2	FERM, ARH/RhoGEF and pleckstrin domain protein 2 [Source:HGNC Symbol;Acc:HGNC:16460]	9855	#ffffbf	DPG 00: Constant
753590320947467	-45636018989265	0,0236547966259981	753590320947467	-589207071814979	0,00298782093449487	753590320947467	-201327526676199	0,337960023068704	753590320947467	170410358430603	0,431109500338488	753590320947467	458088154332735	0,0173087958272884	753590320947467	539357036486339	0,00498186636035373	753590320947467	185417094352327	2,78798756520303e-24	753590320947467	202387116231603	1,23222315826296e-28	753590320947467	198350572177008	1,24061087996921e-27	ENSG00000006625	GGCT	GGCT	gamma-glutamylcyclotransferase [Source:HGNC Symbol;Acc:HGNC:21705]	79017	#ffffbf	DPG 00: Constant
182939285692513	12263267838502	0,000266169105581522	182939285692513	206771141782667	0,613395812032743	182939285692513	860122836869198	0,0103181340154919	182939285692513	813051748819272	0,0157310375829051	182939285692513	197667056638717	1,311303853884e-09	182939285692513	170001297735561	2,13158344223355e-07	182939285692513	365829045672034	1,15109904532983e-29	182939285692513	34087230254853	5,99931346867987e-26	182939285692513	349169981563171	3,13619023636851e-27	ENSG00000006634	DBF4	DBF4	DBF4-CDC7 kinase regulatory subunit [Source:HGNC Symbol;Acc:HGNC:17364]	10926	#ffffbf	DPG 00: Constant
157212524882143	-73233453866688	0,0663724809523181	157212524882143	-298883083879477	0,475313797324097	157212524882143	-644839624672151	0,0871170288537215	157212524882143	-68296544348637	0,0713777972552667	157212524882143	-682804059251041	0,0599789788320178	157212524882143	-879690388805484	0,0181609544002437	157212524882143	-247166182693438	0,503600195537846	157212524882143	-17952849250308	0,631983338171676	157212524882143	-160495853721752	0,661346378497607	ENSG00000006638	TBXA2R	TBXA2R	thromboxane A2 receptor [Source:HGNC Symbol;Acc:HGNC:11608]	6915	#ffffbf	DPG 00: Constant
488311688902795	-206494462518636	0,488302593194213	488311688902795	-194166897744793	0,494777246543917	488311688902795	221380099300348	0,424657911032564	488311688902795	-820304211545866	0,776945845513748	488311688902795	961639035394414	0,752609145189709	488311688902795	-659093128276996	0,826796028022886	488311688902795	79665143163662	0,00108704927798936	488311688902795	510850793861518	0,868449780587381	488311688902795	12469464682508	0,986092837594576	ENSG00000006652	IFRD1	IFRD1	interferon related developmental regulator 1 [Source:HGNC Symbol;Acc:HGNC:5456]	3475	#ffffbf	DPG 00: Constant
377526647156473	-886318598161816	0,661813047234633	377526647156473	468228129534964	0,00506712840481833	377526647156473	193470396845326	0,275376957000417	377526647156473	265711187760147	0,893550555104247	377526647156473	211081697576007	0,218908329113887	377526647156473	42944613136719	0,00894442466590944	377526647156473	90578325720647	6,32131602612846e-09	377526647156473	988335136247209	2,15838128956402e-10	377526647156473	999203418817021	1,12282876002737e-10	ENSG00000006695	COX10	COX10	cytochrome c oxidase assembly factor heme A:farnesyltransferase COX10 [Source:HGNC Symbol;Acc:HGNC:2260]	1352	#ffffbf	DPG 00: Constant
512044857294948	125778445318709	4,33490786563851e-07	512044857294948	138261910506927	3,51194226019933e-08	512044857294948	208955653094995	1,96981547386834e-17	512044857294948	204072123869012	1,06977150921603e-16	512044857294948	135369112882668	4,03826547047574e-08	512044857294948	192283353730134	5,30785416382804e-15	512044857294948	145152861180685	2,44406275389267e-09	512044857294948	161126984058647	4,24399453281785e-11	512044857294948	152135575651541	4,47734730345088e-10	ENSG00000006704	GTF2IRD1	GTF2IRD1	GTF2I repeat domain containing 1 [Source:HGNC Symbol;Acc:HGNC:4661]	9569	#ffffbf	DPG 00: Constant
952005328812686	-467039520144463	0,861091222484203	952005328812686	-234410631818945	0,281535721666537	952005328812686	-225234919818014	0,912494717906855	952005328812686	190986984136212	0,388472492706052	952005328812686	-51383018876964	0,00827028893665181	952005328812686	-38623665043165	0,0562312641327891	952005328812686	-725960278832199	0,000123265217876646	952005328812686	-836654020287209	1,23111710808604e-05	952005328812686	-819029782063344	1,55436565335272e-05	ENSG00000006712	PAF1	PAF1	PAF1 homolog, Paf1/RNA polymerase II complex component [Source:HGNC Symbol;Acc:HGNC:25459]	54623	#ffffbf	DPG 00: Constant
468585029360591	-255540651892544	0,273552501753661	468585029360591	-130417810508782	0,604357650422943	468585029360591	135578422884715	0,558783215208284	468585029360591	-318465803896679	0,14035055070593	468585029360591	334810277063815	0,113820807193141	468585029360591	137558117332571	0,958163066385154	468585029360591	-363546081493631	0,0792320165982718	468585029360591	-240808373195039	0,255641277443306	468585029360591	-220375603963171	0,298763724815583	ENSG00000006715	VPS41	VPS41	VPS41 subunit of HOPS complex [Source:HGNC Symbol;Acc:HGNC:12713]	27072	#ffffbf	DPG 00: Constant
167266026172185	-134654912166392	0,49240325199834	167266026172185	-513733074360739	0,00272006771381829	167266026172185	-819161701900558	0,676406829468847	167266026172185	-266377930785719	0,13533238903828	167266026172185	-478185529341119	0,00446324535671641	167266026172185	-408220389610894	0,0164212230337015	167266026172185	577177472685094	0,000431399552274667	167266026172185	577531743237119	0,000437874330077716	167266026172185	591562339454911	0,000320372155176261	ENSG00000006744	ELAC2	ELAC2	elaC ribonuclease Z 2 [Source:HGNC Symbol;Acc:HGNC:14198]	60528	#ffffbf	DPG 00: Constant
816894472507929	813906984848169	0,0612702496084268	816894472507929	86965061020359	0,0438209625114916	816894472507929	114849689274917	0,00648048424512621	816894472507929	-240265251999742	0,606894652047038	816894472507929	72194539615408	0,0843554370762541	816894472507929	743638966731557	0,0788674039829416	816894472507929	133392996395096	0,00123610619111602	816894472507929	126229373485683	0,00219924727908705	816894472507929	122599261075079	0,00284435212616374	ENSG00000006747	SCIN	SCIN	scinderin [Source:HGNC Symbol;Acc:HGNC:21695]	85477	#ffffbf	DPG 00: Constant
199192523672479	-177887627093762	1,28993059169916e-16	199192523672479	-144396839527019	1,62275713121848e-11	199192523672479	-204187390728632	1,41556054075453e-21	199192523672479	-196560111745746	3,01647042070002e-20	199192523672479	-175600492442607	8,72714537012702e-17	199192523672479	-152562180284963	5,00021318835711e-13	199192523672479	-18774952030695	8,97897919893231e-19	199192523672479	-171769291043122	4,2352267300005e-16	199192523672479	-166786690265209	1,65891919183931e-15	ENSG00000006757	PNPLA4	PNPLA4	patatin like phospholipase domain containing 4 [Source:HGNC Symbol;Acc:HGNC:24887]	8228	#ffffbf	DPG 00: Constant
162738313927782	-352371065702587	0,0302105773060937	162738313927782	-137455223332047	0,429906332940713	162738313927782	-581050881645156	0,000148103095099673	162738313927782	-407904962532888	0,0103162216262598	162738313927782	-861109903958587	1,39635926393055e-08	162738313927782	-7861512465973	2,90147861490932e-07	162738313927782	-109630234649029	3,70667875142873e-13	162738313927782	-15696568964384	1,13882258227982e-25	162738313927782	-156469395379399	1,16671097056762e-25	ENSG00000006831	ADIPOR2	ADIPOR2	adiponectin receptor 2 [Source:HGNC Symbol;Acc:HGNC:24041]	79602	#ffffbf	DPG 00: Constant
184605284491314	465975586972487	0,925724047650986	184605284491314	582717507225139	0,18230075104909	184605284491314	-402931297461226	0,934512200081548	184605284491314	334349932525288	0,451156528701247	184605284491314	152277950979683	0,734185639086182	184605284491314	454808511516184	0,275782761512707	184605284491314	143672584665432	0,974363474998235	184605284491314	600395968576578	0,136412491233236	184605284491314	-381879312851008	0,930617611542783	ENSG00000006837	CDKL3	CDKL3	cyclin dependent kinase like 3 [Source:HGNC Symbol;Acc:HGNC:15483]	51265	#ffffbf	DPG 00: Constant
203376901440085	-10880629463748	0,140573846726231	203376901440085	-100092260546154	0,1704845665017	203376901440085	-48587862846188	0,392446330474823	203376901440085	-130821866300943	0,0857277022687333	203376901440085	-16852041479437	0,0477734522332624	203376901440085	-242816452119448	0,660491724056986	203376901440085	513545169686645	7,54537869605294e-07	203376901440085	552824219427918	1,20475170240273e-07	203376901440085	571717273210576	4,59293868616241e-08	ENSG00000007038	PRSS21	PRSS21	serine protease 21 [Source:HGNC Symbol;Acc:HGNC:9485]	10942	#ffffbf	DPG 00: Constant
439234979172217	186620665621454	0,513646560654383	439234979172217	-124865092640728	0,674950956940348	439234979172217	472304232896815	0,054749544127259	439234979172217	426857013074207	0,0905045298960169	439234979172217	246734204594605	0,341777501490442	439234979172217	360564565472763	0,158636493341608	439234979172217	-355652224204478	0,147586923727859	439234979172217	-11539725880679	0,657674740358826	439234979172217	-987435069111089	0,702512933474261	ENSG00000007047	MARK4	MARK4	microtubule affinity regulating kinase 4 [Source:HGNC Symbol;Acc:HGNC:13538]	57787	#ffffbf	DPG 00: Constant
481881715879326	-204824455743148	0,499476228389675	481881715879326	-538831411963314	0,0438354065963178	481881715879326	-948175060387434	0,748427805016613	481881715879326	-301220094515904	0,279121859353021	481881715879326	-417725380575194	0,113536961615624	481881715879326	-226495694623538	0,421335854802522	481881715879326	432342186787119	0,0916590597555782	481881715879326	241063156085458	0,367284887047847	481881715879326	832706465685338	0,771076981101846	ENSG00000007080	CCDC124	CCDC124	coiled-coil domain containing 124 [Source:HGNC Symbol;Acc:HGNC:25171]	115098	#ffffbf	DPG 00: Constant
140364606345162	557229298879266	0,000276584194139658	140364606345162	402808908360584	0,0102287076695863	140364606345162	761581457533684	3,47634313450142e-07	140364606345162	719220338073253	1,57477300862783e-06	140364606345162	829517541143716	2,03668912758513e-08	140364606345162	460477199396045	0,00260752007303647	140364606345162	495866404290998	0,000898994986751921	140364606345162	386128879512317	0,0107708935250043	140364606345162	392749299777631	0,00925443673590704	ENSG00000007168	PAFAH1B1	PAFAH1B1	platelet activating factor acetylhydrolase 1b regulatory subunit 1 [Source:HGNC Symbol;Acc:HGNC:8574]	5048	#ffffbf	DPG 00: Constant
762036942104037	-723875366770227	0,31555409558184	762036942104037	110697361817995	0,120371208812477	762036942104037	101690933229235	0,139990220727772	762036942104037	22401729636133	0,00422929894668134	762036942104037	203816512016364	0,00746589337285931	762036942104037	274517643279886	0,000609850957132624	762036942104037	441993848229082	0,466551771047898	762036942104037	710659050289609	0,260194011520183	762036942104037	492072650044735	0,420675434156988	ENSG00000007174	DNAH9	DNAH9	dynein axonemal heavy chain 9 [Source:HGNC Symbol;Acc:HGNC:2953]	1770	#ffffbf	DPG 00: Constant
321269231153589	157552750879062	4,49219527291259e-14	321269231153589	192523295787639	1,76735717476563e-20	321269231153589	152275728789151	2,46392491941913e-13	321269231153589	146460681719452	1,97064933414898e-12	321269231153589	11481564669533	3,50954701392738e-08	321269231153589	126464672848622	1,73579174573576e-09	321269231153589	144603390784743	2,20212780317928e-12	321269231153589	146665733630559	1,06840782858573e-12	321269231153589	151727312268192	1,6428953114017e-13	ENSG00000007202	BLTP2	BLTP2	bridge-like lipid transfer protein family member 2 [Source:HGNC Symbol;Acc:HGNC:28960]	9703	#ffffbf	DPG 00: Constant
121454203676061	-123749028789193	0,967508540040694	121454203676061	186974706569484	0,991341144997155	121454203676061	-749906820675467	0,164391181489734	121454203676061	-283753440850057	9,59377280629398e-05	121454203676061	148789736379617	0,806273155884767	121454203676061	136419229489911	0,0118902738793229	121454203676061	-731611924974245	9,19847323704719e-08	121454203676061	-734767058884838	7,83823317657044e-08	121454203676061	-781268097084273	1,28947904017268e-08	ENSG00000007216	SLC13A2	SLC13A2	solute carrier family 13 member 2 [Source:HGNC Symbol;Acc:HGNC:10917]	9058	#ffffbf	DPG 00: Constant
201014763622189	-12008631917762	1,13567322782835e-07	201014763622189	-233180561526616	0,360102970382206	201014763622189	-134874294416606	1,57835659973012e-09	201014763622189	-102064902249801	4,85008523734147e-06	201014763622189	-158039047721612	1,39052472054505e-12	201014763622189	-959290100610043	1,6880452279053e-05	201014763622189	-1756868335969	4,88177817677751e-15	201014763622189	-14694879840327	4,28415216319489e-11	201014763622189	-1576130126862	1,0513992242865e-12	ENSG00000007255	TRAPPC6A	TRAPPC6A	trafficking protein particle complex subunit 6A [Source:HGNC Symbol;Acc:HGNC:23069]	79090	#ffffbf	DPG 00: Constant
175051580040259	-424838880473943	0,788210874978566	175051580040259	-39950678210491	0,816224762773588	175051580040259	-480153939876789	0,698348325595658	175051580040259	607926643396693	0,123124684730846	175051580040259	-539057486398994	0,617492861086332	175051580040259	349707158958253	0,615423399277758	175051580040259	196809541936423	0,975552322409048	175051580040259	323254997291968	0,660195938422335	175051580040259	335570422214025	0,631728656674895	ENSG00000007306	CEACAM7	CEACAM7	CEA cell adhesion molecule 7 [Source:HGNC Symbol;Acc:HGNC:1819]	1087	#ffffbf	DPG 00: Constant
418569024215469	-473466812764325	0,500494980458312	418569024215469	-199845193264301	0,0587373984176347	418569024215469	-9260370397766	0,189925301121459	418569024215469	346076419137314	0,993394587216051	418569024215469	151736670937482	0,045269074841723	418569024215469	129573802114526	0,0811096639953166	418569024215469	543961933221004	1,07853947893474e-09	418569024215469	623416444466643	3,85279577929797e-12	418569024215469	622058529518685	4,1142228580846e-12	ENSG00000007314	SCN4A	SCN4A	sodium voltage-gated channel alpha subunit 4 [Source:HGNC Symbol;Acc:HGNC:10591]	6329	#ffffbf	DPG 00: Constant
112792624244917	-501277617593367	0,00201236853578902	112792624244917	-113461339323016	1,04127273397397e-11	112792624244917	-789198919541782	3,71694511249517e-07	112792624244917	-645625085997021	3,64083172001997e-05	112792624244917	-741920153872684	8,86369686370137e-07	112792624244917	-537962406079431	0,000465787340780251	112792624244917	-548151707803927	0,000398245598594221	112792624244917	-729633506074531	2,19941260945228e-06	112792624244917	-763165724688532	3,84509194788678e-07	ENSG00000007341	ST7L	ST7L	suppression of tumorigenicity 7 like [Source:HGNC Symbol;Acc:HGNC:18441]	54879	#ffffbf	DPG 00: Constant
141240039082524	-581307218218498	0,363087156093872	141240039082524	-763498869241804	0,214762703404356	141240039082524	-155066037677029	0,797320132092026	141240039082524	811334218878342	0,910975496784398	141240039082524	45277811897794	7,1832061469441e-05	141240039082524	466021613254776	5,18824056320505e-05	141240039082524	-483688320660435	0,395697203816534	141240039082524	-200758000740503	0,0442113939917556	141240039082524	-121490380917586	0,0730570077353965	ENSG00000007350	TKTL1	TKTL1	transketolase like 1 [Source:HGNC Symbol;Acc:HGNC:11835]	8277	#ffffbf	DPG 00: Constant
586805290894083	102704269827247	0,189363124030578	586805290894083	-729545456092005	0,712890433403158	586805290894083	495775304867313	0,58165815764187	586805290894083	-843015513486247	0,5498391379064	586805290894083	580257412210786	0,000964508896417509	586805290894083	715953761875881	0,339697516525072	586805290894083	52680499607507	0,0018206779201683	586805290894083	158255554093393	0,0715374929949977	586805290894083	253087707870375	0,0324439583864451	ENSG00000007372	PAX6	PAX6	paired box 6 [Source:HGNC Symbol;Acc:HGNC:8620]	5080	#ffffbf	DPG 00: Constant
410718920902329	126391297027433	3,52981728783205e-06	410718920902329	100087417328953	0,000259557288769441	410718920902329	148283701963249	3,59156758858942e-08	410718920902329	1237163739748	4,58144237917171e-06	410718920902329	55728687016797	0,0442603104439143	410718920902329	10830805174805	6,26360092239329e-05	410718920902329	934576802537749	0,000456736594050409	410718920902329	80443907837941	0,002660489469774	410718920902329	668233643011164	0,0129330440453689	ENSG00000007376	RPUSD1	RPUSD1	RNA pseudouridine synthase domain containing 1 [Source:HGNC Symbol;Acc:HGNC:14173]	113000	#ffffbf	DPG 00: Constant
847255973607848	338131255511032	0,150345587441157	847255973607848	433282211714823	0,0567574978438208	847255973607848	-226974712898074	0,936234989661562	847255973607848	111635860444281	0,655323102787643	847255973607848	-1618607893569	0,50073754914504	847255973607848	-993423905265108	0,699581751524746	847255973607848	686112250181171	0,00117772542330252	847255973607848	559600102531547	0,00874498455887096	847255973607848	463336453381313	0,031197491671861	ENSG00000007392	LUC7L	LUC7L	LUC7 like [Source:HGNC Symbol;Acc:HGNC:6723]	55692	#ffffbf	DPG 00: Constant
942281277954173	181741815520618	0,0322280794186845	942281277954173	135482494404914	0,0736860549182723	942281277954173	214989743919917	0,0149110240700506	942281277954173	227427693817642	0,0112011395673823	942281277954173	631748348623832	9,91382261084808e-09	942281277954173	601828217190007	4,74638318959345e-08	942281277954173	820437131513702	1,69626883362817e-13	942281277954173	811224600868544	3,1288947119306e-13	942281277954173	81263338180992	2,95847656635306e-13	ENSG00000007402	CACNA2D2	CACNA2D2	calcium voltage-gated channel auxiliary subunit alpha2delta 2 [Source:HGNC Symbol;Acc:HGNC:1400]	9254	#ffffbf	DPG 00: Constant
558113094600861	-28662798304436	0,219510206160325	558113094600861	-222959074976994	0,35120125560841	558113094600861	-184026742511617	0,431370285690037	558113094600861	-329906737333166	0,138950884003287	558113094600861	-496039395656037	0,0197047445525417	558113094600861	-265192585777838	0,236584197217653	558113094600861	-316934509002542	0,137819204741636	558113094600861	-363518454667186	0,0874903047210576	558113094600861	-438094920827927	0,0369973635873019	ENSG00000007520	TSR3	TSR3	TSR3 ribosome maturation factor [Source:HGNC Symbol;Acc:HGNC:14175]	115939	#ffffbf	DPG 00: Constant
482561122094915	-493455207414222	0,0223894830825453	482561122094915	-13164523717591	1,88820179356214e-10	482561122094915	-655871166173033	0,00165055479676053	482561122094915	-101298552736959	8,29783323422266e-07	482561122094915	-116109693270024	1,22513314282327e-08	482561122094915	-109873812545948	8,3017008892367e-08	482561122094915	-190709389311875	1,06572181518688e-20	482561122094915	-175743716506067	6,68526282023412e-18	482561122094915	-185251657644107	7,35720889998931e-20	ENSG00000007541	PIGQ	PIGQ	phosphatidylinositol glycan anchor biosynthesis class Q [Source:HGNC Symbol;Acc:HGNC:14135]	9091	#ffffbf	DPG 00: Constant
567540782742913	805534388180509	0,000329786638284899	567540782742913	389287237083212	0,0985152662642271	567540782742913	721927331997531	0,00111336756536521	567540782742913	651044485652923	0,00333596399514362	567540782742913	771088568210903	0,000414935416619259	567540782742913	578930456187923	0,00933917195446121	567540782742913	828659100843229	0,000128017395410165	567540782742913	945516045889557	1,06953190873779e-05	567540782742913	940783150620766	1,18176706764311e-05	ENSG00000007545	CRAMP1	CRAMP1	cramped chromatin regulator homolog 1 [Source:HGNC Symbol;Acc:HGNC:14122]	57585	#ffffbf	DPG 00: Constant
934756243824291	515435022549	0,104101734458155	934756243824291	347343652287003	0,293134597370864	934756243824291	141787789231118	1,69260899914709e-06	934756243824291	139324842359079	2,55454458132858e-06	934756243824291	189972789663886	1,19996367704608e-10	934756243824291	915838697240725	0,00214189647034044	934756243824291	665666638428669	0,0236235575590875	934756243824291	724851336617808	0,0136291306945753	934756243824291	700925053006529	0,0170660559480866	ENSG00000007866	TEAD3	TEAD3	TEA domain transcription factor 3 [Source:HGNC Symbol;Acc:HGNC:11716]	7005	#ffffbf	DPG 00: Constant
138468127036677	-205479970022762	0,288785247299523	138468127036677	-212381299286471	0,275093791145244	138468127036677	-226712675784511	0,224164554339845	138468127036677	-254701992822469	0,168579726079616	138468127036677	-390939031646507	0,0250295343484981	138468127036677	-722395188545351	0,727033660950418	138468127036677	539397746775035	0,00110692210032966	138468127036677	53205958002198	0,0013035964035132	138468127036677	576343848391863	0,00047506272723124	ENSG00000007923	DNAJC11	DNAJC11	DnaJ heat shock protein family (Hsp40) member C11 [Source:HGNC Symbol;Acc:HGNC:25570]	55735	#ffffbf	DPG 00: Constant
261569717314002	-772342868023831	0,654723595853246	261569717314002	-241137083002366	0,115141818383766	261569717314002	-406398054803403	0,00482674760955752	261569717314002	-303072474028819	0,0399742582349625	261569717314002	-339162976653169	0,0189024609074187	261569717314002	-315527891085439	0,0312029793953691	261569717314002	571198741112168	4,06819190339266e-05	261569717314002	392028295096557	0,00567165616496525	261569717314002	31605860500699	0,0280613909311286	ENSG00000008018	PSMB1	PSMB1	proteasome 20S subunit beta 1 [Source:HGNC Symbol;Acc:HGNC:9537]	5689	#ffffbf	DPG 00: Constant
73349368810136	-298989951286048	0,620864341215611	73349368810136	-129346607531435	0,0244272983846936	73349368810136	-225416377498807	0,692052025494691	73349368810136	-283537564610884	0,616111412523897	73349368810136	-983354004537227	0,0699494659850073	73349368810136	-575263153476083	0,284502090968828	73349368810136	723659106910862	0,895125546823826	73349368810136	601250391844896	0,252157442292506	73349368810136	588392985946609	0,263598630335078	ENSG00000008056	SYN1	SYN1	synapsin I [Source:HGNC Symbol;Acc:HGNC:11494]	6853	#ffffbf	DPG 00: Constant
258545383597884	12737805254042	6,45134400490869e-10	258545383597884	142665493047341	3,52444723651282e-12	258545383597884	121504750408022	2,83936747246899e-09	258545383597884	969886690285993	2,55851079519691e-06	258545383597884	226567909153908	1,47758429284904e-29	258545383597884	162005941157075	1,21973500472081e-15	258545383597884	566361186847539	2,76481578997841e-179	258545383597884	562260989327086	9,74444825134566e-177	258545383597884	565549878481884	5,27958830461123e-179	ENSG00000008083	JARID2	JARID2	jumonji and AT-rich interaction domain containing 2 [Source:HGNC Symbol;Acc:HGNC:6196]	3720	#ffffbf	DPG 00: Constant
218607539478102	683203487718625	0,0414990981457895	218607539478102	111334509009091	0,000583288612928225	218607539478102	140040495930231	1,1278553687413e-05	218607539478102	13767947858824	1,59208802414623e-05	218607539478102	191308202942237	1,57803467673037e-09	218607539478102	136244567853614	1,90098915176209e-05	218607539478102	151769822114324	1,3323544842844e-06	218607539478102	124520221153165	7,27957481345115e-05	218607539478102	126649902147227	5,22170700571166e-05	ENSG00000008086	CDKL5	CDKL5	cyclin dependent kinase like 5 [Source:HGNC Symbol;Acc:HGNC:11411]	6792	#ffffbf	DPG 00: Constant
27494445966857	-944273249343385	0,647497421210089	27494445966857	817200696272424	0,277359147672831	27494445966857	457336323295812	0,00295562357827323	27494445966857	58199218693902	0,000354980547112094	27494445966857	962515260943328	1,5531898735674e-08	27494445966857	539306543213049	0,00076550710507701	27494445966857	503905561587635	0,521365438400569	27494445966857	932101935734201	0,19235084090053	27494445966857	546893893511741	0,483789820070329	ENSG00000008118	CAMK1G	CAMK1G	calcium/calmodulin dependent protein kinase IG [Source:HGNC Symbol;Acc:HGNC:14585]	57172	#ffffbf	DPG 00: Constant
299885226934363	-164746914424664	1,18133875594398e-12	299885226934363	-149221238708213	1,21278829289288e-10	299885226934363	-141646625654514	6,81047692729582e-10	299885226934363	-143570740084517	4,19030714321799e-10	299885226934363	-210124743960413	5,63118035445388e-20	299885226934363	-218367992641321	2,58192394824335e-21	299885226934363	-178416993685593	5,66136723213706e-15	299885226934363	-191495761201675	5,88826301672799e-17	299885226934363	-205970150632035	1,75721731561422e-19	ENSG00000008128	CDK11A	CDK11A	cyclin dependent kinase 11A [Source:HGNC Symbol;Acc:HGNC:1730]	728642	#ffffbf	DPG 00: Constant
158326117204165	-143091527159418	1,36687887785643e-16	158326117204165	-133238540887138	1,34426517099632e-14	158326117204165	-128196606465347	1,05424388211826e-13	158326117204165	-115134105295659	2,71891772039386e-11	158326117204165	-201470475570404	7,33767671679983e-32	158326117204165	-15552738602709	1,60278940635025e-19	158326117204165	-162842867476685	1,50384040256699e-21	158326117204165	-133680321096239	5,00837160969279e-15	158326117204165	-13541931540793	2,01943903376915e-15	ENSG00000008130	NADK	NADK	NAD kinase [Source:HGNC Symbol;Acc:HGNC:29831]	65220	#ffffbf	DPG 00: Constant
110488688342301	-511351777823163	0,811299556839141	110488688342301	-484564464718292	0,834732649529126	110488688342301	364858064197314	0,396926814585967	110488688342301	447714059561937	0,173800099421851	110488688342301	546218865302834	0,0262269534727094	110488688342301	403388957433541	0,280987818054076	110488688342301	103552283956733	0,885285552174622	110488688342301	-547111876180455	0,736499768837727	110488688342301	-611436030287648	0,661452063682829	ENSG00000008196	TFAP2B	TFAP2B	transcription factor AP-2 beta [Source:HGNC Symbol;Acc:HGNC:11743]	7021	#ffffbf	DPG 00: Constant
146800046740488	-105371942927645	0,0917286320307735	146800046740488	-333306434883913	0,590942990080351	146800046740488	-37925720837239	0,505835599515781	146800046740488	544436227119113	0,929822218223827	146800046740488	736329759658466	0,165403719073804	146800046740488	-266585809670267	0,637107347643238	146800046740488	130776224989711	0,0148663779326218	146800046740488	159185287165766	0,00348189205704012	146800046740488	158489689868579	0,00353649054012449	ENSG00000008226	DLEC1	DLEC1	DLEC1 cilia and flagella associated protein [Source:HGNC Symbol;Acc:HGNC:2899]	9940	#ffffbf	DPG 00: Constant
224694608095106	793320302466658	0,0886423915576202	224694608095106	199979843425807	1,65262173542351e-05	224694608095106	254099798296359	4,32522864488341e-08	224694608095106	152878095080737	0,000818411429879686	224694608095106	241918701290664	1,57599793192414e-07	224694608095106	223157767241918	1,43420199029117e-06	224694608095106	212924523283352	2,77120627495014e-06	224694608095106	244674476927299	8,81408294173215e-08	224694608095106	231294513084614	3,83630223330786e-07	ENSG00000008256	CYTH3	CYTH3	cytohesin 3 [Source:HGNC Symbol;Acc:HGNC:9504]	9265	#ffffbf	DPG 00: Constant
642159842098877	319672759760792	0,19585476466857	642159842098877	436952297048121	0,0660106020203543	642159842098877	293464054077665	0,227841097735911	642159842098877	275499973210109	0,259329498245566	642159842098877	317399370308042	0,179949054545088	642159842098877	753437777339827	0,768723152037637	642159842098877	10623643855079	0,667010896009366	642159842098877	-133040732038064	0,589062237901772	642159842098877	-127085998107199	0,603043824704443	ENSG00000008282	SYPL1	SYPL1	synaptophysin like 1 [Source:HGNC Symbol;Acc:HGNC:11507]	6856	#ffffbf	DPG 00: Constant
44356278771662	-639509052903937	0,0228103386042561	44356278771662	-611805838888823	0,0291303981885735	44356278771662	-702156373717546	0,827211714701186	44356278771662	-124426773280206	0,69136018374348	44356278771662	138437833449025	0,642248166255465	44356278771662	-467878476852979	0,0940074269423775	44356278771662	192992290392349	0,49136836651268	44356278771662	-735547751224993	0,802059888019246	44356278771662	-10994053982736	0,971892318952862	ENSG00000008283	CYB561	CYB561	cytochrome b561 [Source:HGNC Symbol;Acc:HGNC:2571]	1534	#ffffbf	DPG 00: Constant
747559562028993	-872216371077775	0,796214305229023	747559562028993	872889579285564	0,00103794741575882	747559562028993	553040576928652	0,863682293450563	747559562028993	351397352886835	0,214134296015701	747559562028993	305805902273841	0,271411528710308	747559562028993	318356070317739	0,257523745895391	747559562028993	-630448855819709	0,0159659796083994	747559562028993	-561866333880765	0,0329712038355549	747559562028993	-651240873209687	0,0126589921865982	ENSG00000008294	SPAG9	SPAG9	sperm associated antigen 9 [Source:HGNC Symbol;Acc:HGNC:14524]	9043	#ffffbf	DPG 00: Constant
267603902294879	-161095772306705	0,587497872634049	267603902294879	-113234581054978	0,703666101057301	267603902294879	795024105826681	0,774655928283474	267603902294879	127705686739551	0,642423042988811	267603902294879	-332014164381363	0,185251901665238	267603902294879	-343309641898628	0,172975497525618	267603902294879	965518748180158	3,02507494581441e-05	267603902294879	853714416102244	0,000229437165010853	267603902294879	87980971575969	0,000140865276178399	ENSG00000008324	SS18L2	SS18L2	SS18 like 2 [Source:HGNC Symbol;Acc:HGNC:15593]	51188	#ffffbf	DPG 00: Constant
294609123754295	-125271184649523	2,80917343548504e-08	294609123754295	-440076222648014	0,0609840615293525	294609123754295	-108112897729047	1,16550159768253e-06	294609123754295	-693999698629577	0,00196833062576044	294609123754295	-129149759929686	4,6632547109433e-09	294609123754295	-690531760813269	0,00205959089803713	294609123754295	-16718917027494	4,37425025664497e-14	294609123754295	-121088460414202	3,44198305929843e-08	294609123754295	-131582415049255	1,73539074285474e-09	ENSG00000008382	MPND	MPND	MPN domain containing [Source:HGNC Symbol;Acc:HGNC:25934]	84954	#ffffbf	DPG 00: Constant
692935229121344	-129807990926154	7,42437282116179e-06	692935229121344	-724919598333752	0,015063199067526	692935229121344	-270108017500117	4,83292285492203e-21	692935229121344	-201359540801548	2,27580578381791e-12	692935229121344	-305182668757221	2,00559586649809e-26	692935229121344	-224510687612558	5,64260981029872e-15	692935229121344	-267924073354017	5,16227256071055e-21	692935229121344	-292954852595303	9,38793407832387e-25	692935229121344	-289101101434459	3,51500406545841e-24	ENSG00000008394	MGST1	MGST1	microsomal glutathione S-transferase 1 [Source:HGNC Symbol;Acc:HGNC:7061]	4257	#ffffbf	DPG 00: Constant
274730085748878	-727538270794862	0,81373144755854	274730085748878	-948514228163473	0,000100696831191518	274730085748878	536970742650514	0,0260156925222811	274730085748878	146154742876374	0,593410050684641	274730085748878	104957499003431	0,696039230878319	274730085748878	90509194798241	0,742116437724469	274730085748878	346107260690423	0,150061507044239	274730085748878	-620087035604386	0,800535885926166	274730085748878	-858630689383643	0,728602345936294	ENSG00000008405	CRY1	CRY1	cryptochrome circadian regulator 1 [Source:HGNC Symbol;Acc:HGNC:2384]	1407	#ffffbf	DPG 00: Constant
119927549548908	551399577271051	0,337375400299733	119927549548908	467954935347449	0,422790901375182	119927549548908	552551118091428	0,311671975481074	119927549548908	101032957611281	0,0662299561746559	119927549548908	115424505879873	0,033870835171993	119927549548908	130050033552927	0,0188948226641616	119927549548908	534445870373217	1,4540724239808e-19	119927549548908	557798872280194	3,88000822774911e-21	119927549548908	562645728062029	1,68672252653912e-21	ENSG00000008516	MMP25	MMP25	matrix metallopeptidase 25 [Source:HGNC Symbol;Acc:HGNC:14246]	64386	#ffffbf	DPG 00: Constant
224028829954374	-152528511184408	0,00396973545967301	224028829954374	-142559009356868	0,00657080325407797	224028829954374	-109484795493222	0,0321341218518646	224028829954374	-86555911266258	0,0884443464444322	224028829954374	-410836636641173	1,16660167375369e-13	224028829954374	-353778192928592	1,49480938826306e-10	224028829954374	-610524080348356	6,72658280672099e-28	224028829954374	-694014913378663	4,61430269488635e-35	224028829954374	-683506733085691	2,56196289507203e-34	ENSG00000008517	IL32	IL32	interleukin 32 [Source:HGNC Symbol;Acc:HGNC:16830]	9235	#ffffbf	DPG 00: Constant
758368422617155	-639388828608905	0,0146100082595986	758368422617155	-989468815876126	0,000118521966130974	758368422617155	-112437712721305	9,78895293091884e-06	758368422617155	-104017176007052	4,33161107417415e-05	758368422617155	-122189347024928	1,30399336549278e-06	758368422617155	-930549855608631	0,000255990614589144	758368422617155	-122010352798238	1,07867763768058e-06	758368422617155	-967336693055476	0,000107649768353882	758368422617155	-114194920305087	4,70283485317963e-06	ENSG00000008710	PKD1	PKD1	polycystin 1, transient receptor potential channel interacting [Source:HGNC Symbol;Acc:HGNC:9008]	5310	#ffffbf	DPG 00: Constant
522503424748257	-151624115357158	0,760104570819465	522503424748257	-391063624207336	0,397293340385783	522503424748257	120709918352372	0,795037162100403	522503424748257	900928234008263	0,0266504652132465	522503424748257	11958345972772	0,00264894685168569	522503424748257	185476044020601	3,93428261473376e-06	522503424748257	694102271190191	0,0792662198148407	522503424748257	585460483763801	0,141902734965016	522503424748257	575850902554675	0,146554673176143	ENSG00000008735	MAPK8IP2	MAPK8IP2	mitogen-activated protein kinase 8 interacting protein 2 [Source:HGNC Symbol;Acc:HGNC:6883]	23542	#ffffbf	DPG 00: Constant
136659031313825	496051157636738	0,000864733515367632	136659031313825	397106653379413	0,00857085663844094	136659031313825	657205892338745	4,58507912626939e-06	136659031313825	508948254782382	0,00047645777893271	136659031313825	397006164857215	0,00692179844228175	136659031313825	534630457929448	0,0002384326846261	136659031313825	543004372902826	0,000138418104120343	136659031313825	649201943257355	4,34221645268095e-06	136659031313825	66912022983137	2,12913691426046e-06	ENSG00000008838	MED24	MED24	mediator complex subunit 24 [Source:HGNC Symbol;Acc:HGNC:22963]	9862	#ffffbf	DPG 00: Constant
394466427627019	-286963885988361	0,398952622006579	394466427627019	366096126158706	0,260502707165629	394466427627019	-421759310480589	0,1789917996235	394466427627019	-525636079719441	0,0871089775904052	394466427627019	-182418542419525	0,576645643736252	394466427627019	-456869868968859	0,138058459864655	394466427627019	-125980564522554	1,58184055435396e-05	394466427627019	-129230557911964	1,00084734116027e-05	394466427627019	-125647903835756	1,57641131597301e-05	ENSG00000008869	HEATR5B	HEATR5B	HEAT repeat containing 5B [Source:HGNC Symbol;Acc:HGNC:29273]	54497	#ffffbf	DPG 00: Constant
117270151844663	-740130457002817	7,16522324056129e-06	117270151844663	-75437048057234	4,37850814590176e-06	117270151844663	-857986273628162	1,27235243211461e-07	117270151844663	-100952884216139	4,33780465315613e-10	117270151844663	-126963848938458	2,65934119593667e-15	117270151844663	-130531125032633	5,25015306829566e-16	117270151844663	-153146274997901	9,86170167706477e-22	117270151844663	-183443484783798	2,24304359264725e-30	117270151844663	-187871064555331	5,68174495271342e-32	ENSG00000008952	SEC62	SEC62	SEC62 homolog, preprotein translocation factor [Source:HGNC Symbol;Acc:HGNC:11846]	7095	#ffffbf	DPG 00: Constant
103177594666784	-301768269773367	0,171502994328824	103177594666784	-320240792090812	0,141488965389998	103177594666784	-181947694229127	0,942885368279904	103177594666784	110424852520433	0,641486925757503	103177594666784	121721295033755	0,589033571053338	103177594666784	131547368416135	0,566079421299124	103177594666784	830190573697258	2,31515593639609e-05	103177594666784	743694720066315	0,000158876227448929	103177594666784	693161375297137	0,000435225862105028	ENSG00000008988	RPS20	RPS20	ribosomal protein S20 [Source:HGNC Symbol;Acc:HGNC:10405]	6224	#ffffbf	DPG 00: Constant
601185359048692	-235470121375568	0,297188359558156	601185359048692	-880339867796204	0,716864784570039	601185359048692	-109861870043033	0,632527700319967	601185359048692	-202616286196547	0,359581780278849	601185359048692	184308845125035	0,394865917732602	601185359048692	-363721209393745	0,876557462931257	601185359048692	671832462713093	0,000594066245946438	601185359048692	580635053541702	0,00326001153535034	601185359048692	623130185193268	0,00149110568193558	ENSG00000009307	CSDE1	CSDE1	cold shock domain containing E1 [Source:HGNC Symbol;Acc:HGNC:29905]	7812	#ffffbf	DPG 00: Constant
123367683247142	260543400210308	0,110769173555561	123367683247142	-101714965154529	0,580772486492306	123367683247142	281331760323949	0,075570417444303	123367683247142	558103481488925	0,758152283864032	123367683247142	-124341470733653	0,443715277813681	123367683247142	-322993609210783	0,971895445149443	123367683247142	129259596810358	0,937228010011801	123367683247142	579498212828317	0,72753364560657	123367683247142	789512676723473	0,644077853329157	ENSG00000009335	UBE3C	UBE3C	ubiquitin protein ligase E3C [Source:HGNC Symbol;Acc:HGNC:16803]	9690	#ffffbf	DPG 00: Constant
254139998411161	-461195061242387	0,0488307662481015	254139998411161	-918379264882538	4,12727894794471e-05	254139998411161	-249736305777164	0,292201970502995	254139998411161	-710850581533479	0,00133974570435507	254139998411161	141591944144183	0,970223656225039	254139998411161	-400964881818261	0,0780213044592244	254139998411161	-534668509646035	0,0150947241772125	254139998411161	-955920920750708	1,0648862788513e-05	254139998411161	-921302387486937	1,88858294855246e-05	ENSG00000009413	REV3L	REV3L	REV3 like, DNA directed polymerase zeta catalytic subunit [Source:HGNC Symbol;Acc:HGNC:9968]	5980	#ffffbf	DPG 00: Constant
880687916911153	-107556439794726	9,88442150666549e-06	880687916911153	-921127612000893	0,000156105635214838	880687916911153	-936268215884048	7,26545470272455e-05	880687916911153	-104884985048904	9,17164734150935e-06	880687916911153	-648369944991911	0,00526318307026245	880687916911153	-109741482873462	2,70555242702566e-06	880687916911153	-147316741937534	0,547643988166401	880687916911153	-723929216703706	0,977491319523112	880687916911153	765747132392064	0,760375764925407	ENSG00000009780	FAM76A	FAM76A	family with sequence similarity 76 member A [Source:HGNC Symbol;Acc:HGNC:28530]	199870	#ffffbf	DPG 00: Constant
605346709670758	627348636675052	0,00372251466398379	605346709670758	490848626084613	0,0258692395824238	605346709670758	123086372737727	2,64475161493392e-09	605346709670758	112375590058791	6,07433208831324e-08	605346709670758	319723715910555	0,147451765492334	605346709670758	52099413579447	0,0153988473448197	605346709670758	181405829042622	0,417260979117041	605346709670758	44125408458116	0,03745194887688	605346709670758	432443244284956	0,0410916577391483	ENSG00000009830	POMT2	POMT2	protein O-mannosyltransferase 2 [Source:HGNC Symbol;Acc:HGNC:19743]	29954	#ffffbf	DPG 00: Constant
570933144616966	779790197435233	0,779696599224627	570933144616966	690861410942548	0,00169951680699009	570933144616966	27393123547621	0,239986824850977	570933144616966	295165830209815	0,204727922666662	570933144616966	519609228368563	0,0175701021074482	570933144616966	368276599578742	0,102573628928288	570933144616966	604400325317167	0,00461091138436759	570933144616966	451678227287058	0,0364169978799239	570933144616966	564380854511849	0,0083950197455424	ENSG00000009844	VTA1	VTA1	vesicle trafficking 1 [Source:HGNC Symbol;Acc:HGNC:20954]	51534	#ffffbf	DPG 00: Constant
138303463203333	439625078188851	0,858461339346741	138303463203333	-386080347573147	0,0345447891977223	138303463203333	300253625511922	0,0966395066991854	138303463203333	-788091345469578	0,690026508111266	138303463203333	592576552218068	0,000554828886964982	138303463203333	319802207011407	0,0795333809238012	138303463203333	919889818634677	3,05963868014448e-08	138303463203333	86455246073264	2,14333155450966e-07	138303463203333	893718316200297	8,58970480666073e-08	ENSG00000009954	BAZ1B	BAZ1B	bromodomain adjacent to zinc finger domain 1B [Source:HGNC Symbol;Acc:HGNC:961]	9031	#ffffbf	DPG 00: Constant
41962415757791	-238107175383927	0,146591853079726	41962415757791	-199174948728396	0,236524562214006	41962415757791	-111322008734092	0,513136951415668	41962415757791	-272370103486276	0,085899244886935	41962415757791	488321825684858	0,777973805883498	41962415757791	-228072374483405	0,153240757338866	41962415757791	-399983070937907	0,00744537669151908	41962415757791	-416756645833374	0,00531211405828821	41962415757791	-323272532970968	0,0316379041947096	ENSG00000010017	RANBP9	RANBP9	RAN binding protein 9 [Source:HGNC Symbol;Acc:HGNC:13727]	10048	#ffffbf	DPG 00: Constant
281569980547646	-245545702383588	0,632962939643219	281569980547646	372288950375763	0,451443697647789	281569980547646	-115879805555028	0,0122740483605701	281569980547646	-363995159996472	0,441504479323671	281569980547646	-283656843426026	3,03482086161503e-08	281569980547646	-229009689110496	3,55823815394368e-06	281569980547646	-939463086344282	0,0347945066922492	281569980547646	-934882777619952	0,0360094076949243	281569980547646	-114375941551378	0,0103734175376301	ENSG00000010030	ETV7	ETV7	ETS variant transcription factor 7 [Source:HGNC Symbol;Acc:HGNC:18160]	51513	#ffffbf	DPG 00: Constant
114667871193206	509950503665263	0,0285305378526404	114667871193206	223150832867364	0,390953737366415	114667871193206	101756993405958	2,19703737991327e-06	114667871193206	106497582980915	6,84526548976687e-07	114667871193206	580740490852993	0,00807440242205094	114667871193206	572246951649753	0,00980330140235416	114667871193206	500990982274168	0,0229399188492635	114667871193206	518443780925874	0,018381421533176	114667871193206	567085146027681	0,00870542987586131	ENSG00000010072	SPRTN	SPRTN	SprT-like N-terminal domain [Source:HGNC Symbol;Acc:HGNC:25356]	83932	#ffffbf	DPG 00: Constant
824713468744827	-562382547421384	9,62916390644147e-05	824713468744827	-536732873808638	0,000215940964490178	824713468744827	-24298480787665	0,10505232440831	824713468744827	-469229930532385	0,00108210902066138	824713468744827	-229154483937072	0,121662058727127	824713468744827	-312352739299561	0,85413375838826	824713468744827	133528425958207	2,72063808701074e-23	824713468744827	125997467247223	7,0104013237565e-21	824713468744827	126655807241726	3,22276839984555e-21	ENSG00000010165	METTL13	METTL13	methyltransferase 13, eEF1A N-terminus and K55 [Source:HGNC Symbol;Acc:HGNC:24248]	51603	#ffffbf	DPG 00: Constant
172306332847498	117748740738376	0,970773294713399	172306332847498	-995666949809643	1,5282059214761e-05	172306332847498	403313150691148	0,888876954999341	172306332847498	-406610812963902	0,0822615722999586	172306332847498	252590279266042	0,285469265208011	172306332847498	-724903350213809	0,775631769106129	172306332847498	-108324916332515	1,16133650934022e-06	172306332847498	-124575998245842	2,5183456955419e-08	172306332847498	-130310502524007	3,95729039792617e-09	ENSG00000010219	DYRK4	DYRK4	dual specificity tyrosine phosphorylation regulated kinase 4 [Source:HGNC Symbol;Acc:HGNC:3095]	8798	#ffffbf	DPG 00: Constant
219826959979299	555879320295104	2,82258920340955e-05	219826959979299	459166494690162	0,000615421215952952	219826959979299	802374358268699	5,09389765440976e-10	219826959979299	787825745830398	1,07832696472465e-09	219826959979299	906075890337784	1,53840187900301e-12	219826959979299	790621839998547	9,31368842750459e-10	219826959979299	150963047442367	5,40829562619084e-33	219826959979299	137294609168805	1,66298513166742e-27	219826959979299	145350711012096	9,24783830827214e-31	ENSG00000010244	ZNF207	ZNF207	zinc finger protein 207 [Source:HGNC Symbol;Acc:HGNC:12998]	7756	#ffffbf	DPG 00: Constant
322026325008313	-107735957341579	2,14064622538464e-10	322026325008313	-668093382499742	0,000115104103566388	322026325008313	-120442395124068	9,41639595824608e-13	322026325008313	-104341598103873	6,22330907944296e-10	322026325008313	-12320964198687	2,1496794942222e-13	322026325008313	-10889433928787	9,6991085234746e-11	322026325008313	-398550208298505	0,0214205515762251	322026325008313	-415627092998679	0,0159511590603621	322026325008313	-419664540974339	0,0145940019209027	ENSG00000010256	UQCRC1	UQCRC1	ubiquinol-cytochrome c reductase core protein 1 [Source:HGNC Symbol;Acc:HGNC:12585]	7384	#ffffbf	DPG 00: Constant
193938606823039	687652387225578	0,0775510699643864	193938606823039	149872363409422	8,13099950629124e-05	193938606823039	149568312066009	7,61484765369721e-05	193938606823039	129913914408281	0,000528968641504823	193938606823039	249090369994924	5,37175333385915e-11	193938606823039	957891579360876	0,0112339055880439	193938606823039	354847767153637	8,65080673585934e-21	193938606823039	292006507243219	1,0770759291098e-14	193938606823039	286945284626314	3,03532564268702e-14	ENSG00000010278	CD9	CD9	CD9 molecule [Source:HGNC Symbol;Acc:HGNC:1709]	928	#ffffbf	DPG 00: Constant
205197594902344	188232969933665	1,68444179143524e-10	205197594902344	108594725527816	0,000248297856333	205197594902344	173665353631626	3,12065490592054e-09	205197594902344	95812229304985	0,00118962157065813	205197594902344	27053722621191	2,09838276523279e-20	205197594902344	236137246518184	8,19856440059068e-16	205197594902344	355948689439587	1,79406196718821e-34	205197594902344	34181619793412	6,42809076300313e-32	205197594902344	347016270347812	7,43130043435326e-33	ENSG00000010292	NCAPD2	NCAPD2	non-SMC condensin I complex subunit D2 [Source:HGNC Symbol;Acc:HGNC:24305]	9918	#ffffbf	DPG 00: Constant
624654049204813	-184459804901053	2,75981072676584e-10	624654049204813	-108016928606864	0,000129510470971409	624654049204813	-193707453940781	1,160410219425e-11	624654049204813	-173648529897463	7,58208203579882e-10	624654049204813	-190324537416418	8,32433853371159e-12	624654049204813	-187783151622468	2,03786008704514e-11	624654049204813	-539477612322083	0,0451735465438551	624654049204813	819955658013963	0,78623014815989	624654049204813	-370636147864288	0,894549850703358	ENSG00000010318	PHF7	PHF7	PHD finger protein 7 [Source:HGNC Symbol;Acc:HGNC:18458]	51533	#ffffbf	DPG 00: Constant
173943742668611	205060525146571	0,277238917145071	173943742668611	-897680414823858	0,658904350821201	173943742668611	234042035280628	0,229604144886952	173943742668611	113765077507208	0,560764260979896	173943742668611	181653284614848	0,315645964065286	173943742668611	318785766012735	0,0679536644989138	173943742668611	-419820826112285	0,0136954566479439	173943742668611	-21885855125577	0,236716668145111	173943742668611	-205363252669899	0,25842435848453	ENSG00000010322	NISCH	NISCH	nischarin [Source:HGNC Symbol;Acc:HGNC:18006]	11188	#ffffbf	DPG 00: Constant
183718788790885	-823343815911849	0,00131525366207033	183718788790885	-204897041770389	0,48118195706035	183718788790885	-769220816978123	0,00220226355548259	183718788790885	-124338381453066	7,59845548992711e-07	183718788790885	-245827132647133	0,349781609394509	183718788790885	-233065827281267	0,387243559816853	183718788790885	480825796240899	0,0494779340982725	183718788790885	936876432855887	8,47071799295471e-05	183718788790885	880877069686793	0,00021500804709738	ENSG00000010361	FUZ	FUZ	fuzzy planar cell polarity protein [Source:HGNC Symbol;Acc:HGNC:26219]	80199	#ffffbf	DPG 00: Constant
819096937021093	161968285466795	4,64936749537077e-12	819096937021093	107660978089693	5,31385670189301e-06	819096937021093	150931614660083	9,86229886105098e-11	819096937021093	13518867264982	7,65031712022582e-09	819096937021093	932191671671931	7,24324944353462e-05	819096937021093	15139097254142	0,57499463808499	819096937021093	-118286738342485	5,52452611326388e-07	819096937021093	-115217435966191	1,01526056707541e-06	819096937021093	-115949359629779	7,98388619275517e-07	ENSG00000010404	IDS	IDS	iduronate 2-sulfatase [Source:HGNC Symbol;Acc:HGNC:5389]	3423	#ffffbf	DPG 00: Constant
218695098792745	919099136262426	2,02274170885164e-05	218695098792745	109869327974477	2,52946737544699e-07	218695098792745	1287259174139	7,40228391978416e-10	218695098792745	133875300019442	1,33410012699246e-10	218695098792745	102876171959508	7,92916642184883e-07	218695098792745	706944173695355	0,000978522160947986	218695098792745	150364369383002	3,28139861342412e-13	218695098792745	118314966218042	1,09472349481906e-08	218695098792745	116758348604386	1,37766708133738e-08	ENSG00000010539	ZNF200	ZNF200	zinc finger protein 200 [Source:HGNC Symbol;Acc:HGNC:12993]	7752	#ffffbf	DPG 00: Constant
849735074543123	110275366049827	0,769592258898034	849735074543123	796787750255765	0,00771037456100559	849735074543123	110422217435072	0,000125104551456363	849735074543123	967968277193468	0,000829124896568305	849735074543123	155096200772693	4,1032120336126e-08	849735074543123	108117889072681	0,00016401655503871	849735074543123	254885974988557	0,404365055224986	849735074543123	187173875915603	0,550583265594965	849735074543123	276797837432811	0,992787322840914	ENSG00000010626	LRRC23	LRRC23	leucine rich repeat containing 23 [Source:HGNC Symbol;Acc:HGNC:19138]	10233	#ffffbf	DPG 00: Constant
899461155631368	255994918777031	0,38926378712281	899461155631368	335299309730407	0,240174007727786	899461155631368	190379078370687	7,21120163679975e-14	899461155631368	185382586811719	3,2461479806945e-13	899461155631368	848100259392257	0,000956160811750876	899461155631368	106372042839145	3,41992056116229e-05	899461155631368	-188907204774895	2,52825459709436e-13	899461155631368	-100879139302317	7,58786656436546e-05	899461155631368	-102451051365591	5,49567129068363e-05	ENSG00000010803	SCMH1	SCMH1	Scm polycomb group protein homolog 1 [Source:HGNC Symbol;Acc:HGNC:19003]	22955	#ffffbf	DPG 00: Constant
229863752091716	599559231912787	0,0747313093379755	229863752091716	141805069393415	9,02089126056341e-06	229863752091716	583912126289098	0,075435259786421	229863752091716	468341017449909	0,162666579652256	229863752091716	278059351263009	0,412123853130152	229863752091716	-365128907191123	0,273651365793509	229863752091716	-152271359498087	0,651437276615928	229863752091716	-4731040711003	0,142922279871309	229863752091716	-542106495583668	0,0877762651924893	ENSG00000010818	HIVEP2	HIVEP2	HIVEP zinc finger 2 [Source:HGNC Symbol;Acc:HGNC:4921]	3097	#ffffbf	DPG 00: Constant
11041867280449	-216163835233181	0,201198272624276	11041867280449	-911569827940762	1,71408155067706e-09	11041867280449	-532057776835875	0,000497098237241286	11041867280449	-827338823701877	3,6895936026822e-08	11041867280449	-60626536142482	5,74702617788968e-05	11041867280449	-789918202675762	1,46702975876207e-07	11041867280449	-21372082391992	0,170222086838133	11041867280449	-700047757768209	0,669841909350979	11041867280449	-67358887792223	0,682801798537184	ENSG00000011007	ELOA	ELOA	elongin A [Source:HGNC Symbol;Acc:HGNC:11620]	6924	#ffffbf	DPG 00: Constant
222011015756868	663353028514461	0,00776951533379784	222011015756868	48122053054334	0,0588323580505582	222011015756868	959193075296607	7,21729240998492e-05	222011015756868	837542765010418	0,000560801180117654	222011015756868	-853869957413061	0,768320292827304	222011015756868	128712538436455	0,635340064942561	222011015756868	501964365668822	0,0377578363937644	222011015756868	51587444541173	0,032812550809478	222011015756868	515572932236087	0,0328130438331874	ENSG00000011009	LYPLA2	LYPLA2	lysophospholipase 2 [Source:HGNC Symbol;Acc:HGNC:6738]	11313	#ffffbf	DPG 00: Constant
617449146137828	525315880337914	0,0507048181270739	617449146137828	90456566579083	0,000388333868670734	617449146137828	3847043454392	0,152657639758771	617449146137828	515715395139523	0,0500508134285433	617449146137828	-136623806184276	0,626475760351103	617449146137828	146134743488909	0,960576315183804	617449146137828	-3891492161046	0,130285204525716	617449146137828	-507977265062783	0,0497360148661688	617449146137828	-489773624147164	0,0561792059887926	ENSG00000011021	CLCN6	CLCN6	chloride voltage-gated channel 6 [Source:HGNC Symbol;Acc:HGNC:2024]	1185	#ffffbf	DPG 00: Constant
114694994729069	19726189896051	0,000567475283320108	114694994729069	-137513981578937	0,0522836443329993	114694994729069	833723427557641	6,43573313265828e-46	114694994729069	703912002090177	3,41728963492583e-33	114694994729069	808556538484241	2,47132544763036e-43	114694994729069	898344434887513	6,34755370255079e-53	114694994729069	650300158305982	5,89001226580833e-29	114694994729069	707313064425456	7,32009314318205e-34	114694994729069	702156400461745	1,97155731681508e-33	ENSG00000011028	MRC2	MRC2	mannose receptor C-type 2 [Source:HGNC Symbol;Acc:HGNC:16875]	9902	#ffffbf	DPG 00: Constant
855946015675939	880941114954812	0,134137769706241	855946015675939	-183563204916505	0,769892275185117	855946015675939	-776501622731226	0,176104265520495	855946015675939	812811772499541	0,897369074040734	855946015675939	-700863272755369	0,898012607612409	855946015675939	666773742884753	0,24173687928584	855946015675939	571765193629979	0,291632954849167	855946015675939	802972380106961	0,142639674588794	855946015675939	447765336962162	0,409149398627587	ENSG00000011052	NME1-NME2	NME1-NME2	NME1-NME2 readthrough [Source:HGNC Symbol;Acc:HGNC:33531]	654364	#ffffbf	DPG 00: Constant
176271340245604	-651106513803852	0,649145382372815	176271340245604	-618067686224217	0,699970852286432	176271340245604	516157809470568	0,613313603865773	176271340245604	488500419452373	0,645086563567138	176271340245604	42142418456255	0,749259633778959	176271340245604	237689423487249	0,0457695986620574	176271340245604	353136269854391	0,0134675849152455	176271340245604	615904320537306	0,453440116438501	176271340245604	908062355927093	0,235529281844264	ENSG00000011083	SLC6A7	SLC6A7	solute carrier family 6 member 7 [Source:HGNC Symbol;Acc:HGNC:11054]	6534	#ffffbf	DPG 00: Constant
18267224915703	21078632702849	0,44336316986067	18267224915703	594135847962998	0,0134401759404581	18267224915703	177605225082274	0,955335377418585	18267224915703	-194341187595763	0,461079856700631	18267224915703	-528349173153232	0,0258481609706434	18267224915703	703328923772439	0,798763654991698	18267224915703	-736955577898968	0,00133334904019016	18267224915703	-125700866089519	4,08585740380021e-08	18267224915703	-126442509625105	3,70896800762633e-08	ENSG00000011105	TSPAN9	TSPAN9	tetraspanin 9 [Source:HGNC Symbol;Acc:HGNC:21640]	10867	#ffffbf	DPG 00: Constant
11388853122482	-203241465533143	NA	11388853122482	-19144615402321	NA	11388853122482	-229155653718232	NA	11388853122482	210463964070341	NA	11388853122482	-253842395597287	NA	11388853122482	253735543554503	NA	11388853122482	-216342362568179	NA	11388853122482	-218663050284088	NA	11388853122482	-246449779929052	NA	ENSG00000011114	BTBD7	BTBD7	BTB domain containing 7 [Source:HGNC Symbol;Acc:HGNC:18269]	55727	#ffffbf	DPG 00: Constant
224614734309777	-350238656387798	0,0834248127239394	224614734309777	-355725329743046	0,882940358483484	224614734309777	-195328050309638	0,34131048262781	224614734309777	-186706664417853	0,369116767516874	224614734309777	-675632345254739	0,000280604812216852	224614734309777	-415526183833213	0,0301174954012609	224614734309777	-450098815269722	0,0163303566152613	224614734309777	-281094417614265	0,142994772110319	224614734309777	-585167057700447	0,00148925673764569	ENSG00000011132	APBA3	APBA3	amyloid beta precursor protein binding family A member 3 [Source:HGNC Symbol;Acc:HGNC:580]	9546	#ffffbf	DPG 00: Constant
219039550540799	-349211221019215	0,0600651322554357	219039550540799	-327689324013524	0,0782862257537208	219039550540799	-569468007894639	0,00112423565104648	219039550540799	-812428703538297	3,1358984126022e-06	219039550540799	-152121579900618	0,959086568593971	219039550540799	-560836154744431	0,807431888110108	219039550540799	158153425903365	0,38841159566251	219039550540799	247922119893283	0,154878513198539	219039550540799	131867084116008	0,454057099830346	ENSG00000011143	MKS1	MKS1	MKS transition zone complex subunit 1 [Source:HGNC Symbol;Acc:HGNC:7121]	54903	#ffffbf	DPG 00: Constant
369105483033147	-233277395352556	0,394779362563611	369105483033147	84322743361298	0,000568617957354666	369105483033147	454314897856878	0,0734169569202567	369105483033147	102476527171798	1,76457575127e-05	369105483033147	456511553876296	0,065144272095782	369105483033147	760716570558053	0,00158290094320127	369105483033147	-987890479068758	3,61741210450973e-05	369105483033147	-105028066315741	1,08455695706829e-05	369105483033147	-104563419857497	1,11359419939629e-05	ENSG00000011198	ABHD5	ABHD5	abhydrolase domain containing 5, lysophosphatidic acid acyltransferase [Source:HGNC Symbol;Acc:HGNC:21396]	51099	#ffffbf	DPG 00: Constant
136094208039207	27976196236341	0,266491294955502	136094208039207	-188046742778785	0,935555212783499	136094208039207	140510573147105	0,591430710561744	136094208039207	116084012360953	0,670926851188725	136094208039207	-691016219129216	0,00226748902731851	136094208039207	-503501160364344	0,030514294271998	136094208039207	-220866334565897	0,339480506114793	136094208039207	-102214080221853	0,672340237423333	136094208039207	-174539273399109	0,456236681571459	ENSG00000011243	AKAP8L	AKAP8L	A-kinase anchoring protein 8 like [Source:HGNC Symbol;Acc:HGNC:29857]	26993	#ffffbf	DPG 00: Constant
271509186842871	-192908928614141	0,634486862720916	271509186842871	-477255018383105	0,190241345735706	271509186842871	-114850773118213	0,764470651985147	271509186842871	-860699089904228	0,0120620661567129	271509186842871	667512591842444	0,0469200841270918	271509186842871	656323815176317	0,868685190415509	271509186842871	176468225562092	7,39150471630142e-08	271509186842871	158871356584418	1,24823249798814e-06	271509186842871	156888950034938	1,6468785631037e-06	ENSG00000011258	MBTD1	MBTD1	mbt domain containing 1 [Source:HGNC Symbol;Acc:HGNC:19866]	54799	#ffffbf	DPG 00: Constant
474909935848417	-202729400756388	0,356234078089033	474909935848417	-684795068032613	0,000526391543933867	474909935848417	-72191936679577	0,982966003020284	474909935848417	-597649666677747	0,790786720204733	474909935848417	552217718027172	0,00331266744643516	474909935848417	319593012064365	0,105010875957596	474909935848417	189756765239356	4,65605683398008e-26	474909935848417	183879393756842	1,55711868609187e-24	474909935848417	180590467994533	8,28417151099041e-24	ENSG00000011260	UTP18	UTP18	UTP18 small subunit processome component [Source:HGNC Symbol;Acc:HGNC:24274]	51096	#ffffbf	DPG 00: Constant
731844600785026	538774631885791	0,00180105872898137	731844600785026	277685118550459	0,131143695787701	731844600785026	776191595034591	3,32601529647625e-06	731844600785026	704545834982629	2,65384889095809e-05	731844600785026	544093797313259	0,00123307163548688	731844600785026	666886743437753	7,00746105181776e-05	731844600785026	218983875364888	0,209662850221072	731844600785026	21002359416768	0,231823134291056	731844600785026	268251593795601	0,119859221565569	ENSG00000011275	RNF216	RNF216	ring finger protein 216 [Source:HGNC Symbol;Acc:HGNC:21698]	54476	#ffffbf	DPG 00: Constant
670938247475972	262801542367874	0,201021115707792	670938247475972	397760979893322	0,041285070245533	670938247475972	-268340105333002	0,178184921110842	670938247475972	-260152389022033	0,197879499008403	670938247475972	-187144789990467	0,353935514400261	670938247475972	-318854698252643	0,106096838751994	670938247475972	720355253991897	6,86044958404857e-05	670938247475972	552918028927683	0,00244412773383645	670938247475972	603219277467332	0,000856053719423871	ENSG00000011295	TTC19	TTC19	tetratricopeptide repeat domain 19 [Source:HGNC Symbol;Acc:HGNC:26006]	54902	#ffffbf	DPG 00: Constant
558559568416182	810873815593384	1,52580310122652e-09	558559568416182	575822106122077	2,3502075690431e-05	558559568416182	920831625220358	4,05678254519633e-12	558559568416182	891028819558043	2,0725898600047e-11	558559568416182	883732471064859	2,65793954338861e-11	558559568416182	914453033473123	6,02334150549947e-12	558559568416182	181051261930038	6,76168984377764e-44	558559568416182	165763163343538	5,19436695343727e-37	558559568416182	164487665083658	1,61750977488716e-36	ENSG00000011304	PTBP1	PTBP1	polypyrimidine tract binding protein 1 [Source:HGNC Symbol;Acc:HGNC:9583]	5725	#ffffbf	DPG 00: Constant
79859300977066	-582654392471991	0,00433356859212418	79859300977066	-828036417916911	3,5323012860913e-05	79859300977066	-801017033820716	5,23041484945683e-05	79859300977066	-682972008814816	0,000619770463946322	79859300977066	-441251512333219	0,0291326605285844	79859300977066	-142519197537459	0,528403535861646	79859300977066	848303302789121	9,90942909097851e-06	79859300977066	101637726521877	1,05837968044886e-07	79859300977066	103791985540954	5,38495964954922e-08	ENSG00000011376	LARS2	LARS2	leucyl-tRNA synthetase 2, mitochondrial [Source:HGNC Symbol;Acc:HGNC:17095]	23395	#ffffbf	DPG 00: Constant
477879116609837	419009242150984	0,32194756098393	477879116609837	817978647755287	0,0389400296407562	477879116609837	470914869886625	0,241288616208977	477879116609837	131105251413183	0,761440135965556	477879116609837	869879138487339	0,024214045827667	477879116609837	614192854117648	0,118479773985163	477879116609837	562825934085917	0,139288220314342	477879116609837	222826684856182	0,574094393807921	477879116609837	346049558385082	0,372342236756187	ENSG00000011405	PIK3C2A	PIK3C2A	phosphatidylinositol-4-phosphate 3-kinase catalytic subunit type 2 alpha [Source:HGNC Symbol;Acc:HGNC:8971]	5286	#ffffbf	DPG 00: Constant
678021652931348	638638906328222	0,790328155037997	678021652931348	-478504910906562	0,017779889386222	678021652931348	219419065259069	0,295685152188966	678021652931348	934084471446429	0,682424460601523	678021652931348	-647981753623013	0,773711426904847	678021652931348	155580931981938	0,473617036890259	678021652931348	-403765607272545	0,0383580884293654	678021652931348	-316833627734025	0,108398096717337	678021652931348	-337845453682978	0,0854863738907704	ENSG00000011451	WIZ	WIZ	WIZ zinc finger [Source:HGNC Symbol;Acc:HGNC:30917]	58525	#ffffbf	DPG 00: Constant
493499748248109	478833169542522	0,861091222484203	493499748248109	439535278678792	0,0408805321230144	493499748248109	291676927043402	0,183204657109004	493499748248109	33161979550997	0,890963720425067	493499748248109	876567979488391	1,32484425769413e-05	493499748248109	501700667762174	0,0159659363300792	493499748248109	152156322762879	0,944473684051098	493499748248109	121657000878508	0,581678832502218	493499748248109	814175243422323	0,713720418410139	ENSG00000011454	RABGAP1	RABGAP1	RAB GTPase activating protein 1 [Source:HGNC Symbol;Acc:HGNC:17155]	23637	#ffffbf	DPG 00: Constant
175695559233363	-123710348250079	0,107328624919883	175695559233363	-806748031866604	0,914964071584383	175695559233363	53919034180824	1,28665273740786e-06	175695559233363	502577587082203	0,440923586869121	175695559233363	756717218791444	3,12417287632582e-11	175695559233363	860029154930028	7,39272860922418e-14	175695559233363	-263435983531353	0,00778471615454135	175695559233363	-372881802783974	0,00139228285421471	175695559233363	-413399995718601	0,000546739796225577	ENSG00000011465	DCN	DCN	decorin [Source:HGNC Symbol;Acc:HGNC:2705]	1634	#ffffbf	DPG 00: Constant
227429251510114	771651492310822	0,778386953980096	227429251510114	337415693113273	0,136177872347007	227429251510114	-253365969547314	0,260831558857151	227429251510114	610016247771141	0,804709336635102	227429251510114	-904363536377375	1,28292809009244e-05	227429251510114	497811021460547	0,826796028022886	227429251510114	-186214323106408	0,392389016378903	227429251510114	220743973641223	0,312610588577409	227429251510114	164135448146607	0,460141852212907	ENSG00000011478	QPCTL	QPCTL	glutaminyl-peptide cyclotransferase like [Source:HGNC Symbol;Acc:HGNC:25952]	54814	#ffffbf	DPG 00: Constant
120693797090871	-555047396710095	0,806587001651855	120693797090871	-703011681492563	5,11941280794677e-05	120693797090871	-126330292570755	0,518691885055778	120693797090871	-24550016062219	0,186226966398948	120693797090871	-206505512741182	0,258848297292089	120693797090871	-166449722436397	0,379091728528298	120693797090871	67230840538638	5,31721434880599e-05	120693797090871	781423108779342	2,53630428100827e-06	120693797090871	751981178362389	6,20063076683795e-06	ENSG00000011485	PPP5C	PPP5C	protein phosphatase 5 catalytic subunit [Source:HGNC Symbol;Acc:HGNC:9322]	5536	#ffffbf	DPG 00: Constant
306754010940148	1065839807601	2,95332450095428e-09	306754010940148	36432303694512	0,0649176693269221	306754010940148	894066052999084	5,74518884085631e-07	306754010940148	486972649048702	0,00906421615029952	306754010940148	877974012576906	7,03114907571893e-07	306754010940148	935677398314671	1,37749309887973e-07	306754010940148	217763885029442	7,68764868240358e-37	306754010940148	229557298027547	7,53494267960463e-41	306754010940148	235192398706023	4,17342011577416e-43	ENSG00000011523	CEP68	CEP68	centrosomal protein 68 [Source:HGNC Symbol;Acc:HGNC:29076]	23177	#ffffbf	DPG 00: Constant
2479766471276	998950605530195	0,821905802289838	2479766471276	-41546976743939	0,275453855115921	2479766471276	374978147813438	0,307145621871045	2479766471276	-102481111461773	0,800310530325491	2479766471276	817624730881532	0,0181252389142289	2479766471276	318987296147973	0,387558514284932	2479766471276	952437705272736	0,00508145255798723	2479766471276	50234902429322	0,145460690874192	2479766471276	530201169299025	0,123462015861728	ENSG00000011566	MAP4K3	MAP4K3	mitogen-activated protein kinase kinase kinase kinase 3 [Source:HGNC Symbol;Acc:HGNC:6865]	8491	#ffffbf	DPG 00: Constant
20389668136971	-104477272979597	0,00560295368513073	20389668136971	-165383629963733	1,46050835118206e-05	20389668136971	-151102825314738	5,31977073577933e-05	20389668136971	-182913944832265	1,26624051321276e-06	20389668136971	941948910427844	0,814500297966657	20389668136971	-226167819491289	0,574392133286022	20389668136971	627611591385043	0,0833745865894625	20389668136971	728951382945744	0,0430789608531646	20389668136971	675124218116286	0,0622195955470453	ENSG00000012048	BRCA1	BRCA1	BRCA1 DNA repair associated [Source:HGNC Symbol;Acc:HGNC:1100]	672	#ffffbf	DPG 00: Constant
443345274581597	-841725641524696	0,000143674148654408	443345274581597	-115589621759296	1,38895055904008e-07	443345274581597	-632301238377028	0,00422398362135934	443345274581597	-504047618034809	0,0246697192647188	443345274581597	-321305268698362	0,158093682657597	443345274581597	-272758137240317	0,2420054230906	443345274581597	-907830251614954	2,26154693115516e-05	443345274581597	-799405727818824	0,000197547386389116	443345274581597	-742045165587686	0,000530395464243827	ENSG00000012061	ERCC1	ERCC1	ERCC excision repair 1, endonuclease non-catalytic subunit [Source:HGNC Symbol;Acc:HGNC:3433]	2067	#ffffbf	DPG 00: Constant
801778381252805	-106678866644046	0,064998871364411	801778381252805	-170767452070059	0,00692542399235896	801778381252805	-10660645362262	0,0558187110267944	801778381252805	-149376962756566	0,0110665448897589	801778381252805	-799887314428426	0,131296418134697	801778381252805	-399114414904497	0,456370439753979	801778381252805	-138942400754402	0,0142872865872497	801778381252805	-162078860047268	0,00567265380141336	801778381252805	-13499104159945	0,0147117770814679	ENSG00000012124	CD22	CD22	CD22 molecule [Source:HGNC Symbol;Acc:HGNC:1643]	933	#ffffbf	DPG 00: Constant
199324996370096	-209600357337243	0,592128505822498	199324996370096	330029247810201	0,363528172965979	199324996370096	-847307244656975	0,00997326382940863	199324996370096	-902238353652375	0,00598797297766504	199324996370096	-390900313832763	0,243352622857694	199324996370096	-40136936141212	0,236668021370113	199324996370096	-122062685942393	0,000146767451338556	199324996370096	-134744453202248	2,86828371554135e-05	199324996370096	-119720601235054	0,000183357229766711	ENSG00000012174	MBTPS2	MBTPS2	membrane bound transcription factor peptidase, site 2 [Source:HGNC Symbol;Acc:HGNC:15455]	51360	#ffffbf	DPG 00: Constant
116113184608691	525042793763121	0,0285769053081716	116113184608691	35456506124018	0,160194599558145	116113184608691	538268115471015	0,0210951049596707	116113184608691	33458149998249	0,17292733885217	116113184608691	499124563356821	0,0306319416809124	116113184608691	203982173880184	0,420813267261663	116113184608691	-773356960433035	0,00106610841059757	116113184608691	-115386722550333	0,650549444488036	116113184608691	-154316443847029	0,530978947431892	ENSG00000012211	PRICKLE3	PRICKLE3	prickle planar cell polarity protein 3 [Source:HGNC Symbol;Acc:HGNC:6645]	4007	#ffffbf	DPG 00: Constant
193752154292933	-857255687136588	0,920596815764553	193752154292933	484121914075686	0,457749222819502	193752154292933	31438053015602	0,00173843457223079	193752154292933	953260585663551	0,17489140807862	193752154292933	259669453668836	0,00605021980918911	193752154292933	230419210210368	0,0121825741522261	193752154292933	363607595310304	0,000329025747155714	193752154292933	381513993505323	0,000192394770576586	193752154292933	37307437820353	0,00024488970615736	ENSG00000012223	LTF	LTF	lactotransferrin [Source:HGNC Symbol;Acc:HGNC:6720]	4057	#ffffbf	DPG 00: Constant
131941776487446	14333036037445	1,52656513043904e-10	131941776487446	495663224536691	0,0400649049063834	131941776487446	128558072387753	7,98328749675957e-09	131941776487446	148617968076732	2,35192400092415e-11	131941776487446	121585819034212	4,49383135871945e-08	131941776487446	106727100898538	1,90361118249094e-06	131941776487446	231997452206355	4,2856229536042e-26	131941776487446	243240080881983	1,61347364381782e-28	131941776487446	246408508129933	2,71090165171062e-29	ENSG00000012232	EXTL3	EXTL3	exostosin like glycosyltransferase 3 [Source:HGNC Symbol;Acc:HGNC:3518]	2137	#ffffbf	DPG 00: Constant
264825055525822	-174799517475191	0,000858157215400599	264825055525822	-155226505818895	0,0027221408071136	264825055525822	-439523126035151	1,29838796726213e-15	264825055525822	-366423198463634	1,72933970260352e-11	264825055525822	-479972897324212	2,83273739237283e-18	264825055525822	-403338994402404	1,68531783135173e-13	264825055525822	-122453476245178	1,61712209155457e-25	264825055525822	-149538610258769	1,40550911491843e-28	264825055525822	-126465673429061	3,85639590158244e-27	ENSG00000012504	NR1H4	NR1H4	nuclear receptor subfamily 1 group H member 4 [Source:HGNC Symbol;Acc:HGNC:7967]	9971	#ffffbf	DPG 00: Constant
125823856198786	-776377587708196	0,0225714211537598	125823856198786	-183927897137286	0,639308204784334	125823856198786	-126006828573425	0,000146018342837717	125823856198786	-872629787974002	0,00910201948027334	125823856198786	11956297742092	0,752949948753708	125823856198786	-618559438093625	0,0670394701565534	125823856198786	-751556793895402	0,0205796348451165	125823856198786	-565055419322134	0,0856909103258397	125823856198786	-502249569484234	0,125043962312201	ENSG00000012660	ELOVL5	ELOVL5	ELOVL fatty acid elongase 5 [Source:HGNC Symbol;Acc:HGNC:21308]	60481	#ffffbf	DPG 00: Constant
562916610555953	-312446521992671	0,902966419259621	562916610555953	21455327864673	0,398428633296966	562916610555953	429305390247008	0,936234989661562	562916610555953	501147310030951	0,938816599394981	562916610555953	-372843937133317	0,831717539862527	562916610555953	-366385796228426	0,84032306668778	562916610555953	148828434356799	0,648521606871284	562916610555953	-33294672871913	0,868449780587381	562916610555953	450524221304739	0,903729430686739	ENSG00000012779	ALOX5	ALOX5	arachidonate 5-lipoxygenase [Source:HGNC Symbol;Acc:HGNC:435]	240	#ffffbf	DPG 00: Constant
761587079695587	488508928847839	0,926146739992143	761587079695587	334824691679235	0,947863860977194	761587079695587	124889635683412	0,810695619586782	761587079695587	102049577767711	0,842305534789738	761587079695587	126180962858164	0,802229859331855	761587079695587	103647710653322	0,839047233102645	761587079695587	-111339196113296	0,81608203486901	761587079695587	-138931651682781	0,767339828380207	761587079695587	-106650629962943	0,828181479745572	ENSG00000012817	KDM5D	KDM5D	lysine demethylase 5D [Source:HGNC Symbol;Acc:HGNC:11115]	8284	#ffffbf	DPG 00: Constant
991475886750903	-463738019167844	0,889743360603735	991475886750903	-312625157260456	0,346596949741563	991475886750903	-231566371604582	0,476416210204231	991475886750903	-938820433607031	0,00171970928245238	991475886750903	718220228462369	0,836946571049938	991475886750903	-400731363416401	0,198757439325578	991475886750903	-22019978162623	9,15374115674753e-14	991475886750903	-235707649431536	1,6382751389284e-15	991475886750903	-228714212376498	9,29711626822954e-15	ENSG00000012822	CALCOCO1	CALCOCO1	calcium binding and coiled-coil domain 1 [Source:HGNC Symbol;Acc:HGNC:29306]	57658	#ffffbf	DPG 00: Constant
311541976202699	-105605729810791	1,23549489886197e-08	311541976202699	-177852777976692	8,69179437840921e-21	311541976202699	-954144621623068	1,73101371311196e-07	311541976202699	-103796308807772	1,3913506823119e-08	311541976202699	-256907316374551	0,179023607217558	311541976202699	-778324914337517	2,0806660564652e-05	311541976202699	157578034551279	0,429085020257898	311541976202699	417332550599649	0,0217019194545871	311541976202699	508688969716835	0,00415325293729202	ENSG00000012963	UBR7	UBR7	ubiquitin protein ligase E3 component n-recognin 7 [Source:HGNC Symbol;Acc:HGNC:20344]	55148	#ffffbf	DPG 00: Constant
242873105147196	107965861662829	0,000753475655361897	242873105147196	436930150739333	0,204986695810486	242873105147196	15283985218114	1,16544677116248e-06	242873105147196	112377830059943	0,00037229244745158	242873105147196	168958578484906	6,43802469607126e-08	242873105147196	13106159852163	3,07673349756342e-05	242873105147196	951290871060086	0,00214912440785163	242873105147196	96522433527214	0,00185033557592227	242873105147196	84575848687574	0,00636199856143973	ENSG00000012983	MAP4K5	MAP4K5	mitogen-activated protein kinase kinase kinase kinase 5 [Source:HGNC Symbol;Acc:HGNC:6867]	11183	#ffffbf	DPG 00: Constant
175353503027484	173097570131073	0,447670008975416	175353503027484	-142242545909605	0,543175947465884	175353503027484	-417487504093596	0,85700038759931	175353503027484	-148307553638355	0,506660685632943	175353503027484	-41189026165745	0,0399961305406224	175353503027484	-346758365625994	0,0930666247462219	175353503027484	412780677273957	0,0357079721584282	175353503027484	291827733513719	0,149902612960447	175353503027484	322391179452656	0,108876050636087	ENSG00000013275	PSMC4	PSMC4	proteasome 26S subunit, ATPase 4 [Source:HGNC Symbol;Acc:HGNC:9551]	5704	#ffffbf	DPG 00: Constant
841074083838929	-772032941702418	0,000104236320626647	841074083838929	-372094893801177	0,0758598028073665	841074083838929	-118747164666209	9,78579162662431e-10	841074083838929	-992218941718831	3,56329540440752e-07	841074083838929	-166953777466207	5,29471012339055e-18	841074083838929	-126736680310653	6,44025192265625e-11	841074083838929	-493388485495153	3,3444563132702e-122	841074083838929	-449136990991726	6,39039556196179e-107	841074083838929	-460634637194971	7,61374677218167e-115	ENSG00000013288	MAN2B2	MAN2B2	mannosidase alpha class 2B member 2 [Source:HGNC Symbol;Acc:HGNC:29623]	23324	#ffffbf	DPG 00: Constant
199439169487821	-767490513940882	0,0549566855888876	199439169487821	-12656564490413	0,00292015576917508	199439169487821	-114694841531408	0,00331334504143479	199439169487821	-163750738131397	8,87185036793134e-05	199439169487821	-963520699166628	0,00913050569453118	199439169487821	-949386165005128	0,0112619355986826	199439169487821	225895943939863	0,536004737639613	199439169487821	107511808231276	0,00128243547554989	199439169487821	118606212596067	0,000323824693644385	ENSG00000013293	SLC7A14	SLC7A14	solute carrier family 7 member 14 [Source:HGNC Symbol;Acc:HGNC:29326]	57709	#ffffbf	DPG 00: Constant
454154435855036	331030425232398	0,622304525651047	454154435855036	294567598474485	0,93504009463108	454154435855036	384885643302508	2,217512952307e-05	454154435855036	30433182228128	0,000565491849442909	454154435855036	439582054545242	1,5731773388108e-06	454154435855036	506167148877673	4,76046501020999e-08	454154435855036	450755191722591	6,48900968973653e-07	454154435855036	56705733284717	7,41598936992802e-10	454154435855036	568428517083905	6,2484179766061e-10	ENSG00000013297	CLDN11	CLDN11	claudin 11 [Source:HGNC Symbol;Acc:HGNC:8514]	5010	#ffffbf	DPG 00: Constant
218780060593204	-552436560588576	0,00848651398761656	218780060593204	-284900104055277	0,206498862445863	218780060593204	-399871760993847	0,0564385530253226	218780060593204	-386992845692329	0,0792965139496261	218780060593204	-713477224295777	0,000583816924702935	218780060593204	-306602874305404	0,164641598742655	218780060593204	891642722026605	0,662199337939897	218780060593204	200198572527557	0,371912033071756	218780060593204	226914515364992	0,288095368499321	ENSG00000013306	SLC25A39	SLC25A39	solute carrier family 25 member 39 [Source:HGNC Symbol;Acc:HGNC:24279]	51629	#ffffbf	DPG 00: Constant
256189642709257	954717040581707	0,814675350539657	256189642709257	651339855637286	0,0422988248746819	256189642709257	687581941492657	0,0290602490738693	256189642709257	804990632396325	0,0100884645527915	256189642709257	-274854094588237	0,394979410658378	256189642709257	949094065792075	0,795652056416926	256189642709257	-636007971882005	1,60876929322851e-82	256189642709257	-621326216791614	3,51944824002088e-80	256189642709257	-639386827052776	4,33958554239797e-86	ENSG00000013364	MVP	MVP	major vault protein [Source:HGNC Symbol;Acc:HGNC:7531]	9961	#ffffbf	DPG 00: Constant
590937741963318	-573068292263383	1,08641878767259e-07	590937741963318	-660190115359776	8,84667542645711e-10	590937741963318	-647181471715386	9,62149805047639e-10	590937741963318	-755524508938331	8,91399910135689e-13	590937741963318	-78041005115284	8,33471864367084e-14	590937741963318	-862122610421077	2,33921116895216e-16	590937741963318	-929176879034584	9,9445570946986e-19	590937741963318	-929415525536322	9,28220029742726e-19	590937741963318	-938072435023402	1,84478893686726e-19	ENSG00000013374	NUB1	NUB1	negative regulator of ubiquitin like proteins 1 [Source:HGNC Symbol;Acc:HGNC:17623]	51667	#ffffbf	DPG 00: Constant
14206807923134	808293084557806	1,34396837203409e-05	14206807923134	140420941595699	8,33540393207152e-15	14206807923134	733719507295542	6,98036644881201e-05	14206807923134	129990767025485	6,26525329487087e-13	14206807923134	644716122694392	0,000470294352167029	14206807923134	868388256642959	2,0803642194354e-06	14206807923134	-545303429413628	0,00299926499477584	14206807923134	-716394951850287	8,68502531467269e-05	14206807923134	-690596713496361	0,000149563142840694	ENSG00000013375	PGM3	PGM3	phosphoglucomutase 3 [Source:HGNC Symbol;Acc:HGNC:8907]	5238	#ffffbf	DPG 00: Constant
158941889883856	-179108626983939	0,571070768954434	158941889883856	35145182161865	0,209140415902891	158941889883856	-315551586536844	0,255688864309791	158941889883856	302710367047338	0,273151705082477	158941889883856	-720717792539798	0,00529932608601044	158941889883856	-329930104996596	0,227832906373952	158941889883856	-148125371686272	1,14299553162007e-08	158941889883856	-111307087427035	1,36219042250311e-05	158941889883856	-110827054468815	1,20272822626784e-05	ENSG00000013392	RWDD2A	RWDD2A	RWD domain containing 2A [Source:HGNC Symbol;Acc:HGNC:21385]	112611	#ffffbf	DPG 00: Constant
550866886843855	-134400945381486	1,14590821771375e-06	550866886843855	-136087073357726	7,27197134277236e-07	550866886843855	-128538778964873	2,60621662421686e-06	550866886843855	-150837385723571	3,19141386952031e-08	550866886843855	-113008126492309	3,38168269606367e-05	550866886843855	-157355433909073	8,18636630941541e-09	550866886843855	-247430988502817	1,02383621146381e-19	550866886843855	-274618271162976	1,45928902758004e-23	550866886843855	-273774676173725	1,06909309208633e-23	ENSG00000013441	CLK1	CLK1	CDC like kinase 1 [Source:HGNC Symbol;Acc:HGNC:2068]	1195	#ffffbf	DPG 00: Constant
36803847744489	141378658754579	0,550421185987423	36803847744489	-528869625533525	0,00836143268730447	36803847744489	229918348016385	0,266542376420553	36803847744489	-156038019578662	0,477827009397021	36803847744489	166999456265045	0,416372537409066	36803847744489	109065739198641	0,961096693144975	36803847744489	148840497585794	0,463493415167784	36803847744489	-289931933773436	0,142853349286844	36803847744489	-162755965555179	0,427692025453577	ENSG00000013503	POLR3B	POLR3B	RNA polymerase III subunit B [Source:HGNC Symbol;Acc:HGNC:30348]	55703	#ffffbf	DPG 00: Constant
59617536596775	386774222851051	0,129885926030479	59617536596775	-264361520784329	0,324717118501959	59617536596775	-591349078626988	0,0142688724070793	59617536596775	-983887771795546	2,70574603037233e-05	59617536596775	-910094240891206	9,78665058793787e-05	59617536596775	-516914704629962	0,0324390271620078	59617536596775	-113734113489589	8,41574976168278e-07	59617536596775	-76064152764001	0,00102048589485752	59617536596775	-72926648753774	0,0016652642614601	ENSG00000013523	ANGEL1	ANGEL1	angel homolog 1 [Source:HGNC Symbol;Acc:HGNC:19961]	23357	#ffffbf	DPG 00: Constant
432654082031145	-959118889925087	0,698753846422198	432654082031145	-522014426490177	0,833001606291376	432654082031145	-190485379076858	0,385955343564201	432654082031145	-202608238505897	0,357515946249374	432654082031145	-178068800178457	0,407101955138869	432654082031145	-292945996994952	0,166046695655961	432654082031145	-154176323192908	5,87723715103331e-15	432654082031145	-16248707873759	2,16393906852099e-16	432654082031145	-15497167909195	2,75384359469709e-15	ENSG00000013561	RNF14	RNF14	ring finger protein 14 [Source:HGNC Symbol;Acc:HGNC:10058]	9604	#ffffbf	DPG 00: Constant
3659222127763	-354941128684805	0,877261975287621	3659222127763	561484016296458	0,00703361837404491	3659222127763	330403523365592	0,126938719404792	3659222127763	798905541125841	7,02724721205902e-05	3659222127763	153308460886845	0,972221324954342	3659222127763	325713707889366	0,132120826786374	3659222127763	-220896797193091	2,03370913030197e-26	3659222127763	-185414031667617	1,0235704987333e-19	3659222127763	-18631246141684	2,08182345970747e-20	ENSG00000013563	DNASE1L1	DNASE1L1	deoxyribonuclease 1 like 1 [Source:HGNC Symbol;Acc:HGNC:2957]	1774	#ffffbf	DPG 00: Constant
139159052248273	811750690878669	0,00382162400930457	139159052248273	542517878484667	0,0597639665638403	139159052248273	595926066549532	0,034230658852127	139159052248273	373811022593258	0,203584228494479	139159052248273	937050396328122	0,000603563139746295	139159052248273	621413956942601	0,0265590152978881	139159052248273	22098148981761	2,30830045241461e-16	139159052248273	199289721748888	1,3403148946375e-13	139159052248273	197385476715159	2,1944830639941e-13	ENSG00000013573	DDX11	DDX11	DEAD/H-box helicase 11 [Source:HGNC Symbol;Acc:HGNC:2736]	1663	#ffffbf	DPG 00: Constant
11103103349301	-436791672087337	0,0580575755172897	11103103349301	648563181938656	0,00340303211648379	11103103349301	-548879900774037	0,0132554736916427	11103103349301	-288167415338638	0,219266616711781	11103103349301	-983796761731144	4,56427516035342e-06	11103103349301	-873704923207701	5,42269587509353e-05	11103103349301	-245443593334471	2,32543547149189e-30	11103103349301	-24155498760995	1,69468278772929e-29	11103103349301	-234166593727282	4,51108901034496e-28	ENSG00000013583	HEBP1	HEBP1	heme binding protein 1 [Source:HGNC Symbol;Acc:HGNC:17176]	50865	#ffffbf	DPG 00: Constant
845832739443093	702337925583399	0,156589386959619	845832739443093	265196471028781	0,630195050289314	845832739443093	963075953504805	0,0441202689493773	845832739443093	903637538816244	0,0596522706981264	845832739443093	-503581972822055	0,28694566890303	845832739443093	991212573936019	0,856115235613733	845832739443093	-331347491320416	2,05492018103876e-09	845832739443093	-277491207800791	1,5255295624597e-07	845832739443093	-335853179044095	5,04811671674428e-10	ENSG00000013619	MAMLD1	MAMLD1	mastermind like domain containing 1 [Source:HGNC Symbol;Acc:HGNC:2568]	10046	#ffffbf	DPG 00: Constant
136944847487472	177012816820886	4,52483022969739e-07	136944847487472	-374513125422988	0,335195517048575	136944847487472	572792459922879	0,108468032687968	136944847487472	609639224402879	0,0873587902521332	136944847487472	190604989085536	3,87640726579148e-08	136944847487472	202060052323934	6,77983690550921e-09	136944847487472	390028427761245	3,03579626473872e-29	136944847487472	405101622154804	2,16076406972846e-31	136944847487472	40449932867273	2,49597155158099e-31	ENSG00000013810	TACC3	TACC3	transforming acidic coiled-coil containing protein 3 [Source:HGNC Symbol;Acc:HGNC:11524]	10460	#ffffbf	DPG 00: Constant
275322014604499	-347334527412625	0,382376834180612	275322014604499	-185890928521541	0,658904350821201	275322014604499	-909591724545732	0,0113003589973252	275322014604499	-106950295234456	0,00284460073883756	275322014604499	-187450553401769	0,622230417117814	275322014604499	-668440271176105	0,0644885105306258	275322014604499	-14256548988428	5,25259527906587e-05	275322014604499	-16400483997214	3,84916336023742e-06	275322014604499	-161074899401332	5,12410706409095e-06	ENSG00000014123	UFL1	UFL1	UFM1 specific ligase 1 [Source:HGNC Symbol;Acc:HGNC:23039]	23376	#ffffbf	DPG 00: Constant
271570129356077	199435275036176	0,503217881751793	271570129356077	-123612988919322	2,7755715707865e-06	271570129356077	-24212061889484	0,382987977885407	271570129356077	-21645795370891	0,444348048664909	271570129356077	731256272683002	0,00304762252665249	271570129356077	5023209805491	0,0491919311578716	271570129356077	143904695434164	2,04056098956054e-09	271570129356077	188459026221304	4,10899136165737e-15	271570129356077	183780292334149	1,79798826847408e-14	ENSG00000014138	POLA2	POLA2	DNA polymerase alpha 2, accessory subunit [Source:HGNC Symbol;Acc:HGNC:30073]	23649	#ffffbf	DPG 00: Constant
528901900856201	-106774483153108	0,00143765021387951	528901900856201	-418850643466872	0,240330398353541	528901900856201	-976016515486842	0,00322888153289378	528901900856201	-982276641264188	0,00304728393670677	528901900856201	-163182017661742	7,41189655483943e-07	528901900856201	-124820968657646	0,000159978500182706	528901900856201	-160819198595169	8,16628802712794e-07	528901900856201	-160311754412617	9,3855536046932e-07	528901900856201	-165757594705619	3,70565818814224e-07	ENSG00000014164	ZC3H3	ZC3H3	zinc finger CCCH-type containing 3 [Source:HGNC Symbol;Acc:HGNC:28972]	23144	#ffffbf	DPG 00: Constant
44828129040042	142596795654878	1,16594141373729e-11	44828129040042	139224656327433	3,219262870169e-11	44828129040042	171701162940789	1,79969222973122e-16	44828129040042	172503382769095	1,32599729345727e-16	44828129040042	888227876529152	2,46979974670199e-05	44828129040042	901101433050519	2,06372592179859e-05	44828129040042	763756189429489	0,744130135943314	44828129040042	473034711330424	0,02639199419951	44828129040042	471384946263056	0,0268449419845716	ENSG00000014216	CAPN1	CAPN1	calpain 1 [Source:HGNC Symbol;Acc:HGNC:1476]	823	#ffffbf	DPG 00: Constant
293948393803976	-933847540486111	1,84671217734014e-06	293948393803976	-966194917197109	0,68980310221446	293948393803976	-680506028905369	0,000526081340903966	293948393803976	-356998639454708	0,082558261975955	293948393803976	-970301411310703	6,17575214864643e-07	293948393803976	-514920531105083	0,0102491780415965	293948393803976	-37865053013376	0,869440310350854	293948393803976	149804411238407	0,95893676333993	293948393803976	196929603096131	0,932462321643026	ENSG00000014641	MDH1	MDH1	malate dehydrogenase 1 [Source:HGNC Symbol;Acc:HGNC:6970]	4190	#ffffbf	DPG 00: Constant
485411817990194	594626523124956	0,869746349327723	485411817990194	16436058957941	0,630588778608231	485411817990194	-668110932024915	0,838246066753847	485411817990194	971230491767355	0,758248401304948	485411817990194	13766431164863	0,656999309888441	485411817990194	207943207213275	0,938954204127207	485411817990194	14418426584086	0,62274202868918	485411817990194	226990485918492	0,436037279327354	485411817990194	328481970018321	0,245651130326578	ENSG00000014824	SLC30A9	SLC30A9	solute carrier family 30 member 9 [Source:HGNC Symbol;Acc:HGNC:1329]	10463	#ffffbf	DPG 00: Constant
533891758725875	-78311652585784	1,60516195205064e-06	533891758725875	-524831945900722	0,00156323384488447	533891758725875	-649560056782062	5,41224910209359e-05	533891758725875	-550036573365642	0,0007031503313167	533891758725875	-311412644691434	0,0625708141720132	533891758725875	-248195725436764	0,152444099292519	533891758725875	-352331753104715	0,0293607168167739	533891758725875	-248066705470703	0,132923117272301	533891758725875	-236257950135774	0,156045189637028	ENSG00000014919	COX15	COX15	cytochrome c oxidase assembly homolog COX15 [Source:HGNC Symbol;Acc:HGNC:2263]	1355	#ffffbf	DPG 00: Constant
111914391330878	-162735396774763	0,594887348625306	111914391330878	-133016640741055	0,666569429394794	111914391330878	207607733140751	0,461010382274626	111914391330878	-34814963250797	0,906797660650655	111914391330878	-384988952556143	0,139169246269066	111914391330878	-310605254976336	0,245519332009731	111914391330878	-416785384245768	7,99630897684835e-35	111914391330878	-416080855013237	3,9155567648285e-35	111914391330878	-465066413994168	8,14276914260887e-42	ENSG00000015153	YAF2	YAF2	YY1 associated factor 2 [Source:HGNC Symbol;Acc:HGNC:17363]	10138	#ffffbf	DPG 00: Constant
270590100108575	-710216307180767	0,0230783390743432	270590100108575	-135187611547433	9,17273061365267e-06	270590100108575	-80820774199228	0,00813489981816871	270590100108575	-10802077471428	0,000351692439063432	270590100108575	-316257018331659	0,322939062714792	270590100108575	-633493772970019	0,0397302455918058	270590100108575	-136573763092019	4,16327842675072e-06	270590100108575	-1689451028158	1,65550159954156e-08	270590100108575	-162471895047032	4,99041143228722e-08	ENSG00000015171	ZMYND11	ZMYND11	zinc finger MYND-type containing 11 [Source:HGNC Symbol;Acc:HGNC:16966]	10771	#ffffbf	DPG 00: Constant
319807302135459	-884248585646323	0,00162717407529212	319807302135459	-144817020670824	1,73900648549517e-07	319807302135459	-761274092354229	0,00634176382827072	319807302135459	-613294969033708	0,030125043665134	319807302135459	-151973939687046	2,41702725238583e-08	319807302135459	-111227976917467	5,23885522143238e-05	319807302135459	-90776807773612	0,000812500677963808	319807302135459	-112365711434801	3,05339498027467e-05	319807302135459	-118099742652439	1,249498576011e-05	ENSG00000015475	BID	BID	BH3 interacting domain death agonist [Source:HGNC Symbol;Acc:HGNC:1050]	637	#ffffbf	DPG 00: Constant
181748733442779	-212758722176223	0,498936861611864	181748733442779	-529251157456204	0,0559207503191588	181748733442779	114081134286463	0,700508385930614	181748733442779	-125317218828746	0,694040421267984	181748733442779	867579619182153	0,000792935566016598	181748733442779	222486199850416	0,430287282089912	181748733442779	988191099963255	0,000103095763139295	181748733442779	877557505642305	0,00057402825249536	181748733442779	958595043025358	0,000164686834842623	ENSG00000015479	MATR3	MATR3	matrin 3 [Source:HGNC Symbol;Acc:HGNC:6912]	9782	#ffffbf	DPG 00: Constant
152180102882143	-10082328520408	0,853895849608238	152180102882143	617167747093996	0,237291813647159	152180102882143	-862471260025714	0,0766347855285537	152180102882143	-367648189169442	0,460696124770439	152180102882143	-256781795376944	5,87480750782778e-07	152180102882143	-118662950629297	0,0157362487014537	152180102882143	-102190715251969	1,1792808033169e-46	152180102882143	-108290162933091	1,09945877791864e-42	152180102882143	-104479013561382	2,46188458670154e-51	ENSG00000015520	NPC1L1	NPC1L1	NPC1 like intracellular cholesterol transporter 1 [Source:HGNC Symbol;Acc:HGNC:7898]	29881	#ffffbf	DPG 00: Constant
616545563083976	904839771663499	4,43671674525163e-06	616545563083976	829472788565012	2,69700373685068e-05	616545563083976	738493486698124	0,000177201111418791	616545563083976	728870874705404	0,00021979489117552	616545563083976	186872743488437	0,383511749075417	616545563083976	325126578779428	0,117802636325836	616545563083976	484970166231238	0,013776038107501	616545563083976	729395591596543	0,000164506166718371	616545563083976	707622581277495	0,000250636945772199	ENSG00000015532	XYLT2	XYLT2	xylosyltransferase 2 [Source:HGNC Symbol;Acc:HGNC:15517]	64132	#ffffbf	DPG 00: Constant
273438219717484	642425661915076	0,9319709528151	273438219717484	161471626588789	0,0532775984980645	273438219717484	299008994198489	0,652466384338898	273438219717484	476655102382456	0,953665906352979	273438219717484	104817128443684	0,138170244333371	273438219717484	-928521177209127	0,17435711365125	273438219717484	-105019429488171	0,121586879921073	273438219717484	-15434435762964	0,0490971350781137	273438219717484	-176433813465452	0,0332567238590184	ENSG00000015568	RGPD5	RGPD5	RANBP2 like and GRIP domain containing 5 [Source:HGNC Symbol;Acc:HGNC:32418]	84220	#ffffbf	DPG 00: Constant
273438219717484	642425661915076	0,9319709528151	273438219717484	161471626588789	0,0532775984980645	273438219717484	299008994198489	0,652466384338898	273438219717484	476655102382456	0,953665906352979	273438219717484	104817128443684	0,138170244333371	273438219717484	-928521177209127	0,17435711365125	273438219717484	-105019429488171	0,121586879921073	273438219717484	-15434435762964	0,0490971350781137	273438219717484	-176433813465452	0,0332567238590184	ENSG00000015568	RGPD5	RGPD5	RANBP2 like and GRIP domain containing 5 [Source:HGNC Symbol;Acc:HGNC:32418]	727851	#ffffbf	DPG 00: Constant
123370604775672	176310250747157	0,269102434095878	123370604775672	105381856777253	0,532981364319028	123370604775672	220626217907365	0,143433105993173	123370604775672	377836983091912	0,819338782203005	123370604775672	-2645708437325	0,0740054343013231	123370604775672	-152309531373533	0,338342154371696	123370604775672	-527483429902933	0,000170040188630265	123370604775672	-278642881528132	0,0536013691334451	123370604775672	-202152606194089	0,170369378972691	ENSG00000015676	NUDCD3	NUDCD3	NudC domain containing 3 [Source:HGNC Symbol;Acc:HGNC:22208]	23386	#ffffbf	DPG 00: Constant
212784463481013	-893143312677191	0,632807742998667	212784463481013	-826707212255334	0,685427976281809	212784463481013	419720821228753	0,00379221124658667	212784463481013	694337821993427	1,29139193543862e-05	212784463481013	870958059722912	5,88620500563813e-08	212784463481013	678161312343766	1,95155688098199e-05	212784463481013	302603352622282	0,0147226955166095	212784463481013	105751682378719	0,163752851343129	212784463481013	139226952555064	0,0955504833115724	ENSG00000016082	ISL1	ISL1	ISL LIM homeobox 1 [Source:HGNC Symbol;Acc:HGNC:6132]	3670	#ffffbf	DPG 00: Constant
9352287177785	-17864496409825	6,62136209339658e-10	9352287177785	-925451191577552	0,00149971099901533	9352287177785	-325410768591154	1,82388524676256e-29	9352287177785	-237499390172095	1,60102031427761e-16	9352287177785	-379846543805582	1,81739298511326e-39	9352287177785	-231148669045554	1,01675699008683e-15	9352287177785	-460301617818567	2,72240261652207e-56	9352287177785	-427729512398148	2,85525069840809e-49	9352287177785	-430862916380677	2,65153161676953e-50	ENSG00000016391	CHDH	CHDH	choline dehydrogenase [Source:HGNC Symbol;Acc:HGNC:24288]	55349	#ffffbf	DPG 00: Constant
925810436920372	153086211125178	0,868168094403834	925810436920372	-853096492118553	0,663430556220513	925810436920372	213948050385531	0,0427787416768021	925810436920372	775908778367864	0,348581481073204	925810436920372	139547490591549	0,107576415011015	925810436920372	241584926710543	0,0292137701254834	925810436920372	517067542940549	0,000164010297262982	925810436920372	684467641118969	1,36593192714533e-06	925810436920372	665767076207717	2,42679571133259e-06	ENSG00000016402	IL20RA	IL20RA	interleukin 20 receptor subunit alpha [Source:HGNC Symbol;Acc:HGNC:6003]	53832	#ffffbf	DPG 00: Constant
213644483342256	-411749673043967	0,762517117546546	213644483342256	324786122230491	0,767134817475105	213644483342256	-475675344554509	0,664346498898171	213644483342256	131460737722393	0,837221968575727	213644483342256	53946939592964	0,351633899903162	213644483342256	903498212492369	0,0555175230329953	213644483342256	244903209770413	0,93649679705517	213644483342256	-443971253525086	0,674468419136518	213644483342256	-502862740506951	0,585783861080074	ENSG00000016490	CLCA1	CLCA1	chloride channel accessory 1 [Source:HGNC Symbol;Acc:HGNC:2015]	1179	#ffffbf	DPG 00: Constant
54100193994496	-752729091471571	0,000102476417729272	54100193994496	-113636729451847	2,6626859662496e-09	54100193994496	-874627954823733	4,28456891904416e-06	54100193994496	-947778817954716	5,95182486335694e-07	54100193994496	-59428841793815	0,0019055944876103	54100193994496	-828864993359328	1,30881641238972e-05	54100193994496	-133051338810555	1,20919909470634e-12	54100193994496	-134402471104749	8,0772471053854e-13	54100193994496	-129704432533999	3,90142061305828e-12	ENSG00000016864	GLT8D1	GLT8D1	glycosyltransferase 8 domain containing 1 [Source:HGNC Symbol;Acc:HGNC:24870]	55830	#ffffbf	DPG 00: Constant
948636698436049	446562703018959	0,0930446866904154	948636698436049	134802805783234	4,507280339889e-08	948636698436049	577868636433803	0,0229731373037965	948636698436049	811895386156295	0,00113016452089118	948636698436049	842354669197768	0,000648036148573783	948636698436049	576226920345256	0,0231009101911446	948636698436049	248413745468314	0,33624305334047	948636698436049	72507616588034	0,792028620337383	948636698436049	199689376709308	0,446838099228665	ENSG00000017260	ATP2C1	ATP2C1	ATPase secretory pathway Ca2+ transporting 1 [Source:HGNC Symbol;Acc:HGNC:13211]	27032	#ffffbf	DPG 00: Constant
839066522932307	-968827916991717	0,640893130685547	839066522932307	-133070372598784	0,494269808993675	839066522932307	285871855826472	0,0921690322142694	839066522932307	756447806928271	0,690757640741268	839066522932307	588685418524262	0,000206870973160457	839066522932307	122816888345311	0,489448969338758	839066522932307	320334698061999	0,0482001901603557	839066522932307	410447543001877	0,0104783600889405	839066522932307	434975943683182	0,0062231731259585	ENSG00000017797	RALBP1	RALBP1	ralA binding protein 1 [Source:HGNC Symbol;Acc:HGNC:9841]	10928	#ffffbf	DPG 00: Constant
414000033134053	-178113542028914	0,449672553958894	414000033134053	-56669547410364	0,00530837339364305	414000033134053	-473576449102816	0,019466147227063	414000033134053	-308097325948763	0,142712836990873	414000033134053	-689816029180458	0,000443474588312941	414000033134053	-758512587015304	0,000117689612588171	414000033134053	-154498291618254	2,19347934980562e-15	414000033134053	-169632842096484	4,28370141964316e-18	414000033134053	-159434009712213	1,79393687725206e-16	ENSG00000018189	RUFY3	RUFY3	RUN and FYVE domain containing 3 [Source:HGNC Symbol;Acc:HGNC:30285]	22902	#ffffbf	DPG 00: Constant
659678142197171	101936503818211	0,202640607081856	659678142197171	72253369860144	0,365988113303413	659678142197171	230116579445946	0,0222004521803759	659678142197171	962036647871382	0,218113761854036	659678142197171	735612980886934	4,23465397936462e-09	659678142197171	404671974194635	0,000616174387253056	659678142197171	955398970135059	1,7975390808209e-14	659678142197171	951850410835014	2,30640517205487e-14	659678142197171	954010787084866	1,95779266739177e-14	ENSG00000018236	CNTN1	CNTN1	contactin 1 [Source:HGNC Symbol;Acc:HGNC:2171]	1272	#ffffbf	DPG 00: Constant
322451873063199	473292213241512	0,187038605044445	322451873063199	973507509051776	0,00382691056290861	322451873063199	14984517255787	5,87366681189272e-06	322451873063199	121681502543582	0,000239728535064569	322451873063199	215532984459527	6,46121707886408e-11	322451873063199	1084548963071	0,00114610784368626	322451873063199	755551701316192	0,0206538016299729	322451873063199	42408807499366	0,205822324759478	322451873063199	508179687135697	0,124320165770976	ENSG00000018408	WWTR1	WWTR1	WW domain containing transcription regulator 1 [Source:HGNC Symbol;Acc:HGNC:24042]	25937	#ffffbf	DPG 00: Constant
508713177850461	41512650629369	0,9009717529326	508713177850461	-91365628758924	0,781252224258006	508713177850461	-17194802945868	0,565094603812526	508713177850461	-984515411912163	0,751749579469726	508713177850461	742484958706674	0,983201295727982	508713177850461	291794003357231	0,307618215738698	508713177850461	29315804769712	0,281732077366631	508713177850461	137016898372583	0,634519772497055	508713177850461	238607190677214	0,389154409771458	ENSG00000018510	AGPS	AGPS	alkylglycerone phosphate synthase [Source:HGNC Symbol;Acc:HGNC:327]	8540	#ffffbf	DPG 00: Constant
269930978238065	-366430373911029	0,0407626161280021	269930978238065	-363398859527852	0,0432917974896719	269930978238065	-332157022782252	0,875574413130156	269930978238065	-150695690812556	0,425528089051588	269930978238065	126711923001064	0,489965714531384	269930978238065	-158794511014124	0,383485391997164	269930978238065	86356680722513	5,45350340937686e-08	269930978238065	734342452211338	4,48362677120134e-06	269930978238065	745789420785635	2,84050101191695e-06	ENSG00000018610	STEEP1	STEEP1	STING1 ER exit protein 1 [Source:HGNC Symbol;Acc:HGNC:26239]	63932	#ffffbf	DPG 00: Constant
28080876804285	453881277456672	0,871815070684136	28080876804285	-881254678016063	0,000326098356468153	28080876804285	-298708893013492	0,251383577356377	28080876804285	-604245560335997	0,0138103605810696	28080876804285	363546299485055	0,127233007640654	28080876804285	187807013057008	0,451735878995028	28080876804285	126696801283794	2,03789924619775e-08	28080876804285	115343247467247	3,22316951814716e-07	28080876804285	123177998560965	4,42774181843046e-08	ENSG00000018699	TTC27	TTC27	tetratricopeptide repeat domain 27 [Source:HGNC Symbol;Acc:HGNC:25986]	55622	#ffffbf	DPG 00: Constant
389622257359554	-267590336331324	0,441497982969407	389622257359554	740450120299612	0,843624205354795	389622257359554	120287321319092	0,716511130127498	389622257359554	341576630278746	0,265029028702721	389622257359554	131328074232895	0,675948790152014	389622257359554	511715798425121	0,877542769066738	389622257359554	523041436192218	0,0644389523588617	389622257359554	269419054195403	0,365334231955239	389622257359554	33633133882946	0,913720700008626	ENSG00000018869	ZNF582	ZNF582	zinc finger protein 582 [Source:HGNC Symbol;Acc:HGNC:26421]	147948	#ffffbf	DPG 00: Constant
155409233612464	110311807482933	0,776057682630092	155409233612464	-333219542872906	0,338549724475177	155409233612464	63955621496787	0,0388551167675552	155409233612464	306041647966978	0,356021570468109	155409233612464	112925297172202	0,000158660014854504	155409233612464	154522849997904	2,42517716412199e-07	155409233612464	1010842106267	0,000643432932853129	155409233612464	897494862348237	0,00251146281495196	155409233612464	99664408248823	0,000738354480275743	ENSG00000019485	PRDM11	PRDM11	PR/SET domain 11 [Source:HGNC Symbol;Acc:HGNC:13996]	56981	#ffffbf	DPG 00: Constant
688954343952143	-842847937442071	0,185493664697413	688954343952143	-79446963188362	0,210356785618064	688954343952143	377132041843895	0,00758986731340893	688954343952143	-617641160295121	0,24051851755322	688954343952143	563120216010706	0,000486672533766564	688954343952143	701138207662589	3,68618429338228e-05	688954343952143	-390871265241916	0,412802763162468	688954343952143	-305133465040982	0,534715772745831	688954343952143	-538704472068619	0,28859874116933	ENSG00000019991	HGF	HGF	hepatocyte growth factor [Source:HGNC Symbol;Acc:HGNC:4893]	3082	#ffffbf	DPG 00: Constant
46137478868709	-827977872908267	1,10356231302661e-05	46137478868709	-920950657387299	9,15569980051182e-07	46137478868709	-450448358611862	0,0186324820436899	46137478868709	-823678541279287	9,35114914586946e-06	46137478868709	-5654073522958	0,00246246612770627	46137478868709	-730663394189079	8,62345106911308e-05	46137478868709	-759882036610749	3,35471757389463e-05	46137478868709	-787495358484406	1,70221403393896e-05	46137478868709	-738425467071077	5,27098268405883e-05	ENSG00000019995	ZRANB1	ZRANB1	zinc finger RANBP2-type containing 1 [Source:HGNC Symbol;Acc:HGNC:18224]	54764	#ffffbf	DPG 00: Constant
537919180318704	153001753878364	2,94887584418802e-10	537919180318704	199274706563257	0,490616359450428	537919180318704	166631761102187	4,37974842553555e-12	537919180318704	149556506772187	5,19921948064721e-10	537919180318704	895449530810926	0,000219166242723084	537919180318704	111395185325482	4,15629374739302e-06	537919180318704	181819181745645	2,29212617025001e-14	537919180318704	168648405010815	1,36050435323522e-12	537919180318704	165721649069656	3,11806826707901e-12	ENSG00000020129	NCDN	NCDN	neurochondrin [Source:HGNC Symbol;Acc:HGNC:17597]	23154	#ffffbf	DPG 00: Constant
230902742159285	298732013913822	0,107095513447308	230902742159285	323223926095942	0,0782350005569332	230902742159285	504945685442136	0,00310744790876433	230902742159285	329858905190098	0,0631147037860785	230902742159285	280381519787487	0,110271039323739	230902742159285	454551188681675	0,00777851414706857	230902742159285	274960730552972	0,113820478957041	230902742159285	6206178579341	0,000174799133893468	230902742159285	577841327412202	0,000442835429510256	ENSG00000020256	ZFP64	ZFP64	ZFP64 zinc finger protein [Source:HGNC Symbol;Acc:HGNC:15940]	55734	#ffffbf	DPG 00: Constant
241600286557029	129067230348277	0,582339487241527	241600286557029	-188942411807448	0,934480298398662	241600286557029	-121737635528814	0,572403815818327	241600286557029	-995380291868243	0,652288797390875	241600286557029	219389468286468	0,270855171294469	241600286557029	367799480768758	0,87644405724499	241600286557029	131994253604826	1,04908293152452e-13	241600286557029	108216842801877	1,30540782994571e-09	241600286557029	114280364552075	1,08429396077527e-10	ENSG00000020426	MNAT1	MNAT1	MNAT1 component of CDK activating kinase [Source:HGNC Symbol;Acc:HGNC:7181]	4331	#ffffbf	DPG 00: Constant
438399277035526	337067371750498	0,30656075491996	438399277035526	716911472697312	0,0181000261000347	438399277035526	-411075383035831	0,913850287280245	438399277035526	111904406379195	0,746837494935734	438399277035526	-580335865008797	0,0541747929431791	438399277035526	-456711469251636	0,139740079555908	438399277035526	-376404716543935	0,213361721868394	438399277035526	-10420494856245	0,00039491810555767	438399277035526	-104374719706968	0,000357317293950262	ENSG00000020577	SAMD4A	SAMD4A	sterile alpha motif domain containing 4A [Source:HGNC Symbol;Acc:HGNC:23023]	23034	#ffffbf	DPG 00: Constant
280429711018124	-279274876352789	0,277043195662296	280429711018124	-446488344094545	0,0674135187682304	280429711018124	-576077194861649	0,985064179896811	280429711018124	-125423826603571	0,633645174951729	280429711018124	706375975522656	0,00149439726781887	280429711018124	298836528724771	0,210404637767765	280429711018124	147081808846668	1,06870877764113e-11	280429711018124	139196564690282	1,26893484480234e-10	280429711018124	145543046631623	1,51733448305808e-11	ENSG00000020922	MRE11	MRE11	MRE11 homolog, double strand break repair nuclease [Source:HGNC Symbol;Acc:HGNC:7230]	4361	#ffffbf	DPG 00: Constant
562487894313287	580490929571232	0,0297355408937966	562487894313287	138468524422124	3,89101857636759e-08	562487894313287	550467258160216	0,0350029198802638	562487894313287	332161676706534	0,226021357022979	562487894313287	-413802551579	0,113935110533786	562487894313287	431113212957355	0,889017556739631	562487894313287	-116651216933154	3,30636627085208e-06	562487894313287	-120408801076223	1,6968001679138e-06	562487894313287	-120076936134641	1,58014351466341e-06	ENSG00000021355	SERPINB1	SERPINB1	serpin family B member 1 [Source:HGNC Symbol;Acc:HGNC:3311]	1992	#ffffbf	DPG 00: Constant
125763069413328	-230444193529072	0,564071251455556	125763069413328	-267378480178736	0,485252113759407	125763069413328	549053336151396	0,891248060913075	125763069413328	-430864815252948	0,221665068050725	125763069413328	164551204027376	0,650068812896087	125763069413328	-259670553336776	0,942821214290854	125763069413328	297177302508215	0,380538731974854	125763069413328	256635306025911	0,457984622348304	125763069413328	222723320430502	0,518196120590389	ENSG00000021574	SPAST	SPAST	spastin [Source:HGNC Symbol;Acc:HGNC:11233]	6683	#ffffbf	DPG 00: Constant
100954006684526	132871640177332	0,0340764587394338	100954006684526	-403872756041563	0,539136921686879	100954006684526	222182284138904	0,000698617140916687	100954006684526	279834132191036	3,0475675321206e-05	100954006684526	482841358594924	2,9503171402919e-12	100954006684526	310810089456626	4,43751694882647e-06	100954006684526	266966279910129	4,67863906829213e-05	100954006684526	278152064321066	2,45023063029844e-05	100954006684526	25945796062155	7,11840262406479e-05	ENSG00000021762	OSBPL5	OSBPL5	oxysterol binding protein like 5 [Source:HGNC Symbol;Acc:HGNC:16392]	114879	#ffffbf	DPG 00: Constant
687409557563974	125882065952438	0,656662512768615	687409557563974	104018474563659	0,713037167484339	687409557563974	878703023788116	0,745182154963419	687409557563974	-107240552126026	0,693330381338964	687409557563974	817506553360484	0,000309197771878694	687409557563974	454892337179365	0,0543743498876429	687409557563974	186827359123973	2,95561318603726e-17	687409557563974	158848507070713	7,4338898569608e-13	687409557563974	160835413387758	3,49514138671494e-13	ENSG00000021776	AQR	AQR	aquarius intron-binding spliceosomal factor [Source:HGNC Symbol;Acc:HGNC:29513]	9716	#ffffbf	DPG 00: Constant
103480517174184	-418343198515639	0,00483474918474659	103480517174184	-35531790315768	0,0178702566824794	103480517174184	-286303859757292	0,877769392412547	103480517174184	-124889771353054	0,449307781327152	103480517174184	-250147559108503	0,0948006573801908	103480517174184	-395609221225521	0,0068223963061455	103480517174184	-608446812086532	1,53822196325326e-05	103480517174184	-731046695621673	1,87685263474169e-07	103480517174184	-781396169381823	2,15771665347932e-08	ENSG00000022277	RTF2	RTF2	replication termination factor 2 [Source:HGNC Symbol;Acc:HGNC:15890]	51507	#ffffbf	DPG 00: Constant
284146048964173	826999987482547	6,39078908224711e-08	284146048964173	293279057028383	0,0754880330018822	284146048964173	604857863574738	8,37428872209114e-05	284146048964173	1473284232673	0,394993382782926	284146048964173	361056778239675	0,0210967560753213	284146048964173	207440678774638	0,206265686738614	284146048964173	622531129621239	3,71576981447813e-05	284146048964173	415240636261888	0,00679007201679907	284146048964173	49166572423761	0,00117274839814858	ENSG00000022840	RNF10	RNF10	ring finger protein 10 [Source:HGNC Symbol;Acc:HGNC:10055]	9921	#ffffbf	DPG 00: Constant
255331880356395	-679489880031869	0,000997112519106044	255331880356395	-399347933599883	0,061079562752413	255331880356395	-10489934236696	1,67872117530678e-07	255331880356395	-849294626647653	2,42439633058958e-05	255331880356395	-989066827575415	6,49026443475105e-07	255331880356395	-809776483016837	5,47880913452851e-05	255331880356395	-102346469656268	2,40554700527689e-07	255331880356395	-817463016744878	3,66061275041537e-05	255331880356395	-738954501631964	0,00017349971046963	ENSG00000022976	ZNF839	ZNF839	zinc finger protein 839 [Source:HGNC Symbol;Acc:HGNC:20345]	55778	#ffffbf	DPG 00: Constant
392928454066051	-888256684947841	3,08190429495416e-07	392928454066051	-267476556699588	0,155668844763993	392928454066051	-512027131906058	0,00332240421378887	392928454066051	-271294468277097	0,138651209560869	392928454066051	-364481192526073	0,0375300074190472	392928454066051	-395016705583924	0,0202612539152625	392928454066051	-430417909731897	0,0122464336927671	392928454066051	-600156907429089	0,000408031465481487	392928454066051	-532328225253231	0,00166548728954245	ENSG00000023041	ZDHHC6	ZDHHC6	zinc finger DHHC-type palmitoyltransferase 6 [Source:HGNC Symbol;Acc:HGNC:19160]	64429	#ffffbf	DPG 00: Constant
306109511163048	638375191528977	0,343834962950466	306109511163048	217974719878892	0,747493760387261	306109511163048	616403364289875	0,336674938708731	306109511163048	739971772141641	0,262691142320081	306109511163048	203135705324357	0,743592584024588	306109511163048	19842382913845	0,756415821826191	306109511163048	-662174109842388	0,269784822078063	306109511163048	-177419747637366	0,0370504670033175	306109511163048	-222065678007877	0,701000776260251	ENSG00000023191	RNH1	RNH1	ribonuclease/angiogenin inhibitor 1 [Source:HGNC Symbol;Acc:HGNC:10074]	6050	#ffffbf	DPG 00: Constant
151828620861034	-123519931645987	2,20669308423055e-08	151828620861034	-12191889864883	3,08788952066171e-08	151828620861034	-14709589946231	1,85175421160744e-11	151828620861034	-146568804374993	2,19722616903969e-11	151828620861034	-142355307666	7,04906789123157e-11	151828620861034	-133497564693234	1,13449087689537e-09	151828620861034	-7803631432957	0,000324936855254282	151828620861034	-699085093349252	0,00135337158543947	151828620861034	-667625148103838	0,00217776173722346	ENSG00000023228	NDUFS1	NDUFS1	NADH:ubiquinone oxidoreductase core subunit S1 [Source:HGNC Symbol;Acc:HGNC:7707]	4719	#ffffbf	DPG 00: Constant
282559032018379	-938871087014545	0,823381583152805	282559032018379	-533160686199207	0,130227940984723	282559032018379	-50923292043088	0,140037856050182	282559032018379	-102254371511829	0,00224717645599554	282559032018379	-57853988938532	0,877469244635498	282559032018379	-695175052490367	0,0392812478501378	282559032018379	159907634947944	0,64829553879731	282559032018379	-170594502156156	0,627065542322189	282559032018379	320583420982191	0,995140013296241	ENSG00000023287	RB1CC1	RB1CC1	RB1 inducible coiled-coil 1 [Source:HGNC Symbol;Acc:HGNC:15574]	9821	#ffffbf	DPG 00: Constant
123987803165271	164372093044572	0,395577301188417	123987803165271	776203246834013	1,25612967753222e-06	123987803165271	-475713653025573	0,00389312330678766	123987803165271	-233603758838466	0,914913581072863	123987803165271	-481818555453442	0,00305155300320123	123987803165271	-407102301310353	0,0139800608173084	123987803165271	-1161806405629	1,64115166939372e-13	123987803165271	-148156079503482	5,91037216178291e-21	123987803165271	-139029764318555	8,62009509835814e-19	ENSG00000023318	ERP44	ERP44	endoplasmic reticulum protein 44 [Source:HGNC Symbol;Acc:HGNC:18311]	23071	#ffffbf	DPG 00: Constant
197195584986705	-11300017576373	0,83779893508547	197195584986705	856503302338903	0,986559811669414	197195584986705	444776712734796	0,332921890187236	197195584986705	-345571216443881	0,464062376110343	197195584986705	607350702767157	0,170309203367583	197195584986705	983043536732081	0,84032306668778	197195584986705	-24674495171072	0,578849426571342	197195584986705	-453436428316626	0,29981835056746	197195584986705	-454567060254759	0,297789596930068	ENSG00000023516	AKAP11	AKAP11	A-kinase anchoring protein 11 [Source:HGNC Symbol;Acc:HGNC:369]	11215	#ffffbf	DPG 00: Constant
945884879184116	-783722347127709	0,00128958280014017	945884879184116	-338139908994133	0,189214757077147	945884879184116	-727910682542103	0,00224314338966617	945884879184116	-497920087342039	0,0396432888187292	945884879184116	-922718061525518	7,8424653057735e-05	945884879184116	-74336390086303	0,00160498310084905	945884879184116	-189071257608997	1,21565965002127e-14	945884879184116	-200775093745639	3,72467157279044e-16	945884879184116	-198679116345929	1,50195721584317e-16	ENSG00000023572	GLRX2	GLRX2	glutaredoxin 2 [Source:HGNC Symbol;Acc:HGNC:16065]	51022	#ffffbf	DPG 00: Constant
105848204903331	556750960903164	0,0895017549703582	105848204903331	39415422345366	0,920924406590377	105848204903331	999018744469743	0,00106049632509303	105848204903331	118709510634597	8,88136906132133e-05	105848204903331	138724468372819	3,42871999625655e-06	105848204903331	599724962804769	0,0548748751578496	105848204903331	207486890434454	2,34420561496093e-12	105848204903331	198943394430563	1,80332210417616e-11	105848204903331	207285703301751	2,03671627221392e-12	ENSG00000023608	SNAPC1	SNAPC1	small nuclear RNA activating complex polypeptide 1 [Source:HGNC Symbol;Acc:HGNC:11134]	6617	#ffffbf	DPG 00: Constant
792248960773629	-981260608865249	0,660472550024315	792248960773629	961314598652782	6,63247737297534e-07	792248960773629	-160356444169409	0,446871047834819	792248960773629	179633418188765	0,434320635225681	792248960773629	-209259881693821	0,292601652352318	792248960773629	476918533076223	0,87478500177535	792248960773629	-286824251460616	2,07953823226519e-48	792248960773629	-282958909334883	1,23912391046629e-47	792248960773629	-281979079115157	3,10296604707722e-48	ENSG00000023697	DERA	DERA	deoxyribose-phosphate aldolase [Source:HGNC Symbol;Acc:HGNC:24269]	51071	#ffffbf	DPG 00: Constant
283838036197286	129817017360198	2,08050590189102e-13	283838036197286	534854408556574	0,00350535098613695	283838036197286	147185924701952	4,8854920085186e-17	283838036197286	115845955021523	3,92260985963948e-11	283838036197286	133571190274915	1,84956939006306e-14	283838036197286	119553638016313	9,0341458038687e-12	283838036197286	204983373121952	2,81880008160093e-32	283838036197286	167649968135538	5,2153220391901e-22	283838036197286	171801913309235	4,50915318208817e-23	ENSG00000023734	STRAP	STRAP	serine/threonine kinase receptor associated protein [Source:HGNC Symbol;Acc:HGNC:30796]	11171	#ffffbf	DPG 00: Constant
879574263118744	502685408200371	0,22826670439404	879574263118744	91331109304536	0,0208785958270415	879574263118744	837101380231148	0,0319303765873388	879574263118744	970529989482422	0,0124716888753563	879574263118744	164541750126442	1,92412136280314e-05	879574263118744	106000670315834	0,00620754041259972	879574263118744	638400432147308	0,0933492450829822	879574263118744	105553990479987	0,00527741634733053	879574263118744	963266003754019	0,0105828380902474	ENSG00000023892	DEF6	DEF6	DEF6 guanine nucleotide exchange factor [Source:HGNC Symbol;Acc:HGNC:2760]	50619	#ffffbf	DPG 00: Constant
279086214282476	-276124434546049	0,400071576628129	279086214282476	-917818954875716	0,0017713583911198	279086214282476	-150156287472109	3,30020669172881e-07	279086214282476	-134428861778254	4,21474938698013e-06	279086214282476	-168211868138795	7,43179648727319e-09	279086214282476	-176801228037019	1,50417339500149e-09	279086214282476	-172541717012221	2,53468133953406e-09	279086214282476	-212712089191986	3,82433472774332e-13	279086214282476	-205340751932047	1,39676101113651e-12	ENSG00000023909	GCLM	GCLM	glutamate-cysteine ligase modifier subunit [Source:HGNC Symbol;Acc:HGNC:4312]	2730	#ffffbf	DPG 00: Constant
43547325125112	-773228679347129	0,00356614768590707	43547325125112	-544262661218804	0,0449658980927498	43547325125112	-114212784093108	9,2354129731324e-06	43547325125112	-132019663639592	2,86739745982482e-07	43547325125112	-571294450964375	0,0294572225639472	43547325125112	-930760527635787	0,00031425886855136	43547325125112	-120774171379435	1,86407397728366e-06	43547325125112	-144055628067535	1,4983734281732e-08	43547325125112	-136344402739742	7,17849643689793e-08	ENSG00000024048	UBR2	UBR2	ubiquitin protein ligase E3 component n-recognin 2 [Source:HGNC Symbol;Acc:HGNC:21289]	23304	#ffffbf	DPG 00: Constant
466752375954092	345954127962625	0,466025872471227	466752375954092	775478380013916	0,0746396858905104	466752375954092	255793357230336	3,02711583751468e-09	466752375954092	301321380266651	3,39509867931111e-12	466752375954092	308804121700333	9,1909192941556e-13	466752375954092	341870365187229	3,78225601857694e-15	466752375954092	948701609980864	0,0222907725965306	466752375954092	143004963294594	0,000590190481812684	466752375954092	139964330379445	0,000771543758808896	ENSG00000024422	EHD2	EHD2	EH domain containing 2 [Source:HGNC Symbol;Acc:HGNC:3243]	30846	#ffffbf	DPG 00: Constant
103797781686526	179748742853665	0,00486345582295569	103797781686526	-750818380677907	0,235073508853657	103797781686526	119511913153044	0,0464823677266262	103797781686526	29915838298984	0,61877476434784	103797781686526	277784067820262	2,18639917230416e-05	103797781686526	210493299431628	0,000994356842958724	103797781686526	374132774693918	1,64976273234694e-08	103797781686526	355154778845385	7,57184251039302e-08	103797781686526	3650995814458	3,37474023157278e-08	ENSG00000024526	DEPDC1	DEPDC1	DEP domain containing 1 [Source:HGNC Symbol;Acc:HGNC:22949]	55635	#ffffbf	DPG 00: Constant
168048099929277	-44640398318278	0,270509309966021	168048099929277	658509039359483	0,0904177021443854	168048099929277	-485053580006585	0,211318759793488	168048099929277	283521703064161	0,489941799744063	168048099929277	-132150024119502	0,000467332222449571	168048099929277	-481964432986438	0,211363874894049	168048099929277	-115139985867278	0,00193341618557163	168048099929277	-286612033297913	0,453166664155432	168048099929277	-356944114362882	0,342657438295534	ENSG00000025039	RRAGD	RRAGD	Ras related GTP binding D [Source:HGNC Symbol;Acc:HGNC:19903]	58528	#ffffbf	DPG 00: Constant
118665287468327	494808530597507	0,876817785269299	118665287468327	-588803650360746	0,0268288295069814	118665287468327	134688287229833	0,629233726997058	118665287468327	-617588682970696	0,830986748155758	118665287468327	656171863167129	0,0066001424160596	118665287468327	423795256987252	0,0910886118194134	118665287468327	394901549402558	0,108324704677251	118665287468327	721892849604181	0,00242214577496841	118665287468327	781468732912553	0,000932293778173406	ENSG00000025156	HSF2	HSF2	heat shock transcription factor 2 [Source:HGNC Symbol;Acc:HGNC:5225]	3298	#ffffbf	DPG 00: Constant
474242352136756	394606528439705	0,0504572470178199	474242352136756	959080372879909	0,687169972124315	474242352136756	759878054341555	5,089878786865e-05	474242352136756	210504849719993	0,315422823891961	474242352136756	120125096887675	5,34011781923476e-11	474242352136756	805039725031617	1,59038753707593e-05	474242352136756	174944810052843	3,98231112988629e-22	474242352136756	140323195475465	1,07698173083749e-14	474242352136756	141552901011943	5,2478797393663e-15	ENSG00000025293	PHF20	PHF20	PHD finger protein 20 [Source:HGNC Symbol;Acc:HGNC:16098]	51230	#ffffbf	DPG 00: Constant
744907069640395	-147025377055446	1,14883386949922e-12	744907069640395	-307106636159425	0,180879217308017	744907069640395	-155917176553316	2,87680065516137e-14	744907069640395	-119056747864594	7,01357404194479e-09	744907069640395	-20551322625998	7,82943531608316e-24	744907069640395	-121566101092592	3,51302518363521e-09	744907069640395	-369993815198523	2,22594085823698e-69	744907069640395	-357650929008299	1,84385276453984e-65	744907069640395	-343790078833853	3,85765158923411e-62	ENSG00000025434	NR1H3	NR1H3	nuclear receptor subfamily 1 group H member 3 [Source:HGNC Symbol;Acc:HGNC:7966]	10062	#ffffbf	DPG 00: Constant
664900692918038	894683900233131	0,75037068817248	664900692918038	-119753192971448	0,658165089358179	664900692918038	716165751870968	0,784300177083631	664900692918038	791850172870995	0,760497999210562	664900692918038	358136670976936	0,112328236262704	664900692918038	210099181572913	0,380202595959641	664900692918038	718194892394604	0,000729099000998626	664900692918038	795160931336798	0,000181239746748388	664900692918038	789580040475918	0,000193475099184746	ENSG00000025770	NCAPH2	NCAPH2	non-SMC condensin II complex subunit H2 [Source:HGNC Symbol;Acc:HGNC:25071]	29781	#ffffbf	DPG 00: Constant
732038326774219	10683963427295	3,96850724566436e-13	732038326774219	277007294957914	0,0900955715159543	732038326774219	130154619716711	3,05153437957213e-19	732038326774219	105718758673397	3,48384357641484e-13	732038326774219	596387847139715	5,02899298010021e-05	732038326774219	909398299015034	5,84880964173216e-10	732038326774219	402069891504654	0,00748615719245026	732038326774219	825427406638957	1,16355019308066e-08	732038326774219	828106175004749	1,15254833228675e-08	ENSG00000025772	TOMM34	TOMM34	translocase of outer mitochondrial membrane 34 [Source:HGNC Symbol;Acc:HGNC:15746]	10953	#ffffbf	DPG 00: Constant
127232806689448	221384745894239	0,30950719496792	127232806689448	-282803956841644	0,174060345789578	127232806689448	-315464745745369	0,906866900533089	127232806689448	155945353655479	0,945324022044219	127232806689448	-316823081803444	0,101941599432862	127232806689448	-228407399974987	0,242172297822438	127232806689448	-225443421884935	0,24976476735298	127232806689448	-528289275420158	0,00374537473133031	127232806689448	-485667280010582	0,00851779562353492	ENSG00000025796	SEC63	SEC63	SEC63 homolog, protein translocation regulator [Source:HGNC Symbol;Acc:HGNC:21082]	11231	#ffffbf	DPG 00: Constant
178720999993235	464883454117916	0,000874027114332991	178720999993235	205468500578043	0,173087113380216	178720999993235	516816180221954	0,000165407638227103	178720999993235	410386936456876	0,00321998327526338	178720999993235	4051466821638	0,00337648334447455	178720999993235	404936698172185	0,00365158056129373	178720999993235	106448350371813	8,38736140406586e-16	178720999993235	128677969210393	1,88179399185515e-22	178720999993235	13596225269317	5,96498762987725e-25	ENSG00000025800	KPNA6	KPNA6	karyopherin subunit alpha 6 [Source:HGNC Symbol;Acc:HGNC:6399]	23633	#ffffbf	DPG 00: Constant
135950425798118	266259362991269	0,947653157458864	135950425798118	-319535612556679	0,387521668674091	135950425798118	62018581075841	0,989894088283481	135950425798118	306357070998774	0,390386956916543	135950425798118	-484663664822709	0,149265574149008	135950425798118	-77288190060372	0,0208649529437071	135950425798118	-122920641667913	0,000166470674038803	135950425798118	-713963718683358	0,0296821495522844	135950425798118	-753071313912779	0,0198404869644501	ENSG00000026036	RTEL1-TNFRSF6B	RTEL1-TNFRSF6B	RTEL1-TNFRSF6B readthrough (NMD candidate) [Source:HGNC Symbol;Acc:HGNC:44095]	NA	#ffffbf	DPG 00: Constant
136048060761831	-393268962980881	0,260430991496581	136048060761831	-141785651573454	1,12486492865645e-05	136048060761831	-601951860000529	0,0643839493119708	136048060761831	-568707162788765	0,0828087619331437	136048060761831	-129646367853258	3,92220144825994e-05	136048060761831	-175558821054623	4,34793013131483e-08	136048060761831	-198481182949454	5,07066900807026e-10	136048060761831	-251954917024516	1,10139045809232e-14	136048060761831	-248288770951027	1,29544011746145e-14	ENSG00000026103	FAS	FAS	Fas cell surface death receptor [Source:HGNC Symbol;Acc:HGNC:11920]	355	#ffffbf	DPG 00: Constant
641761497242081	103023921940891	6,6012805529558e-05	641761497242081	146745071540764	8,09412686965786e-09	641761497242081	155975383077529	7,10070383271324e-10	641761497242081	144240617118396	1,25786139521907e-08	641761497242081	-642748984394617	0,830218356677327	641761497242081	105946181169937	3,24597215485089e-05	641761497242081	778222304527073	0,0020343965202322	641761497242081	394409311921981	0,130752008023485	641761497242081	306326543028159	0,246318533338209	ENSG00000026297	RNASET2	RNASET2	ribonuclease T2 [Source:HGNC Symbol;Acc:HGNC:21686]	8635	#ffffbf	DPG 00: Constant
221534360012851	-10024600484715	0,00346233241131545	221534360012851	-700199301922189	0,0436972450042281	221534360012851	-136054629033903	5,78017674904744e-05	221534360012851	-147418637235612	1,37498533006604e-05	221534360012851	-151638075118454	6,71688678340231e-06	221534360012851	-139798283279745	3,59926922066978e-05	221534360012851	-355770965128676	4,65378436199746e-24	221534360012851	-265253120225059	1,02805156500015e-14	221534360012851	-244368599620081	6,13731719744266e-13	ENSG00000026950	BTN3A1	BTN3A1	butyrophilin subfamily 3 member A1 [Source:HGNC Symbol;Acc:HGNC:1138]	11119	#ffffbf	DPG 00: Constant
214334669640686	-637746458962463	0,00886962658228992	214334669640686	-409918795614285	0,104472625752691	214334669640686	-5520838703313	0,0215893490916219	214334669640686	-610188203381994	0,0113740734051574	214334669640686	-464451386302019	0,0521361829722282	214334669640686	-365153342745004	0,141463061395756	214334669640686	159501218663434	0,941615855266886	214334669640686	105147827395595	0,681140540897889	214334669640686	241131172680992	0,31855577897392	ENSG00000027001	MIPEP	MIPEP	mitochondrial intermediate peptidase [Source:HGNC Symbol;Acc:HGNC:7104]	4285	#ffffbf	DPG 00: Constant
204948838565959	118540721762361	0,00100754584328684	204948838565959	1781505155033	6,65186468885741e-07	204948838565959	166970368865754	2,8327646204661e-06	204948838565959	239132716788754	2,42968079286318e-11	204948838565959	270508887773311	0,472273281410426	204948838565959	264067792473673	0,494040756220766	204948838565959	-185639757731637	1,56379759459378e-07	204948838565959	-184192831790492	1,92419417109016e-07	204948838565959	-178168484683944	4,41305267650432e-07	ENSG00000027697	IFNGR1	IFNGR1	interferon gamma receptor 1 [Source:HGNC Symbol;Acc:HGNC:5439]	3459	#ffffbf	DPG 00: Constant
419860425676053	295629903805145	0,153302090885435	419860425676053	-732220906896249	0,762847045807965	419860425676053	536364992862965	0,00523357064292233	419860425676053	590001805908973	0,00196207895622902	419860425676053	-186875687565805	0,367137317142216	419860425676053	160184327963749	0,444006224360995	419860425676053	-821443987287431	1,35662643370863e-05	419860425676053	-733817418403462	0,000109108834261866	419860425676053	-770631992356363	4,12648370735145e-05	ENSG00000027847	B4GALT7	B4GALT7	beta-1,4-galactosyltransferase 7 [Source:HGNC Symbol;Acc:HGNC:930]	11285	#ffffbf	DPG 00: Constant
181139396603919	-214114758078984	0,992220749717543	181139396603919	-241036343256785	0,311295870032107	181139396603919	25992033271165	0,240444069851066	181139396603919	383880139883359	0,0725880252056587	181139396603919	725888787647451	0,000294433269357747	181139396603919	28059692550324	0,196711992418248	181139396603919	555859384085632	0,00543097895877429	181139396603919	202723105181549	0,348295980270117	181139396603919	211070797381837	0,322906314932766	ENSG00000028116	VRK2	VRK2	VRK serine/threonine kinase 2 [Source:HGNC Symbol;Acc:HGNC:12719]	7444	#ffffbf	DPG 00: Constant
914651292709147	148171039156786	3,02071514248982e-14	914651292709147	977647529658555	7,58147181361025e-07	914651292709147	130661370832046	1,89120969541169e-11	914651292709147	104022900755672	1,11227284473583e-07	914651292709147	97655070452294	5,79981893996131e-07	914651292709147	726640873164308	0,000255236195640484	914651292709147	825663549590782	0,703435304404884	914651292709147	-273166378939823	0,182884865206867	914651292709147	-205684940585413	0,326448197098773	ENSG00000028203	VEZT	VEZT	vezatin, adherens junctions transmembrane protein [Source:HGNC Symbol;Acc:HGNC:18258]	55591	#ffffbf	DPG 00: Constant
81409689942071	888760926127949	6,32574972999345e-07	81409689942071	694040735351061	0,000121370863077967	81409689942071	914828141480799	2,18722546280763e-07	81409689942071	100158635441929	1,24494670584935e-08	81409689942071	456108478488335	0,011979736000795	81409689942071	536719922106443	0,00302047436450551	81409689942071	132021773982976	2,17122085462722e-14	81409689942071	125972017124671	3,2541124517492e-13	81409689942071	128232359724825	1,08276751540011e-13	ENSG00000028310	BRD9	BRD9	bromodomain containing 9 [Source:HGNC Symbol;Acc:HGNC:25818]	65980	#ffffbf	DPG 00: Constant
149849717075965	-31669709794137	0,0357978213313839	149849717075965	-331216676061816	0,0266665826745527	149849717075965	-748321985096914	0,677247134357162	149849717075965	-181156481196252	0,258983532430815	149849717075965	-451339638904595	0,00165585330249821	149849717075965	-402538390317708	0,00580580532929858	149849717075965	-11402701034882	1,0539586444033e-16	149849717075965	-95643461990969	4,08704300870905e-12	149849717075965	-963222831623829	2,49674922728209e-12	ENSG00000028528	SNX1	SNX1	sorting nexin 1 [Source:HGNC Symbol;Acc:HGNC:11172]	6642	#ffffbf	DPG 00: Constant
173414138492464	-795363968972345	0,82908970072231	173414138492464	-102326375225115	0,000393586944931384	173414138492464	296859264428258	0,306466396343595	173414138492464	-971935565574324	0,76376858425898	173414138492464	600174793211385	0,0264459825428095	173414138492464	126754056677649	0,678385724178816	173414138492464	160367906936626	7,23462035565323e-10	173414138492464	14619254266176	2,04017507957308e-08	173414138492464	152255494113714	4,7918486565374e-09	ENSG00000028839	TBPL1	TBPL1	TATA-box binding protein like 1 [Source:HGNC Symbol;Acc:HGNC:11589]	9519	#ffffbf	DPG 00: Constant
195985340170376	129467063158479	2,26893571662621e-05	195985340170376	-153306231967846	3,00069088820419e-06	195985340170376	121359482584292	6,05662112215002e-05	195985340170376	834986737111529	0,00646362895923301	195985340170376	475930671172304	0,127517919932795	195985340170376	-214675816196079	0,526652055723442	195985340170376	137419610839164	3,73375176499997e-06	195985340170376	101597342516679	0,000646181208413778	195985340170376	102295060415824	0,000572208023686733	ENSG00000029153	BMAL2	BMAL2	basic helix-loop-helix ARNT like 2 [Source:HGNC Symbol;Acc:HGNC:18984]	56938	#ffffbf	DPG 00: Constant
101282840595549	993456525032839	0,821456201278335	101282840595549	-191141528578925	0,648886788404547	101282840595549	113073432756257	0,7746514933605	101282840595549	-130830505654592	0,747282137834854	101282840595549	536200215912758	0,12253614468487	101282840595549	108128149230337	0,775669571407823	101282840595549	791055653485665	0,018480504545044	101282840595549	324839909530143	0,348312752868376	101282840595549	424323335390478	0,2166666861982	ENSG00000029363	BCLAF1	BCLAF1	BCL2 associated transcription factor 1 [Source:HGNC Symbol;Acc:HGNC:16863]	9774	#ffffbf	DPG 00: Constant
941269992522964	-190504923563159	0,388209578021479	941269992522964	241502948993404	0,257816706578079	941269992522964	-319098927381265	0,11258727194159	941269992522964	-341883858813444	0,0878419416058525	941269992522964	-564226300382823	0,00311924313666978	941269992522964	-54838260962852	0,00436801701100781	941269992522964	-142572191785232	1,79338927338578e-14	941269992522964	-143972186195906	1,00263861800329e-14	941269992522964	-140969561726852	2,82567822868665e-14	ENSG00000029364	SLC39A9	SLC39A9	solute carrier family 39 member 9 [Source:HGNC Symbol;Acc:HGNC:20182]	55334	#ffffbf	DPG 00: Constant
222048723290481	-514743388578534	0,00784821033518606	222048723290481	-84231943517689	1,00101197428688e-05	222048723290481	-600077608253025	0,00131076629653013	222048723290481	-582821998469558	0,00181953636505322	222048723290481	-472401852340193	0,0107759445784293	222048723290481	-224403844585421	0,25892871209449	222048723290481	747832768354434	2,37918482922873e-05	222048723290481	923050742219143	1,24113752774945e-07	222048723290481	817800535377795	2,36754020271109e-06	ENSG00000029639	TFB1M	TFB1M	transcription factor B1, mitochondrial [Source:HGNC Symbol;Acc:HGNC:17037]	51106	#ffffbf	DPG 00: Constant
626597716687482	-654686087076162	0,000275863805458094	626597716687482	-831405511278739	3,5353235512335e-06	626597716687482	-802130380279411	6,34349587924046e-06	626597716687482	-100810374004661	8,2818322125148e-09	626597716687482	-242933440782992	0,191365214602997	626597716687482	-461242130269111	0,0101367429147306	626597716687482	109242685955172	0,563967951126234	626597716687482	-705911868791015	0,721404568529397	626597716687482	-508722285020211	0,792215225064505	ENSG00000029725	RABEP1	RABEP1	rabaptin, RAB GTPase binding effector protein 1 [Source:HGNC Symbol;Acc:HGNC:17677]	9135	#ffffbf	DPG 00: Constant
167665971230723	-742944166374657	0,00271339841477576	167665971230723	-157523031510444	9,97388821995439e-11	167665971230723	126599504207228	0,652136680103485	167665971230723	-442678561810455	0,080595621239194	167665971230723	127135400174155	0,967005341140452	167665971230723	-406847022784167	0,107737751357502	167665971230723	155544624110248	4,08534472144824e-11	167665971230723	158815208888746	1,62779698349167e-11	167665971230723	157781940824002	2,1392786708641e-11	ENSG00000029993	HMGB3	HMGB3	high mobility group box 3 [Source:HGNC Symbol;Acc:HGNC:5004]	3149	#ffffbf	DPG 00: Constant
758081884646552	215119787441458	0,518160671182552	758081884646552	362407709721205	0,237945282432884	758081884646552	170611118110056	0,589803498838424	758081884646552	-149896185839509	0,644037978527636	758081884646552	122852722868021	8,24297672823557e-06	758081884646552	92912109213951	0,000857965478499093	758081884646552	207390934939273	2,92564174064387e-14	758081884646552	192086222779958	1,8980769831411e-12	758081884646552	195398761890592	7,59265242484826e-13	ENSG00000030066	NUP160	NUP160	nucleoporin 160 [Source:HGNC Symbol;Acc:HGNC:18017]	23279	#ffffbf	DPG 00: Constant
398451162902485	463306832993988	0,0607752814388508	398451162902485	118442495019965	2,19371130660376e-07	398451162902485	919994279358368	6,0161725853984e-05	398451162902485	106314173939853	3,19271765864265e-06	398451162902485	71416364187314	0,791721351120249	398451162902485	571245052550586	0,0150158002041511	398451162902485	-765894376773899	0,000705086830139522	398451162902485	-688450872632432	0,00241406585053077	398451162902485	-677640403290114	0,00281060468771139	ENSG00000030582	GRN	GRN	granulin precursor [Source:HGNC Symbol;Acc:HGNC:4601]	2896	#ffffbf	DPG 00: Constant
185184780901512	510900727576694	0,104454120282733	185184780901512	102337728029869	0,780649248964119	185184780901512	592321611901118	0,049852249921984	185184780901512	373589016151894	0,236732363819495	185184780901512	766531505529483	0,00931331875091181	185184780901512	264823080271344	0,408705222495664	185184780901512	381724491650058	0,202589296235723	185184780901512	-554833571075868	0,868632811822105	185184780901512	463983082618035	0,887223243316532	ENSG00000031003	FAM13B	FAM13B	family with sequence similarity 13 member B [Source:HGNC Symbol;Acc:HGNC:1335]	51306	#ffffbf	DPG 00: Constant
195637450170443	194679382185451	1,45105378104475e-05	195637450170443	131115669000114	0,00348790206017975	195637450170443	37591870744382	5,91791364354772e-17	195637450170443	377329958618236	4,62528045675885e-17	195637450170443	436549857449978	2,41822026069216e-22	195637450170443	33377430453979	1,09795529402883e-13	195637450170443	227020084864606	2,37173826055651e-07	195637450170443	1625832159506	0,000181454645816833	195637450170443	169793624056064	8,69227067124593e-05	ENSG00000031081	ARHGAP31	ARHGAP31	Rho GTPase activating protein 31 [Source:HGNC Symbol;Acc:HGNC:29216]	57514	#ffffbf	DPG 00: Constant
601312705478335	174526625327364	0,711164626274999	601312705478335	-286425223049597	0,539461025877852	601312705478335	394195408394268	0,336600293831501	601312705478335	92680645487229	0,836273551475094	601312705478335	108870857563849	0,00472134503185274	601312705478335	426976447063177	0,293395286171065	601312705478335	177877327269912	3,43461864768738e-06	601312705478335	17955505321981	2,80667300629087e-06	601312705478335	191611770982118	5,42603151550751e-07	ENSG00000031691	CENPQ	CENPQ	centromere protein Q [Source:HGNC Symbol;Acc:HGNC:21347]	55166	#ffffbf	DPG 00: Constant
256673622752971	-325421233720468	0,108832303010982	256673622752971	-594203536615623	0,00184957072516016	256673622752971	280167104894601	0,163235868858232	256673622752971	274995581824004	0,907518077046873	256673622752971	-360688504728202	0,0618239922507997	256673622752971	-522363116098845	0,0060347571146235	256673622752971	-576503171199091	0,778485671751578	256673622752971	-100742298306996	0,622484379325972	256673622752971	-779873348304962	0,703581659304008	ENSG00000031698	SARS1	SARS1	seryl-tRNA synthetase 1 [Source:HGNC Symbol;Acc:HGNC:10537]	6301	#ffffbf	DPG 00: Constant
991976041986538	510157198661941	0,0062028484695509	991976041986538	159623047817469	0,451353227783256	991976041986538	533515191963064	0,00358415367120396	991976041986538	497760787266847	0,00669484926328429	991976041986538	161829253947895	0,40696431534436	991976041986538	347690966820739	0,0632196968774701	991976041986538	556159789336395	0,00183323911931421	991976041986538	689768345545926	9,6205625250102e-05	991976041986538	70794225189224	5,92570878895205e-05	ENSG00000031823	RANBP3	RANBP3	RAN binding protein 3 [Source:HGNC Symbol;Acc:HGNC:9850]	8498	#ffffbf	DPG 00: Constant
119167339183917	-113935054279464	0,00236987745015036	119167339183917	-966438651666931	0,00984709983559453	119167339183917	-11931045365952	0,0012387674892463	119167339183917	-144680363921229	9,31682405369761e-05	119167339183917	-765238867452697	0,0363466806066096	119167339183917	-147591433971284	6,11793148888416e-05	119167339183917	-14384510148487	7,9150778451646e-05	119167339183917	-192787612941798	1,89637975122823e-07	119167339183917	-182639402654738	6,65086935310215e-07	ENSG00000032219	ARID4A	ARID4A	AT-rich interaction domain 4A [Source:HGNC Symbol;Acc:HGNC:9885]	5926	#ffffbf	DPG 00: Constant
384497422520821	48872533985158	0,0250668045127943	384497422520821	590385136550847	0,0057441874401567	384497422520821	653929118797011	0,00178144979312878	384497422520821	752406624519135	0,00028896471212212	384497422520821	970795077465811	0,678502155784088	384497422520821	397204243225734	0,0651970699351229	384497422520821	36889063812035	0,0805896337690607	384497422520821	45978383779667	0,0273662900019295	384497422520821	487684649810804	0,0184821000717402	ENSG00000032389	EIPR1	EIPR1	EARP complex and GARP complex interacting protein 1 [Source:HGNC Symbol;Acc:HGNC:12383]	7260	#ffffbf	DPG 00: Constant
132379564178845	425507096000625	0,045560097943153	132379564178845	260487280918426	0,248391862897694	132379564178845	517834925464646	0,0114667343552899	132379564178845	363003055350459	0,0876366925438001	132379564178845	-678755289541451	0,795800087862637	132379564178845	-116077117986958	0,659675601003043	132379564178845	780274923915978	7,32473772513274e-05	132379564178845	102951152204527	1,3795281450625e-07	132379564178845	969611736135976	7,11012425354229e-07	ENSG00000032444	PNPLA6	PNPLA6	patatin like phospholipase domain containing 6 [Source:HGNC Symbol;Acc:HGNC:16268]	10908	#ffffbf	DPG 00: Constant
114323739061375	-898095799668295	5,96432845737701e-05	114323739061375	-860699942052029	0,000130513792807824	114323739061375	-18304402488849	2,75937394630529e-16	114323739061375	-1591049220674	7,3486279632231e-13	114323739061375	-149877089771659	7,30475398908577e-12	114323739061375	-131577936580921	1,88304848376537e-09	114323739061375	-273889765794003	4,00460638698541e-31	114323739061375	-257560969460956	1,43269119947929e-28	114323739061375	-237592676625647	3,72188674350437e-26	ENSG00000032742	IFT88	IFT88	intraflagellar transport 88 [Source:HGNC Symbol;Acc:HGNC:20606]	8100	#ffffbf	DPG 00: Constant
721723334349545	466561086726587	0,0613583474238688	721723334349545	422949835013952	0,0921174108687802	721723334349545	160856323297586	0,548593665698032	721723334349545	147112973359397	0,591792551006401	721723334349545	-65299122919039	0,00624078987407913	721723334349545	-751571440813434	0,790579973960545	721723334349545	-24360170157525	0,31718147313127	721723334349545	160476445719398	0,529143468838772	721723334349545	162235347237737	0,518800104345099	ENSG00000033011	ALG1	ALG1	ALG1 chitobiosyldiphosphodolichol beta-mannosyltransferase [Source:HGNC Symbol;Acc:HGNC:18294]	56052	#ffffbf	DPG 00: Constant
526291660717375	258728770330356	0,172322469096961	526291660717375	188547787125642	0,339810729793758	526291660717375	441263765969658	0,0115480318496168	526291660717375	161690381322445	0,403838914733087	526291660717375	475865157546428	0,00563971757323721	526291660717375	118846584954503	0,541646242967201	526291660717375	100886416956649	9,59080602089174e-10	526291660717375	615591692000113	0,000241577131340354	526291660717375	626815585500663	0,000174952471320951	ENSG00000033030	ZCCHC8	ZCCHC8	zinc finger CCHC-type containing 8 [Source:HGNC Symbol;Acc:HGNC:25265]	55596	#ffffbf	DPG 00: Constant
673059459488608	587657641485494	0,00350784695496785	673059459488608	-696083820179477	0,000622916529192454	673059459488608	928837824119114	1,56719614053612e-06	673059459488608	634512207007347	0,00128727919451566	673059459488608	550197294680799	0,00518419607511246	673059459488608	684852666909867	0,000469208187004372	673059459488608	168794558245159	3,73826575438148e-19	673059459488608	14928816420294	2,8037681204295e-15	673059459488608	161177878479966	1,2249101110562e-17	ENSG00000033050	ABCF2	ABCF2	ATP binding cassette subfamily F member 2 [Source:HGNC Symbol;Acc:HGNC:71]	10061	#ffffbf	DPG 00: Constant
112493979509488	167945410121188	1,21367464422374e-16	112493979509488	106675857235087	2,01138169025926e-07	112493979509488	140403009400445	4,07369788648205e-12	112493979509488	131830575708328	7,88517224762147e-11	112493979509488	617093363562398	0,00293348912144032	112493979509488	985035976807643	1,43420199029117e-06	112493979509488	-103287093451955	3,6336062159975e-07	112493979509488	-900008389985797	8,52976117486089e-06	112493979509488	-90856146347927	7,16918742160599e-06	ENSG00000033100	CHPF2	CHPF2	chondroitin polymerizing factor 2 [Source:HGNC Symbol;Acc:HGNC:29270]	54480	#ffffbf	DPG 00: Constant
247222316066815	309046532895888	0,901136310366174	247222316066815	15005594563967	0,102340483198906	247222316066815	436720177457859	0,71135344475589	247222316066815	501729375973246	0,605486685988478	247222316066815	420907557910924	0,00434784137010756	247222316066815	371104564142526	0,0091621021804409	247222316066815	288855394244469	0,938077797746676	247222316066815	402944995546071	0,732905429902466	247222316066815	231926326122788	0,911852413713179	ENSG00000033122	LRRC7	LRRC7	leucine rich repeat containing 7 [Source:HGNC Symbol;Acc:HGNC:18531]	57554	#ffffbf	DPG 00: Constant
434534948451775	103037168972785	1,4262643296377e-05	434534948451775	13717242681407	4,66076667325085e-09	434534948451775	157463969155438	1,03696294008799e-11	434534948451775	195193231039411	2,52623192726199e-17	434534948451775	230063495889227	1,1654361393368e-23	434534948451775	181173488772487	4,30542441364977e-15	434534948451775	128745290377936	2,10610829234481e-08	434534948451775	156165765760765	9,67235529675568e-12	434534948451775	145064167493337	2,28213217966616e-10	ENSG00000033170	FUT8	FUT8	fucosyltransferase 8 [Source:HGNC Symbol;Acc:HGNC:4019]	2530	#ffffbf	DPG 00: Constant
33895823984094	524263702855741	0,140592241796762	33895823984094	191867562581382	0,629343648340638	33895823984094	427535465364785	0,220083081281147	33895823984094	433800510819993	0,214913998032934	33895823984094	659220114713072	0,0498322134877154	33895823984094	174812895697712	0,633117454084378	33895823984094	620574890223238	0,0598710817217234	33895823984094	225656940935245	0,514090466483239	33895823984094	300663513851557	0,372019376614866	ENSG00000033178	UBA6	UBA6	ubiquitin like modifier activating enzyme 6 [Source:HGNC Symbol;Acc:HGNC:25581]	55236	#ffffbf	DPG 00: Constant
186852732312888	785316711978686	0,000329917185851746	186852732312888	153950711853216	4,5636682761817e-13	186852732312888	445012043601868	0,0470046695313006	186852732312888	654684211559766	0,00271326140299023	186852732312888	-551332872570897	0,011733830314532	186852732312888	5158104237836	0,842500632351501	186852732312888	-182491658713536	8,93982266815504e-18	186852732312888	-123017612518676	6,26136187913641e-09	186852732312888	-124111302906463	4,19883798064862e-09	ENSG00000033627	ATP6V0A1	ATP6V0A1	ATPase H+ transporting V0 subunit a1 [Source:HGNC Symbol;Acc:HGNC:865]	535	#ffffbf	DPG 00: Constant
377530563253669	-840124372998307	0,000811339024126704	377530563253669	-409168584566591	0,117484467122188	377530563253669	-457404277603956	0,0698975705978343	377530563253669	-604845788220965	0,0150058835514852	377530563253669	-134801419908959	0,946621057944871	377530563253669	-445739293263523	0,0748400583295003	377530563253669	-885122148445518	0,000227843846902658	377530563253669	-918441177965882	0,000128368516005306	377530563253669	-959912716517443	6,04686972012413e-05	ENSG00000033800	PIAS1	PIAS1	protein inhibitor of activated STAT 1 [Source:HGNC Symbol;Acc:HGNC:2752]	8554	#ffffbf	DPG 00: Constant
957878107558297	174081456494179	0,000847493297305635	957878107558297	443893175665748	0,931401089687463	957878107558297	158480202278833	0,00197916553730513	957878107558297	104963724362154	0,0375236440773414	957878107558297	197145992363062	0,000130549512686632	957878107558297	118350633437627	0,0188711738000308	957878107558297	248325821629572	1,61226311331522e-06	957878107558297	201036658939254	8,0953068896065e-05	957878107558297	212738002424496	3,1793157410897e-05	ENSG00000033867	SLC4A7	SLC4A7	solute carrier family 4 member 7 [Source:HGNC Symbol;Acc:HGNC:11033]	9497	#ffffbf	DPG 00: Constant
756536681975661	-474344223966593	0,0543063740530851	756536681975661	-639859286863079	0,00696120675330965	756536681975661	-703526746767625	0,00255183586760529	756536681975661	-343475844471223	0,159832810835592	756536681975661	-125785561171276	4,05163035349376e-08	756536681975661	-544523008155438	0,0207057285634333	756536681975661	-785417915601883	0,000551220361634863	756536681975661	-857013039506213	0,000168674490267464	756536681975661	-820478572791353	0,000297705795374263	ENSG00000034152	MAP2K3	MAP2K3	mitogen-activated protein kinase kinase 3 [Source:HGNC Symbol;Acc:HGNC:6843]	5606	#ffffbf	DPG 00: Constant
186861924806167	-982315128747232	0,170327194374942	186861924806167	-127662605856067	0,0909774298854612	186861924806167	-104479543015001	0,146353054078456	186861924806167	-250177877065	0,680691080439582	186861924806167	193401782331464	0,778730828452365	186861924806167	244926211896648	0,720828400237044	186861924806167	-106195536590789	0,114271527656016	186861924806167	-163429073481639	0,0446049131223984	186861924806167	-730224333417712	0,230893130651529	ENSG00000034239	CLXN	CLXN	calaxin [Source:HGNC Symbol;Acc:HGNC:25678]	79645	#ffffbf	DPG 00: Constant
136863124951939	-146432150363837	4,85395083716592e-09	136863124951939	108487004567172	2,88291113161103e-06	136863124951939	-101905730592196	2,30081032836573e-05	136863124951939	-218424820661588	0,407098390794681	136863124951939	-138555154390706	0,59395688680128	136863124951939	213450313025736	0,409099968150639	136863124951939	-751105983181758	0,0015140522135391	136863124951939	-861303622429713	0,000283943839250951	136863124951939	-698960570181145	0,00284979833990067	ENSG00000034533	ASTE1	ASTE1	asteroid homolog 1 [Source:HGNC Symbol;Acc:HGNC:25021]	28990	#ffffbf	DPG 00: Constant
304222510801813	-15805620539272	0,955712570742106	304222510801813	939747959161648	0,00418681669662285	304222510801813	-642323625920462	0,050863813528986	304222510801813	-143202839099779	0,695153176707591	304222510801813	-160185464613858	0,645093553011907	304222510801813	-649768807652631	0,0475826745930413	304222510801813	-142615507475879	8,12358954061808e-06	304222510801813	-283676122725321	1,41747515540146e-17	304222510801813	-262567459841936	1,1221159912764e-15	ENSG00000034677	RNF19A	RNF19A	ring finger protein 19A, RBR E3 ubiquitin protein ligase [Source:HGNC Symbol;Acc:HGNC:13432]	25897	#ffffbf	DPG 00: Constant
221626549364491	-567405349582817	0,015365558772761	221626549364491	-284297484056611	0,252936025630158	221626549364491	-821859364473276	0,000258775213075965	221626549364491	-646730446704418	0,00443524839659437	221626549364491	-793926236976771	0,000368615590713545	221626549364491	-626624743409896	0,0056851557034625	221626549364491	-650593046370416	0,00333053962459278	221626549364491	-802098085918923	0,000292226203848734	221626549364491	-838292587757829	0,000137324508682595	ENSG00000034693	PEX3	PEX3	peroxisomal biogenesis factor 3 [Source:HGNC Symbol;Acc:HGNC:8858]	8504	#ffffbf	DPG 00: Constant
580533001165561	-232778613363116	0,168072693676022	580533001165561	-260890542824888	0,115228132221018	580533001165561	-356636860676076	0,0234626342929579	580533001165561	-48847387173583	0,00153318628588793	580533001165561	-389588287248472	0,0115637711155603	580533001165561	-358654287135424	0,0217791514392074	580533001165561	-712088857101517	1,83102554783684e-06	580533001165561	-746290179597922	5,71218375262332e-07	580533001165561	-816121317017489	3,66730250116892e-08	ENSG00000034713	GABARAPL2	GABARAPL2	GABA type A receptor associated protein like 2 [Source:HGNC Symbol;Acc:HGNC:13291]	11345	#ffffbf	DPG 00: Constant
106827598716078	-119822510456431	0,950063180109837	106827598716078	-200887929637168	0,219980757379668	106827598716078	-512429782705948	0,000493528908135883	106827598716078	-420718835600455	0,00472048191156538	106827598716078	-508185456046486	0,000486344774783275	106827598716078	-551720521249133	0,755037085228624	106827598716078	916080187778542	5,62955624778788e-11	106827598716078	851499580172217	1,15503985175228e-09	106827598716078	878968416882407	2,78327188862075e-10	ENSG00000035141	FAM136A	FAM136A	family with sequence similarity 136 member A [Source:HGNC Symbol;Acc:HGNC:25911]	84908	#ffffbf	DPG 00: Constant
913571353253127	836860817411955	0,0459093407574076	913571353253127	128212894657347	0,00191502697804202	913571353253127	246461339047474	0,96723567185543	913571353253127	952151010914325	0,0204008065441248	913571353253127	-638803566024641	0,119063301939236	913571353253127	877904323418158	0,996821874236592	913571353253127	-125741728052506	0,00226809071086819	913571353253127	-788576746219517	0,0501966468520026	913571353253127	-851486724526503	0,0337568021574674	ENSG00000035664	DAPK2	DAPK2	death associated protein kinase 2 [Source:HGNC Symbol;Acc:HGNC:2675]	23604	#ffffbf	DPG 00: Constant
304715650168421	905275381797567	9,32226422255821e-06	304715650168421	755100498081487	0,000257870124910555	304715650168421	105864342956357	1,18700097054041e-07	304715650168421	115600160972488	6,53536870921456e-09	304715650168421	127690080935739	9,60866080106472e-11	304715650168421	117439932557859	3,37933266017794e-09	304715650168421	169496079389569	4,03510463613005e-18	304715650168421	119518741938872	1,24392154266733e-09	304715650168421	121250618948908	5,85580599840621e-10	ENSG00000035681	NSMAF	NSMAF	neutral sphingomyelinase activation associated factor [Source:HGNC Symbol;Acc:HGNC:8017]	8439	#ffffbf	DPG 00: Constant
642107831135824	262008668335224	0,351859092475295	642107831135824	453862033627151	0,886804583143277	642107831135824	364115304423551	0,162287122991577	642107831135824	584050013197983	0,0198423893480663	642107831135824	679561668376889	0,00561863030321095	642107831135824	467800820403237	0,0650917058119649	642107831135824	218977815316741	3,54914933966588e-20	642107831135824	196437750624615	1,55892677953868e-16	642107831135824	195926067218764	1,73626058043538e-16	ENSG00000035687	ADSS2	ADSS2	adenylosuccinate synthase 2 [Source:HGNC Symbol;Acc:HGNC:292]	159	#ffffbf	DPG 00: Constant
724540573584238	-237077238922591	0,337442663509559	724540573584238	-481871855689438	0,0341167108692772	724540573584238	-463374984602008	0,0385228990754398	724540573584238	-647283596399136	0,00332575942552275	724540573584238	-157558196809838	0,939864939819244	724540573584238	-407800244133766	0,0703801444027442	724540573584238	387270557229118	0,0780456202452829	724540573584238	249114889008721	0,279008206869844	724540573584238	265888975295475	0,24339702665077	ENSG00000035928	RFC1	RFC1	replication factor C subunit 1 [Source:HGNC Symbol;Acc:HGNC:9969]	5981	#ffffbf	DPG 00: Constant
445951265478465	-382371212961136	0,269928802216966	445951265478465	377650054940192	0,268394284323084	445951265478465	377331053404315	0,250090706828561	445951265478465	108309299172533	0,765123779467351	445951265478465	317154170600004	0,331788825596571	445951265478465	823212080978798	0,820351703141631	445951265478465	157221199178895	1,9133781447001e-07	445951265478465	13268361149301	1,11169617755149e-05	445951265478465	13502765890607	7,42785459297275e-06	ENSG00000036054	TBC1D23	TBC1D23	TBC1 domain family member 23 [Source:HGNC Symbol;Acc:HGNC:25622]	55773	#ffffbf	DPG 00: Constant
743999990044029	201042702167694	0,920900731361473	743999990044029	-264175295112103	0,128197388183836	743999990044029	-353604129408562	0,854413144637102	743999990044029	496713823180327	0,794679454339672	743999990044029	243140856157728	0,142613440213573	743999990044029	-213281024885409	0,910171598324779	743999990044029	776300945441964	4,02718320663478e-07	743999990044029	625901442175695	5,02564284197593e-05	743999990044029	63854510301703	3,28963056011833e-05	ENSG00000036257	CUL3	CUL3	cullin 3 [Source:HGNC Symbol;Acc:HGNC:2553]	8452	#ffffbf	DPG 00: Constant
863740653474822	-11456928303481	0,113160954075151	863740653474822	-110299772925369	0,121198839298385	863740653474822	-210926226102322	0,0232497168496112	863740653474822	-113698283234825	0,106844200190131	863740653474822	-22167679811142	0,0188913524755975	863740653474822	-164277184442469	0,0451578540056453	863740653474822	-56136514855557	0,000184096216225959	863740653474822	-161236990959677	0,041297452355044	863740653474822	-488027667143176	0,000245068156147139	ENSG00000036448	MYOM2	MYOM2	myomesin 2 [Source:HGNC Symbol;Acc:HGNC:7614]	9172	#ffffbf	DPG 00: Constant
206501307784117	-616907135490598	0,103945968796826	206501307784117	-173546781136578	0,677744710411128	206501307784117	-160579199147282	2,7984696379105e-05	206501307784117	-837609771639553	0,0211606441612643	206501307784117	-564779518017275	0,10934391361365	206501307784117	-725504582923653	0,0417248124102593	206501307784117	-134960515520398	0,000282340082969872	206501307784117	-103456638565171	0,00400097462476061	206501307784117	-720568006697928	0,0373182065779927	ENSG00000036530	CYP46A1	CYP46A1	cytochrome P450 family 46 subfamily A member 1 [Source:HGNC Symbol;Acc:HGNC:2641]	10858	#ffffbf	DPG 00: Constant
331574662906318	-368693571058059	0,161141267650593	331574662906318	-327554044313906	0,217076238828581	331574662906318	-459777743150914	0,0649519473409735	331574662906318	-430852748301197	0,0873587902521332	331574662906318	-189841730156588	0,947721116871512	331574662906318	-280221804186751	0,279753507966986	331574662906318	111489769947877	0,666068539270605	331574662906318	-194837961982745	0,443962377143799	331574662906318	-156645339346322	0,538650310739533	ENSG00000036549	ZZZ3	ZZZ3	zinc finger ZZ-type containing 3 [Source:HGNC Symbol;Acc:HGNC:24523]	26009	#ffffbf	DPG 00: Constant
510364615892028	-81819654488691	0,0428237669580288	510364615892028	852905837851069	0,0274403135267444	510364615892028	-662281969984808	0,0916255828918496	510364615892028	-764152942091513	0,0515856077567989	510364615892028	998143976088345	0,815804939135443	510364615892028	-450210455662679	0,253476993329976	510364615892028	-178606697586601	0,648099468634027	510364615892028	-551560800909129	0,14716498574837	510364615892028	-595756620763881	0,113808584385632	ENSG00000036828	CASR	CASR	calcium sensing receptor [Source:HGNC Symbol;Acc:HGNC:1514]	846	#ffffbf	DPG 00: Constant
399162512152538	591813638447437	0,0361023144392414	399162512152538	122580567262984	5,4251798388379e-06	399162512152538	189206390543055	0,53741225066243	399162512152538	461205314993266	0,103112865540894	399162512152538	-457580215605262	0,10359229369313	399162512152538	-193125232774582	0,531840324914882	399162512152538	-532044343500262	0,0505898901930142	399162512152538	-154762490441461	0,599583536087893	399162512152538	-190170709616201	0,508544091891022	ENSG00000037042	TUBG2	TUBG2	tubulin gamma 2 [Source:HGNC Symbol;Acc:HGNC:12419]	27175	#ffffbf	DPG 00: Constant
368147417049884	-568389470314903	0,00203341722822389	368147417049884	-101113786962931	3,51194226019933e-08	368147417049884	-414165392996416	0,0243264520865104	368147417049884	-634302532181713	0,000484735233373272	368147417049884	-378081540163048	0,0384669684434038	368147417049884	-312059592406761	0,095596342187987	368147417049884	468182379663883	0,00938286078997263	368147417049884	342192414452124	0,062612799443622	368147417049884	31111039071241	0,0921150276534692	ENSG00000037241	RPL26L1	RPL26L1	ribosomal protein L26 like 1 [Source:HGNC Symbol;Acc:HGNC:17050]	51121	#ffffbf	DPG 00: Constant
776445812109235	-898102734050094	0,0998029349208473	776445812109235	-120885324270576	0,0292463851067696	776445812109235	550450159652639	0,281662347884123	776445812109235	-947332472923396	0,0731676840096949	776445812109235	144758748137759	0,00455541595106282	776445812109235	130557194496449	0,010641732884821	776445812109235	241793306304952	3,56053595338414e-06	776445812109235	259994697414187	7,05504372028324e-07	776445812109235	253568665151932	1,22877588168679e-06	ENSG00000037280	FLT4	FLT4	fms related receptor tyrosine kinase 4 [Source:HGNC Symbol;Acc:HGNC:3767]	2324	#ffffbf	DPG 00: Constant
109973040551652	-236155172462077	0,147438973086846	109973040551652	-860667792327888	5,78961109322307e-09	109973040551652	-415011636565039	0,0059612779365141	109973040551652	-343275716419716	0,0252177822747766	109973040551652	-412170086939336	0,00577576560968876	109973040551652	-37923926344071	0,0122445049099968	109973040551652	104821422169011	1,17291116256597e-13	109973040551652	80148858263475	1,64624998791497e-08	109973040551652	8300102013258	4,66321268758354e-09	ENSG00000037474	NSUN2	NSUN2	NOP2/Sun RNA methyltransferase 2 [Source:HGNC Symbol;Acc:HGNC:25994]	54888	#ffffbf	DPG 00: Constant
404856684086248	-874671808116419	0,637542193912929	404856684086248	-856107525815994	0,647312497824194	404856684086248	-114728236587769	0,500856413569724	404856684086248	-136924053750127	0,420399628228928	404856684086248	-252421876850201	0,101230141284404	404856684086248	-389722327757202	0,00966888917790208	404856684086248	-314449871901559	0,0345315082575904	404856684086248	-19712900789053	0,201806967703424	404856684086248	-110050698862294	0,494632523171063	ENSG00000037637	FBXO42	FBXO42	F-box protein 42 [Source:HGNC Symbol;Acc:HGNC:29249]	54455	#ffffbf	DPG 00: Constant
125906182792299	685988865272281	0,115992115462362	125906182792299	761372294730466	0,0774898792898212	125906182792299	353559560125861	0,427313333171817	125906182792299	172477940072179	0,716972522814931	125906182792299	108856780917067	0,00893379076563606	125906182792299	611235833554395	0,150897523771855	125906182792299	174981897280303	0,684637741037672	125906182792299	-237327289262902	0,582712451408524	125906182792299	-145281917338278	0,730622515366844	ENSG00000037749	MFAP3	MFAP3	microfibril associated protein 3 [Source:HGNC Symbol;Acc:HGNC:7034]	4238	#ffffbf	DPG 00: Constant
32330438247287	-817049070670972	1,27043592023199e-05	32330438247287	-132575957547323	9,82458170937814e-13	32330438247287	-122704305534709	2,31261290438001e-11	32330438247287	-148716991997532	5,91866893408617e-16	32330438247287	-134213483946683	1,81695662141394e-13	32330438247287	-145401730107663	2,06091417719504e-15	32330438247287	-162062259627471	8,92610202720375e-19	32330438247287	-154436860092741	2,88382011808749e-17	32330438247287	-151037219072061	8,20633278779026e-17	ENSG00000037757	MRI1	MRI1	methylthioribose-1-phosphate isomerase 1 [Source:HGNC Symbol;Acc:HGNC:28469]	84245	#ffffbf	DPG 00: Constant
253963510571344	643456221217153	0,0180704750259587	253963510571344	-582746280725904	0,037948549723231	253963510571344	353916798668298	0,205431629969316	253963510571344	67649949360604	0,828928063511483	253963510571344	307247642689953	0,268463019350445	253963510571344	625922494466023	0,0193216443761849	253963510571344	870887456678329	0,000706331371663174	253963510571344	597254124643767	0,0226645544020974	253963510571344	639444562610682	0,013648218674745	ENSG00000037897	METTL1	METTL1	methyltransferase 1, tRNA methylguanosine [Source:HGNC Symbol;Acc:HGNC:7030]	4234	#ffffbf	DPG 00: Constant
550299992988172	170704998389514	0,868695863692267	550299992988172	126889350740464	0,155187481672939	550299992988172	435560404243271	0,00177332736481069	550299992988172	406254609355178	0,00304433496009324	550299992988172	966971640026175	6,55671009148834e-11	550299992988172	109246146488141	1,6935358557392e-13	550299992988172	-775093257371993	0,489941329115474	550299992988172	-781530383323565	0,482145922616485	550299992988172	-874137467355486	0,35801788501185	ENSG00000037965	HOXC8	HOXC8	homeobox C8 [Source:HGNC Symbol;Acc:HGNC:5129]	3224	#ffffbf	DPG 00: Constant
311164713390375	148220287286411	0,694766419583474	311164713390375	211146369726192	0,562061175071496	311164713390375	-154024586844827	0,966362047893558	311164713390375	29826019189112	0,372299444446993	311164713390375	-112671998204321	0,000209087345030328	311164713390375	-56740431334686	0,0695719594219921	311164713390375	-198444143387572	9,33120662724445e-11	311164713390375	-189039562921729	5,93027432485827e-10	311164713390375	-181211882359212	2,325601295336e-09	ENSG00000038002	AGA	AGA	aspartylglucosaminidase [Source:HGNC Symbol;Acc:HGNC:318]	175	#ffffbf	DPG 00: Constant
220172210335102	-183049300958748	2,92656449553445e-08	220172210335102	-427661893230562	0,223527400355009	220172210335102	-184084150917061	1,80411584093496e-08	220172210335102	-173506579586369	1,10789897209569e-07	220172210335102	-167678226094725	2,33214623972448e-07	220172210335102	-161915756328345	6,75836604132534e-07	220172210335102	-227092851152549	3,240938386084e-12	220172210335102	-239720923265866	2,26017343667497e-13	220172210335102	-23574960429461	4,04219618528131e-13	ENSG00000038210	PI4K2B	PI4K2B	phosphatidylinositol 4-kinase type 2 beta [Source:HGNC Symbol;Acc:HGNC:18215]	55300	#ffffbf	DPG 00: Constant
416960372226549	-764387888412407	0,850922937459316	416960372226549	-15416500551194	0,984127015747373	416960372226549	165214724092751	0,620430732947454	416960372226549	-582699397138409	0,890248877679331	416960372226549	774312795056631	0,00932536254730288	416960372226549	312050572583962	0,910078320411459	416960372226549	758722159478015	0,009711817975509	416960372226549	340738657882584	0,254626274237484	416960372226549	433947846601184	0,145863941442365	ENSG00000038219	BOD1L1	BOD1L1	biorientation of chromosomes in cell division 1 like 1 [Source:HGNC Symbol;Acc:HGNC:31792]	259282	#ffffbf	DPG 00: Constant
499605281729787	-942538166161283	8,71888459888916e-06	499605281729787	-602580479228331	0,00521830268562422	499605281729787	-959410722869793	4,50398362010172e-06	499605281729787	-129917160687077	4,58182216328096e-10	499605281729787	-598302004183606	0,00448689831832616	499605281729787	-44424671239855	0,0396605456031339	499605281729787	546867851830757	0,814797534249137	499605281729787	-399666264275465	0,984100198799661	499605281729787	410859098365843	0,864487889940339	ENSG00000038274	MAT2B	MAT2B	methionine adenosyltransferase 2 non-catalytic beta subunit [Source:HGNC Symbol;Acc:HGNC:6905]	27430	#ffffbf	DPG 00: Constant
146661887042823	689021245522051	3,78761009136279e-05	146661887042823	714574937084206	1,72937259237321e-05	146661887042823	688248548222591	3,13743166340931e-05	146661887042823	736251867944067	7,944726561834e-06	146661887042823	115919111123902	0,522645616504014	146661887042823	332239679587653	0,0539711911844695	146661887042823	376026959602213	0,0238325097976729	146661887042823	394759397936104	0,017479229685267	146661887042823	382603489436837	0,0211984634723338	ENSG00000038358	EDC4	EDC4	enhancer of mRNA decapping 4 [Source:HGNC Symbol;Acc:HGNC:17157]	23644	#ffffbf	DPG 00: Constant
158822633767817	155452095574228	1,12502679768965e-08	158822633767817	107464104088479	8,28924146257301e-05	158822633767817	165318755037193	8,62646613042677e-10	158822633767817	173724176787472	1,16108540028682e-10	158822633767817	111861509096695	3,34882828025935e-05	158822633767817	370852994184101	0,192962636802573	158822633767817	193770972480614	0,499455219904285	158822633767817	-512559484950144	0,865099573929992	158822633767817	-956954493634939	0,746500308284635	ENSG00000038382	TRIO	TRIO	trio Rho guanine nucleotide exchange factor [Source:HGNC Symbol;Acc:HGNC:12303]	7204	#ffffbf	DPG 00: Constant
545983075393073	-129845563605964	0,609829881320307	545983075393073	-372258135025673	0,084401412657434	545983075393073	63516699201796	0,00138440347548927	545983075393073	418118506157922	0,0407750381777497	545983075393073	-224174867246262	0,29986123669794	545983075393073	-320724757847204	0,13249844455337	545983075393073	-861958901354918	1,22369400373127e-05	545983075393073	-745293925985428	0,000168953761608642	545983075393073	-694154510699252	0,000432981666368278	ENSG00000038532	CLEC16A	CLEC16A	C-type lectin domain containing 16A [Source:HGNC Symbol;Acc:HGNC:29013]	23274	#ffffbf	DPG 00: Constant
703762576191049	-327442980544041	0,900540835357511	703762576191049	-144986774441657	0,571500908889048	703762576191049	-213859949782982	0,358486664243523	703762576191049	-482988711293117	0,0266382798446933	703762576191049	454886114126297	0,0347041370090204	703762576191049	114433164200959	0,637393675675645	703762576191049	124840009617372	1,00629833049472e-09	703762576191049	116474911387103	1,25286544121287e-08	703762576191049	118648425361223	6,2713256724318e-09	ENSG00000039123	MTREX	MTREX	Mtr4 exosome RNA helicase [Source:HGNC Symbol;Acc:HGNC:18734]	23517	#ffffbf	DPG 00: Constant
108471903131835	120315044184952	0,0251063367053857	108471903131835	-976032040979104	0,0643914698844502	108471903131835	-311133185492102	0,551889967026806	108471903131835	-146126101596574	0,785385122532887	108471903131835	-161414377014174	0,00235474785647276	108471903131835	-217972453379609	7,5475329533145e-05	108471903131835	-327180766183642	1,1676896681647e-08	108471903131835	-378036238908276	1,34262857014232e-10	108471903131835	-420771952828412	1,21978787044002e-12	ENSG00000039139	DNAH5	DNAH5	dynein axonemal heavy chain 5 [Source:HGNC Symbol;Acc:HGNC:2950]	1767	#ffffbf	DPG 00: Constant
226819949774583	211077316901251	0,595132325007201	226819949774583	147742783088627	0,711755656275956	226819949774583	262169898762256	0,470326104666016	226819949774583	133554537378818	0,730370868073269	226819949774583	103316613034136	0,00160437779007887	226819949774583	39053395895133	0,261602639119005	226819949774583	-833931819663317	0,0109433047896342	226819949774583	-115473175534136	0,00044583716976562	226819949774583	-966047881516158	0,00306139390598612	ENSG00000039319	ZFYVE16	ZFYVE16	zinc finger FYVE-type containing 16 [Source:HGNC Symbol;Acc:HGNC:20756]	9765	#ffffbf	DPG 00: Constant
905326053814562	100877532729551	0,000246688424826665	905326053814562	-186017543016939	0,946037856871595	905326053814562	181439832074527	1,71659350644649e-11	905326053814562	166042858042617	7,66739649539029e-10	905326053814562	9043989772024	0,000884417368696016	905326053814562	402530459228568	0,162793622123787	905326053814562	-610277211292489	0,0242279873471006	905326053814562	-620316177767786	0,0214566732874726	905326053814562	-575126409862259	0,0340388271814146	ENSG00000039523	RIPOR1	RIPOR1	RHO family interacting cell polarization regulator 1 [Source:HGNC Symbol;Acc:HGNC:25836]	79567	#ffffbf	DPG 00: Constant
104349517494589	64093023354976	0,871815070684136	104349517494589	-175118595387083	0,63562943654407	104349517494589	138773778980549	3,9528560489707e-06	104349517494589	580786799581169	0,0622648516997743	104349517494589	993656605768389	0,000937687578218787	104349517494589	642028372500557	0,037171486444022	104349517494589	194438085785995	5,76193501595654e-11	104349517494589	156602765017259	1,25543904068819e-07	104349517494589	158253179120185	9,02906086231319e-08	ENSG00000039560	RAI14	RAI14	retinoic acid induced 14 [Source:HGNC Symbol;Acc:HGNC:14873]	26064	#ffffbf	DPG 00: Constant
354020098485632	-47195019010942	0,85745656720284	354020098485632	112079365563963	0,13180767092412	354020098485632	623844099435185	0,339998480670712	354020098485632	871962239341693	0,205857868202798	354020098485632	950357359417187	0,166090531293527	354020098485632	101473390990121	0,150263947091884	354020098485632	228376825533026	0,010650477732157	354020098485632	264738389647456	0,00476542579437977	354020098485632	25484470021785	0,00576087355948568	ENSG00000039600	SOX30	SOX30	SRY-box transcription factor 30 [Source:HGNC Symbol;Acc:HGNC:30635]	11063	#ffffbf	DPG 00: Constant
480442193198825	247747817920507	0,298679669857924	480442193198825	-385151667048798	0,0982886554750759	480442193198825	-225430078238567	0,948130062978439	480442193198825	133176850150823	0,57739493709463	480442193198825	-424192576972586	0,055909700197392	480442193198825	-403360547026173	0,0715106345426332	480442193198825	-487503065854585	0,0241942445162689	480442193198825	-373176096642113	0,0900656252205575	480442193198825	-453423935501091	0,0363792930375257	ENSG00000039650	PNKP	PNKP	polynucleotide kinase 3'-phosphatase [Source:HGNC Symbol;Acc:HGNC:9154]	11284	#ffffbf	DPG 00: Constant
253925454015557	245411419481114	0,476447193616288	253925454015557	172210130469524	2,83496591988435e-09	253925454015557	-443621228707002	0,150619145004953	253925454015557	355605037498184	0,259268455624565	253925454015557	-337915320029618	0,27064616318938	253925454015557	-807037440166284	0,812929351644644	253925454015557	671365183296465	0,0198785227916275	253925454015557	550615310698695	0,0591256992604448	253925454015557	609752663677748	0,0350765138181096	ENSG00000040199	PHLPP2	PHLPP2	PH domain and leucine rich repeat protein phosphatase 2 [Source:HGNC Symbol;Acc:HGNC:29149]	23035	#ffffbf	DPG 00: Constant
258566804454887	-569187389468836	0,00922063289845304	258566804454887	-495867238073761	0,0243706547025517	258566804454887	-68322681918867	0,00127858493307736	258566804454887	-561379173035389	0,00877381933520514	258566804454887	-34370081213165	0,113312664554917	258566804454887	-52643651604517	0,0137177106326363	258566804454887	-119789645974399	0,589356908157871	258566804454887	-259707281302349	0,231483079276933	258566804454887	-211238881982416	0,333234181378975	ENSG00000040341	STAU2	STAU2	staufen double-stranded RNA binding protein 2 [Source:HGNC Symbol;Acc:HGNC:11371]	27067	#ffffbf	DPG 00: Constant
478924563792029	560344085807081	0,046393987248423	478924563792029	762489799011646	0,00518815840912558	478924563792029	346736732987795	0,226425124030687	478924563792029	470692774134189	0,0928485308727451	478924563792029	-513527206035499	0,0606305357677421	478924563792029	107886358527571	0,72749967420155	478924563792029	-16372270405897	9,22093867551125e-10	478924563792029	-141441986264277	1,08547113425376e-07	478924563792029	-130113577314717	8,55111873254048e-07	ENSG00000040487	SLC66A1	SLC66A1	solute carrier family 66 member 1 [Source:HGNC Symbol;Acc:HGNC:26001]	54896	#ffffbf	DPG 00: Constant
390850225204506	328544612959043	0,357380430327677	390850225204506	375497827381173	0,278334570760633	390850225204506	81610843386641	0,0106327896993581	390850225204506	664855814404205	0,0389659330498122	390850225204506	-104282001055941	0,768027932236364	390850225204506	549128660857226	0,0910099460600309	390850225204506	-275083392453921	0,395794570913414	390850225204506	-452204647359238	0,154362915030196	390850225204506	-523827190826693	0,0958052524779393	ENSG00000040531	CTNS	CTNS	cystinosin, lysosomal cystine transporter [Source:HGNC Symbol;Acc:HGNC:2518]	1497	#ffffbf	DPG 00: Constant
100233291748928	-177703051131493	0,694247598384093	100233291748928	929116508613939	0,0154581499810793	100233291748928	-126750159582146	0,00110761115028425	100233291748928	-666157777738434	0,0872193671336795	100233291748928	-151575909758425	8,54093510630288e-05	100233291748928	-493629010497897	0,205679746677835	100233291748928	530953563471473	0,154528112758457	100233291748928	428897684867301	0,256640231369416	100233291748928	223486765971739	0,56747919616961	ENSG00000040608	RTN4R	RTN4R	reticulon 4 receptor [Source:HGNC Symbol;Acc:HGNC:18601]	65078	#ffffbf	DPG 00: Constant
931613147119505	694861062943488	0,00153240774942635	931613147119505	494452596150458	0,0276912505912341	931613147119505	12181541370999	8,53412557049458e-09	931613147119505	123333800619827	5,60360686148326e-09	931613147119505	692954926268233	0,00123357219170772	931613147119505	100086972643006	2,5614497113587e-06	931613147119505	71924952686478	0,00066438506781452	931613147119505	71384764536535	0,00073587281217259	931613147119505	717147292567979	0,000678486566227645	ENSG00000040633	PHF23	PHF23	PHD finger protein 23 [Source:HGNC Symbol;Acc:HGNC:28428]	79142	#ffffbf	DPG 00: Constant
231634642702346	325360676884165	0,154263032100624	231634642702346	-442785675790977	0,0476196911882685	231634642702346	405531615527199	0,0596670017113553	231634642702346	-250197881136435	0,27152061271555	231634642702346	606425996731274	0,00321267556660331	231634642702346	194592697784617	0,395641795380924	231634642702346	63357762609496	0,00184025404122255	231634642702346	640880959903578	0,00160870147304359	231634642702346	74149449748009	0,000224227524409029	ENSG00000040933	INPP4A	INPP4A	inositol polyphosphate-4-phosphatase type I A [Source:HGNC Symbol;Acc:HGNC:6074]	3631	#ffffbf	DPG 00: Constant
174741983076324	182211252369753	0,348468552403202	174741983076324	-244274952565278	0,180412977017236	174741983076324	-987469548991731	0,599571730609703	174741983076324	-145096423534741	0,444424282348734	174741983076324	849596162991436	0,652678542474918	174741983076324	-115902146997354	0,5451119476398	174741983076324	988186864801441	7,57696704910146e-10	174741983076324	933581975645192	6,27418569132406e-09	174741983076324	982497054292001	8,45546126152476e-10	ENSG00000041357	PSMA4	PSMA4	proteasome 20S subunit alpha 4 [Source:HGNC Symbol;Acc:HGNC:9533]	5685	#ffffbf	DPG 00: Constant
923241482278815	779303687800221	0,663257110050401	923241482278815	-222188727682336	0,159532248010602	923241482278815	-177607015163494	0,254303770852234	923241482278815	-121239665720597	0,457730592301008	923241482278815	-403665846118713	0,00512493775524826	923241482278815	-403244213351562	0,005562968301923	923241482278815	500925427908369	0,000336618076734926	923241482278815	473430210743789	0,000717719076752551	923241482278815	494432320898284	0,000387394255866964	ENSG00000041802	LSG1	LSG1	large 60S subunit nuclear export GTPase 1 [Source:HGNC Symbol;Acc:HGNC:25652]	55341	#ffffbf	DPG 00: Constant
16575974281704	-419357189419139	0,0357677186100724	16575974281704	-562868999145745	0,0040315380456529	16575974281704	-560423883536306	0,00328171457887348	16575974281704	-745031087962132	8,14457827743238e-05	16575974281704	-662725582640127	0,000375095057277817	16575974281704	-420206060615527	0,0293025847372864	16575974281704	-417163884341679	0,0281211033832735	16575974281704	-409819986887764	0,0295151849720946	16575974281704	-374523689051667	0,0449389795601254	ENSG00000041988	THAP3	THAP3	THAP domain containing 3 [Source:HGNC Symbol;Acc:HGNC:20855]	90326	#ffffbf	DPG 00: Constant
873278859953752	-678010237488261	0,260585029243812	873278859953752	-136022398246765	0,0282862172012084	873278859953752	-95072718569251	0,878759068150584	873278859953752	-856416490192243	0,141974410425014	873278859953752	15673015899846	0,00771666361862481	873278859953752	186412949269994	0,00201463169375037	873278859953752	196632424049176	0,000941145080554687	873278859953752	238066283845705	9,03869304785952e-05	873278859953752	239401413342358	8,19409374860792e-05	ENSG00000042062	RIPOR3	RIPOR3	RIPOR family member 3 [Source:HGNC Symbol;Acc:HGNC:16168]	140876	#ffffbf	DPG 00: Constant
403286100925808	596681489363536	0,00189199043757513	403286100925808	272077369252737	0,196704416437087	403286100925808	455542056900276	0,017781857770051	403286100925808	408669580642798	0,0356065476681599	403286100925808	969183688744514	8,75318019681463e-08	403286100925808	822942185627787	7,29454556357247e-06	403286100925808	259640520722046	3,63132047888902e-49	403286100925808	253349591407088	7,39157343736102e-47	403286100925808	254804917674258	1,31330071921085e-47	ENSG00000042088	TDP1	TDP1	tyrosyl-DNA phosphodiesterase 1 [Source:HGNC Symbol;Acc:HGNC:18884]	55775	#ffffbf	DPG 00: Constant
504709605938141	481253947164738	0,174786130548356	504709605938141	-264173545154695	0,477976862793528	504709605938141	239923531134982	0,511004491653175	504709605938141	173969388888142	0,6479116088866	504709605938141	-147487414683731	6,49116552859726e-06	504709605938141	-105008829273026	0,00138403677871514	504709605938141	-199243416590257	1,13939394046223e-09	504709605938141	-200208285209784	9,68776475174028e-10	504709605938141	-203626610645463	4,46774868438792e-10	ENSG00000042286	AIFM2	AIFM2	apoptosis inducing factor mitochondria associated 2 [Source:HGNC Symbol;Acc:HGNC:21411]	84883	#ffffbf	DPG 00: Constant
472449387464646	112879176083513	0,87495221283357	472449387464646	468105275153087	0,488358860883314	472449387464646	133209934348765	0,0600432038225908	472449387464646	103895090607825	0,12846886270413	472449387464646	-441967120348047	0,476133205581695	472449387464646	216564557532291	0,736008270289365	472449387464646	-553216210565873	0,36573472867042	472449387464646	329428703652263	0,591103251165491	472449387464646	-183973137190695	0,762234772372385	ENSG00000042304	SLC19A4P	SLC19A4P	solute carrier family 19 member 4, pseudogene [Source:HGNC Symbol;Acc:HGNC:25344]	NA	#ffffbf	DPG 00: Constant
105814411553774	329980837633173	0,360488514726365	105814411553774	465262457764796	0,17747230486062	105814411553774	213369296460834	0,550072959699349	105814411553774	138928974113885	1,05954999251116e-05	105814411553774	403894999727916	0,220407211880418	105814411553774	557804143217844	0,0883868091800989	105814411553774	-337255988686354	0,303415853314118	105814411553774	-378675895350611	0,252251457752706	105814411553774	-343759955892682	0,290889054785917	ENSG00000042317	SPATA7	SPATA7	spermatogenesis associated 7 [Source:HGNC Symbol;Acc:HGNC:20423]	55812	#ffffbf	DPG 00: Constant
286926745911845	136163493652381	6,16035892848998e-12	286926745911845	105726538389986	1,3284201753331e-07	286926745911845	13654136620812	3,2241631809649e-12	286926745911845	122868531794484	4,15426130652278e-10	286926745911845	12637277215501	9,39304059315667e-11	286926745911845	945982481473129	1,88258157864044e-06	286926745911845	12486964552662	1,42902527554664e-10	286926745911845	945866407444122	1,43054079292711e-06	286926745911845	893495014718035	4,80405699043009e-06	ENSG00000042429	MED17	MED17	mediator complex subunit 17 [Source:HGNC Symbol;Acc:HGNC:2375]	9440	#ffffbf	DPG 00: Constant
178139849260626	-871115768276345	0,0124690983866891	178139849260626	-256567693852165	0,508191150509053	178139849260626	-140863500710206	3,6265265182307e-05	178139849260626	-115598683683351	0,000703357060214092	178139849260626	-247693791571044	4,96608474802526e-13	178139849260626	-204221435891627	2,59596255825054e-09	178139849260626	-383330997748084	6,46399962746695e-29	178139849260626	-348320426477227	2,9216582178335e-24	178139849260626	-342679713997624	1,30364884104292e-23	ENSG00000042445	RETSAT	RETSAT	retinol saturase [Source:HGNC Symbol;Acc:HGNC:25991]	54884	#ffffbf	DPG 00: Constant
140010222533861	-184895666453969	0,333750980131951	140010222533861	-744598118903151	0,717582156349507	140010222533861	405220905216594	0,0170593298767501	140010222533861	414967336167002	0,0145031679071866	140010222533861	919858408319749	0,62214320581907	140010222533861	374497833397642	0,0281856559303966	140010222533861	144094600192361	0,411855251054768	140010222533861	-363589153680177	0,845110535976719	140010222533861	-731579778582216	0,688273797812885	ENSG00000042753	AP2S1	AP2S1	adaptor related protein complex 2 subunit sigma 1 [Source:HGNC Symbol;Acc:HGNC:565]	1175	#ffffbf	DPG 00: Constant
184640821446654	-120072830906056	0,0172830202571946	184640821446654	975770961031371	0,0287451386180512	184640821446654	-150325686001129	0,75178984007685	184640821446654	15682168790779	0,000305318545813989	184640821446654	-92757177780087	0,839953813922711	184640821446654	11110529190672	0,0102121679773641	184640821446654	-54572820327516	4,11410007724265e-07	184640821446654	-548575716312684	3,50676452782166e-07	184640821446654	-58879770304362	5,72014314983693e-08	ENSG00000042832	TG	TG	thyroglobulin [Source:HGNC Symbol;Acc:HGNC:11764]	7038	#ffffbf	DPG 00: Constant
658146589808114	148995599331958	0,83471700743583	658146589808114	147863897356395	0,0205817724860293	658146589808114	3529773861	0,997846372246908	658146589808114	710086279917192	0,239923996885638	658146589808114	298042453242494	0,615345139356693	658146589808114	309990720500045	0,608511902811952	658146589808114	-711817916726169	0,234018791937173	658146589808114	-665669197320299	0,269844725920582	658146589808114	-117334280160964	0,0688064361695487	ENSG00000043039	BARX2	BARX2	BARX homeobox 2 [Source:HGNC Symbol;Acc:HGNC:956]	8538	#ffffbf	DPG 00: Constant
22376211413596	-13530375653729	1,48018746230825e-06	22376211413596	-144680632292164	2,5623771673405e-07	22376211413596	-102723375548742	0,000211802303054434	22376211413596	-130389269794355	2,56480104452843e-06	22376211413596	-806748238160423	0,00341091186948677	22376211413596	-128567465816488	3,39746298523598e-06	22376211413596	-429588430062078	0,121480135003174	22376211413596	-574613148238106	0,0361974409515181	22376211413596	-494065547252239	0,0717428510784123	ENSG00000043093	DCUN1D1	DCUN1D1	defective in cullin neddylation 1 domain containing 1 [Source:HGNC Symbol;Acc:HGNC:18184]	54165	#ffffbf	DPG 00: Constant
842012720142724	587481389347267	0,0481556287506066	842012720142724	764980137547096	0,00839684279407078	842012720142724	108905044093532	0,000125693570741926	842012720142724	798262307243373	0,00530488880898377	842012720142724	100768140263985	0,000353068391150209	842012720142724	950986981094477	0,000816714231760201	842012720142724	303076159162506	3,93614482127118e-27	842012720142724	224815031831605	1,13033347015545e-15	842012720142724	225791054557613	8,15963412708656e-16	ENSG00000043143	JADE2	JADE2	jade family PHD finger 2 [Source:HGNC Symbol;Acc:HGNC:22984]	23338	#ffffbf	DPG 00: Constant
295662404933609	338344733779904	0,0958932261742668	295662404933609	-176794992616217	0,428930759943512	295662404933609	715740595106539	0,750945189555793	295662404933609	-39683141242622	0,86468478573753	295662404933609	158717658112542	0,440250921088285	295662404933609	116435418568483	0,587549647408639	295662404933609	104687241112351	6,47603488515435e-09	295662404933609	982315902126594	5,63740045532078e-08	295662404933609	100265320447621	2,60682965632264e-08	ENSG00000043514	TRIT1	TRIT1	tRNA isopentenyltransferase 1 [Source:HGNC Symbol;Acc:HGNC:20286]	54802	#ffffbf	DPG 00: Constant
236117832579533	-45337619475141	0,497665900185172	236117832579533	-478797973361007	0,469112809914322	236117832579533	-10028090942517	0,142458179071698	236117832579533	-868508731574911	0,193193348149591	236117832579533	-151833862336078	0,0457280639884864	236117832579533	-773815588600586	0,228686975790335	236117832579533	-5956408985472	0,321968536107844	236117832579533	-594840272469642	0,324883979745168	236117832579533	-110944646204874	0,0986809239175422	ENSG00000043591	ADRB1	ADRB1	adrenoceptor beta 1 [Source:HGNC Symbol;Acc:HGNC:285]	153	#ffffbf	DPG 00: Constant
448480961697454	-868438901178122	0,204624609004105	448480961697454	-317973352186026	0,614798833961875	448480961697454	546461781207926	0,437093749467912	448480961697454	-314352593252213	0,93356219934924	448480961697454	-576293113213616	0,339992749555106	448480961697454	-119291671125137	0,10138490075388	448480961697454	-552832510184684	0,00116035806686455	448480961697454	-557004628153837	0,00108111126807225	448480961697454	-610228608867218	0,000469902029950018	ENSG00000044012	GUCA2B	GUCA2B	guanylate cyclase activator 2B [Source:HGNC Symbol;Acc:HGNC:4683]	2981	#ffffbf	DPG 00: Constant
111028764230267	853977880529598	1,49425350776626e-05	111028764230267	895322970744837	4,99034468311786e-06	111028764230267	874821640032133	7,33164151621025e-06	111028764230267	9016238496576	3,75002997950597e-06	111028764230267	740265832145821	0,000150486811273699	111028764230267	901613946519301	3,69853291658481e-06	111028764230267	-174788187571721	4,11343560183475e-19	111028764230267	-146586830911903	5,23619711462394e-14	111028764230267	-143765366135026	1,11856078542642e-13	ENSG00000044090	CUL7	CUL7	cullin 7 [Source:HGNC Symbol;Acc:HGNC:21024]	9820	#ffffbf	DPG 00: Constant
61209827378046	892442995410965	2,06888270401735e-06	61209827378046	988906937056389	1,15552643432439e-07	61209827378046	107251866719266	7,13260617502839e-09	61209827378046	975806425816384	1,53061598191348e-07	61209827378046	775881433582774	3,17843797465908e-05	61209827378046	479785805230436	0,0126693606289467	61209827378046	798139048376131	1,42855452149785e-05	61209827378046	852299652919253	3,52355222394121e-06	61209827378046	899157129730646	9,50199350442114e-07	ENSG00000044115	CTNNA1	CTNNA1	catenin alpha 1 [Source:HGNC Symbol;Acc:HGNC:2509]	1495	#ffffbf	DPG 00: Constant
150742055600449	-359734775486885	0,13570556463283	150742055600449	-400766443485242	0,893951269093598	150742055600449	-156624817744205	6,94294621270781e-13	150742055600449	-143511289081353	4,92456184703721e-11	150742055600449	-226161939382735	2,4602300458156e-25	150742055600449	-215350703606537	4,97183407242917e-23	150742055600449	-306312350667936	7,51338511783479e-45	150742055600449	-28171357955958	2,2579561740743e-38	150742055600449	-287553032998654	4,30117666292185e-40	ENSG00000044446	PHKA2	PHKA2	phosphorylase kinase regulatory subunit alpha 2 [Source:HGNC Symbol;Acc:HGNC:8926]	5256	#ffffbf	DPG 00: Constant
137837256868528	369599158840996	0,150721975996989	137837256868528	283315383132954	0,251819965924681	137837256868528	-484010899878317	0,0464428757951253	137837256868528	-289999832580151	0,255884264361504	137837256868528	-509869894768332	0,0332794271808112	137837256868528	-408270481736004	0,0963910287971127	137837256868528	-499019010895394	0,0335046274919959	137837256868528	-619870947725572	0,00778023460374322	137837256868528	-601850789434134	0,00983430648078008	ENSG00000044574	HSPA5	HSPA5	heat shock protein family A (Hsp70) member 5 [Source:HGNC Symbol;Acc:HGNC:5238]	3309	#ffffbf	DPG 00: Constant
124152920381946	-541239496711237	0,0249647805841359	124152920381946	-100043371633653	2,44270625056738e-05	124152920381946	-106390966003953	4,14557664448304e-06	124152920381946	-119788395734335	2,39817177065829e-07	124152920381946	-10048712765642	1,012971902567e-05	124152920381946	-85095191406789	0,000216055631754289	124152920381946	-653777060450147	0,00407970027204459	124152920381946	-217570265786732	0,358943387029331	124152920381946	-212595305387899	0,363835702587155	ENSG00000046647	GEMIN8	GEMIN8	gem nuclear organelle associated protein 8 [Source:HGNC Symbol;Acc:HGNC:26044]	54960	#ffffbf	DPG 00: Constant
354482304268289	291941768668904	0,277069827857669	354482304268289	995055996347077	0,740267748476253	354482304268289	161513417720037	0,556020119410203	354482304268289	406810482920762	0,891370974344769	354482304268289	-360575571286343	0,899080045532436	354482304268289	-534460156268113	0,0301174954012609	354482304268289	-389035860717078	0,113417139887168	354482304268289	-672651475720304	0,0053426245489339	354482304268289	-718611829528573	0,00250150005991222	ENSG00000046651	OFD1	OFD1	OFD1 centriole and centriolar satellite protein [Source:HGNC Symbol;Acc:HGNC:2567]	8481	#ffffbf	DPG 00: Constant
271294471444795	773621768317658	0,315725305454907	271294471444795	126574287242255	0,919956156671525	271294471444795	491612709595017	8,24761350702309e-05	271294471444795	188046528877957	0,0421918646769502	271294471444795	758062169889928	4,08359982874978e-09	271294471444795	699642849597825	6,02992515604617e-08	271294471444795	118370155828077	3,69226138576082e-20	271294471444795	116600066496168	1,3765089382878e-19	271294471444795	117102462295879	9,22141925931141e-20	ENSG00000046653	GPM6B	GPM6B	glycoprotein M6B [Source:HGNC Symbol;Acc:HGNC:4461]	2824	#ffffbf	DPG 00: Constant
275062646245663	279801772308425	0,17756040579711	275062646245663	606363405856601	0,00127381084860943	275062646245663	361004423730376	0,0606028143310315	275062646245663	417988189689985	0,0265467497425207	275062646245663	128313683083669	0,515484297881089	275062646245663	294293257601479	0,87249005700541	275062646245663	-793448569730192	1,72373363000555e-05	275062646245663	-680460962651402	0,000212384047223198	275062646245663	-710108546291861	0,000107937176932397	ENSG00000047056	WDR37	WDR37	WD repeat domain 37 [Source:HGNC Symbol;Acc:HGNC:31406]	22884	#ffffbf	DPG 00: Constant
309118612319244	-578962005671373	0,0433852682135533	309118612319244	-68288231213876	0,0154250182701407	309118612319244	-575805555221078	0,0399361166956208	309118612319244	-658419937986855	0,0180553761334847	309118612319244	-400158734298845	0,15781280616319	309118612319244	-576898644921872	0,0388965405453312	309118612319244	-500523800344916	0,0669055260582705	309118612319244	-427546634588254	0,122001123628754	309118612319244	-328823212825144	0,240214706861076	ENSG00000047188	YTHDC2	YTHDC2	YTH N6-methyladenosine RNA binding protein C2 [Source:HGNC Symbol;Acc:HGNC:24721]	64848	#ffffbf	DPG 00: Constant
535021201143224	431569820010108	0,00162272058475004	535021201143224	121771970644176	2,08441027387707e-21	535021201143224	325264804380017	0,0177032953750764	535021201143224	428809409663722	0,00140059369494858	535021201143224	267599529181764	0,0505603196304064	535021201143224	159241570618331	0,265223163301403	535021201143224	890873824048523	2,82433790310538e-12	535021201143224	866619519293477	1,24801883715793e-11	535021201143224	875073217728107	6,23425241781929e-12	ENSG00000047230	CTPS2	CTPS2	CTP synthase 2 [Source:HGNC Symbol;Acc:HGNC:2520]	56474	#ffffbf	DPG 00: Constant
500620310653549	869524847620429	4,63334867889066e-09	500620310653549	10535284872057	7,59231572882373e-13	500620310653549	104689358563065	6,2638050140751e-13	500620310653549	10740137236702	1,48657586221066e-13	500620310653549	929427351719374	1,50238205418036e-10	500620310653549	737725280463072	5,64987353748052e-07	500620310653549	385732666173589	0,0104265564832599	500620310653549	299998287518035	0,0511858827191553	500620310653549	307024352146505	0,0436564097169411	ENSG00000047249	ATP6V1H	ATP6V1H	ATPase H+ transporting V1 subunit H [Source:HGNC Symbol;Acc:HGNC:18303]	51606	#ffffbf	DPG 00: Constant
152520444020353	814880431662586	2,75994718348031e-08	152520444020353	439582738687367	0,00393282418509926	152520444020353	692443054674007	2,39199672596709e-06	152520444020353	664371632880358	6,26311913585079e-06	152520444020353	76021487824594	1,67518089518752e-07	152520444020353	616212946732127	2,89348923646046e-05	152520444020353	120223253140908	3,69567004854593e-17	152520444020353	9675385125807	1,47646425803236e-11	152520444020353	98214228327522	6,29167151428537e-12	ENSG00000047315	POLR2B	POLR2B	RNA polymerase II subunit B [Source:HGNC Symbol;Acc:HGNC:9188]	5431	#ffffbf	DPG 00: Constant
181328263306631	-106936201194786	0,00233744353748102	181328263306631	-190758964160062	5,94309609200313e-08	181328263306631	-132809131913573	0,000124722019831047	181328263306631	-231039250364968	4,85757377472788e-11	181328263306631	-157965716370127	4,60967573910391e-06	181328263306631	-207268563601347	2,88970362710548e-09	181328263306631	-19209589786665	2,44735259722208e-08	181328263306631	-232697117412109	2,28355614960911e-11	181328263306631	-211737870044175	8,00669650394496e-10	ENSG00000047346	ATOSA	ATOSA	atos homolog A [Source:HGNC Symbol;Acc:HGNC:25609]	56204	#ffffbf	DPG 00: Constant
707543960611319	-315480928034725	0,557856862498581	707543960611319	-113047828178565	0,0250512777799179	707543960611319	-248185185414858	0,618676028966359	707543960611319	-605142121350272	0,220379774037504	707543960611319	-539536503557211	0,909231413707963	707543960611319	-815704865136365	0,095346951408705	707543960611319	-55298806787513	2,09585053540642e-16	707543960611319	-569835972706632	1,10109777118715e-16	707543960611319	-628693083068619	1,02391032351214e-18	ENSG00000047365	ARAP2	ARAP2	ArfGAP with RhoGAP domain, ankyrin repeat and PH domain 2 [Source:HGNC Symbol;Acc:HGNC:16924]	116984	#ffffbf	DPG 00: Constant
163797942191681	340438900027278	0,0764168865429276	163797942191681	244872950205296	0,217227370051959	163797942191681	175247677382985	0,377077372410176	163797942191681	261211308770586	0,172520683262059	163797942191681	605586285583816	0,000646476478119501	163797942191681	868937934236239	0,669098776470977	163797942191681	775029114354779	8,32848963972731e-06	163797942191681	626750425956384	0,000343033529691351	163797942191681	635233238953081	0,000276843100793624	ENSG00000047410	TPR	TPR	translocated promoter region, nuclear basket protein [Source:HGNC Symbol;Acc:HGNC:12017]	7175	#ffffbf	DPG 00: Constant
408329784305476	143226593222228	0,635658844119242	408329784305476	157911241655893	0,599188312653962	408329784305476	143290741940155	0,610637984025464	408329784305476	217032442999184	0,438505520576167	408329784305476	-822118485967272	0,763128386624492	408329784305476	-490033708117479	0,858570462614603	408329784305476	-631182762301864	0,00997629033491488	408329784305476	-828802342248116	0,000643280612008714	408329784305476	-736231079210208	0,00238811825103722	ENSG00000047578	KATNIP	KATNIP	katanin interacting protein [Source:HGNC Symbol;Acc:HGNC:29068]	23247	#ffffbf	DPG 00: Constant
191735136660782	650944591114879	0,00275831951441573	191735136660782	683001756612539	0,00166523985723482	191735136660782	104159378342956	5,89994541603486e-07	191735136660782	100265573931428	1,60049183865833e-06	191735136660782	667515595880755	0,00153861041750991	191735136660782	720049766838546	0,000666093696188569	191735136660782	77017124228737	0,740346980046129	191735136660782	848146318745516	0,712384816081448	191735136660782	-106932749648867	0,970332122961027	ENSG00000047579	DTNBP1	DTNBP1	dystrobrevin binding protein 1 [Source:HGNC Symbol;Acc:HGNC:17328]	84062	#ffffbf	DPG 00: Constant
205546203878224	-568149418232476	0,285782403435962	205546203878224	187705190863679	0,000138518804761227	205546203878224	-591694468286359	0,240461661600959	205546203878224	394858420218902	0,435262587052196	205546203878224	-411396736528888	0,400357045927792	205546203878224	112388233279774	0,0188610242313355	205546203878224	-12421491902791	0,798854801716958	205546203878224	-458650101465271	0,344120139982689	205546203878224	-598551775500694	0,210599793704634	ENSG00000047597	XK	XK	X-linked Kx blood group antigen, Kell and VPS13A binding protein [Source:HGNC Symbol;Acc:HGNC:12811]	7504	#ffffbf	DPG 00: Constant
216290784948876	446759897528658	0,0213907210367188	216290784948876	-209240070133368	0,334250779472441	216290784948876	700250901264109	0,000127262637746529	216290784948876	-212185772486421	0,999644464637507	216290784948876	106983854087586	1,70036709369427e-09	216290784948876	478396972344281	0,0102297570969542	216290784948876	883680774559747	6,90591636226231e-07	216290784948876	370603451600123	0,0467858822114514	216290784948876	327788469423703	0,0788248818870178	ENSG00000047621	FERRY3	FERRY3	FERRY endosomal RAB5 effector complex subunit 3 [Source:HGNC Symbol;Acc:HGNC:1184]	57102	#ffffbf	DPG 00: Constant
113261270175356	-133986557748402	7,36639096777286e-06	113261270175356	-144326412975853	1,5001789834057e-06	113261270175356	-235328262603921	5,62593041450679e-15	113261270175356	-235410554814746	5,6342798436557e-15	113261270175356	-260147652785139	4,67388953287049e-18	113261270175356	-194908464326211	6,04540343974023e-11	113261270175356	-480395657558312	4,61090230671379e-44	113261270175356	-429642946561099	4,52949559341386e-39	113261270175356	-442819024260251	9,26140913469031e-43	ENSG00000047634	SCML1	SCML1	Scm polycomb group protein like 1 [Source:HGNC Symbol;Acc:HGNC:10580]	6322	#ffffbf	DPG 00: Constant
479293412073336	172304226006521	3,69343279884919e-09	479293412073336	548587038788086	0,0780343475022448	479293412073336	285856542078051	4,25972107773654e-23	479293412073336	238224243907225	1,782513724234e-16	479293412073336	306463668771551	2,35272563374469e-26	479293412073336	154091279566122	1,10537116442415e-07	479293412073336	15837296241886	3,1706017903956e-08	479293412073336	154364587211533	7,05869029567781e-08	479293412073336	155923414633394	4,81461484338184e-08	ENSG00000047644	WWC3	WWC3	WWC family member 3 [Source:HGNC Symbol;Acc:HGNC:29237]	55841	#ffffbf	DPG 00: Constant
4268059324056	124861461622566	0,918636805850979	4268059324056	319555608335711	0,658475350483118	4268059324056	264088937875215	0,721065714764435	4268059324056	27099681067617	0,715954899735607	4268059324056	729986784491874	0,272018446097452	4268059324056	457702479883288	0,498079752492522	4268059324056	307085385870587	0,00203019211632637	4268059324056	349915018524038	0,000649191871611905	4268059324056	34306706814572	0,000768040723076754	ENSG00000047662	FAM184B	FAM184B	family with sequence similarity 184 member B [Source:HGNC Symbol;Acc:HGNC:29235]	27146	#ffffbf	DPG 00: Constant
506669510966273	612025529817174	0,000834180059245382	506669510966273	499079558851858	0,00646969057795767	506669510966273	123380710320933	1,64026215742649e-12	506669510966273	107418056594972	7,72757258695792e-10	506669510966273	689762033583418	8,95278060686391e-05	506669510966273	666346561267264	0,000151686251284053	506669510966273	628257601733345	0,000364729568347258	506669510966273	705158047020685	4,79371471080362e-05	506669510966273	749567312336819	1,59158832583494e-05	ENSG00000047849	MAP4	MAP4	microtubule associated protein 4 [Source:HGNC Symbol;Acc:HGNC:6862]	4134	#ffffbf	DPG 00: Constant
285201430268354	-152536212321413	0,687474578098945	285201430268354	-123039673942871	0,746179869493455	285201430268354	41834521385598	0,204249480326501	285201430268354	201904397064648	0,566772734861839	285201430268354	481534303932134	0,132100718511035	285201430268354	159504502044049	0,648858364061392	285201430268354	200595099316026	0,539239901652268	285201430268354	-21866775746102	0,505619631738787	285201430268354	-768407695194118	0,822250789634861	ENSG00000047932	GOPC	GOPC	golgi associated PDZ and coiled-coil motif containing [Source:HGNC Symbol;Acc:HGNC:17643]	57120	#ffffbf	DPG 00: Constant
832733869823669	-497667025920705	0,126542294064053	832733869823669	-142506230836261	0,698993647144635	832733869823669	-268610546734432	0,420137381416017	832733869823669	-441624332768739	0,167812573390499	832733869823669	117378678954513	8,66519132876595e-05	832733869823669	229458339935351	0,489579667446739	832733869823669	289554518071406	1,98593231968214e-22	832733869823669	261385725045125	1,3951038773166e-18	832733869823669	267534138292463	2,08120256017225e-19	ENSG00000048028	USP28	USP28	ubiquitin specific peptidase 28 [Source:HGNC Symbol;Acc:HGNC:12625]	57646	#ffffbf	DPG 00: Constant
713743487741313	439909964746845	0,0714722349598858	713743487741313	-789410951212371	0,000747045579407401	713743487741313	758691131211198	0,000944242087642884	713743487741313	475384245957538	0,0440700075299929	713743487741313	663491002905571	0,975029557873186	713743487741313	-276198339992645	0,924192541096488	713743487741313	377963432373129	0,102167028619928	713743487741313	653373015243251	0,0037364415969865	713743487741313	683238620860956	0,00236649208945027	ENSG00000048140	TSPAN17	TSPAN17	tetraspanin 17 [Source:HGNC Symbol;Acc:HGNC:13594]	26262	#ffffbf	DPG 00: Constant
654010967392297	-151800725177301	0,670362102919134	654010967392297	-815625566140007	0,00728591973218159	654010967392297	-158366146124859	0,634158320800728	654010967392297	793610662216412	0,824141650391044	654010967392297	-452165401557017	0,136171869263135	654010967392297	99659048858385	0,773962762724588	654010967392297	150967298289485	1,78779048062182e-07	654010967392297	130733265330155	6,17585419822859e-06	654010967392297	123334146190066	1,96090131886613e-05	ENSG00000048162	NOP16	NOP16	NOP16 nucleolar protein [Source:HGNC Symbol;Acc:HGNC:26934]	51491	#ffffbf	DPG 00: Constant
116439163687601	441064531453947	0,13590559382908	116439163687601	157178848743472	0,646519902624734	116439163687601	113639496472135	1,91325019367522e-05	116439163687601	758689471435491	0,00537268340141043	116439163687601	161728629953722	5,48697277637863e-10	116439163687601	174721219983667	2,28494426131185e-11	116439163687601	151257194900366	6,05426437442689e-09	116439163687601	150915042360976	6,56231317949502e-09	116439163687601	14548356558885	1,87660331645143e-08	ENSG00000048342	CC2D2A	CC2D2A	coiled-coil and C2 domain containing 2A [Source:HGNC Symbol;Acc:HGNC:29253]	57545	#ffffbf	DPG 00: Constant
398039903885889	515186869739721	0,182369568290285	398039903885889	211078117951233	0,624572400716526	398039903885889	618328098483467	0,0943057197491019	398039903885889	204544483330981	0,613609712463475	398039903885889	783490402060461	0,0297754604982755	398039903885889	-105982794805627	0,796127172855348	398039903885889	171992343169313	1,33738241573955e-06	398039903885889	146386355791169	3,70056904296222e-05	398039903885889	154810213915577	1,28745139000545e-05	ENSG00000048392	RRM2B	RRM2B	ribonucleotide reductase regulatory TP53 inducible subunit M2B [Source:HGNC Symbol;Acc:HGNC:17296]	50484	#ffffbf	DPG 00: Constant
708273924532491	-434194921420773	0,240139151538902	708273924532491	-452443728087597	0,218494386950842	708273924532491	-470663835686217	0,183656755572531	708273924532491	-68137935110287	0,0496976399395208	708273924532491	-333012789067294	0,344313912774162	708273924532491	-636004298537045	0,0654803414145018	708273924532491	-265114746569978	4,68355788867794e-13	708273924532491	-340878080232285	2,48782493674992e-18	708273924532491	-295198533797058	6,04545998227138e-16	ENSG00000048405	ZNF800	ZNF800	zinc finger protein 800 [Source:HGNC Symbol;Acc:HGNC:27267]	168850	#ffffbf	DPG 00: Constant
17556036189157	642494810455983	0,00172934959402837	17556036189157	134286088278638	0,597148213093204	17556036189157	792290108473262	6,57166745249462e-05	17556036189157	647745420473002	0,00131737569118979	17556036189157	677303329261186	0,000643904986509587	17556036189157	845419301311272	1,89127203092146e-05	17556036189157	-125481260961026	0,565178522468706	17556036189157	-288336941559148	0,9993019923832	17556036189157	-148045243401755	0,945606334527689	ENSG00000048471	SNX29	SNX29	sorting nexin 29 [Source:HGNC Symbol;Acc:HGNC:30542]	92017	#ffffbf	DPG 00: Constant
163001585527214	153678802296406	0,861741908405451	163001585527214	-92512436419836	0,64637249195197	163001585527214	161613337095389	0,0802064169727989	163001585527214	12065151532809	0,719257868406506	163001585527214	491291487744764	0,000111505581212192	163001585527214	50549298538995	8,21102362627688e-05	163001585527214	819595996941756	3,00263306680759e-10	163001585527214	640972432222677	6,84958041011642e-07	163001585527214	68165353622087	1,35112502351562e-07	ENSG00000048540	LMO3	LMO3	LIM domain only 3 [Source:HGNC Symbol;Acc:HGNC:6643]	55885	#ffffbf	DPG 00: Constant
445357832415649	-493290166173599	0,0104179785788615	445357832415649	-733083187219174	9,84877074432907e-05	445357832415649	-323819966391607	0,0964825259391369	445357832415649	-224616392581407	0,266796832043899	445357832415649	-492847410908787	0,00814488541755	445357832415649	-429499346067041	0,023355666462196	445357832415649	-209881092826777	0,919137666037381	445357832415649	146180217651741	0,461189519161963	445357832415649	160923023845656	0,409068240667729	ENSG00000048544	MRPS10	MRPS10	mitochondrial ribosomal protein S10 [Source:HGNC Symbol;Acc:HGNC:14502]	55173	#ffffbf	DPG 00: Constant
510040304813083	109361723533756	0,871815070684136	510040304813083	475982871145797	0,598675004147325	510040304813083	541263832927553	0,000119044865143574	510040304813083	722820131712594	6,70306954685669e-07	510040304813083	872126638102035	2,54081755319792e-09	510040304813083	60393174452606	2,34651914242373e-05	510040304813083	740885809785687	2,42719044707269e-07	510040304813083	833833190362436	8,25404900941715e-09	510040304813083	828878759905086	9,73616458085253e-09	ENSG00000048545	GUCA1A	GUCA1A	guanylate cyclase activator 1A [Source:HGNC Symbol;Acc:HGNC:4678]	2978	#ffffbf	DPG 00: Constant
416915701398609	-888428948273621	0,978793900222121	416915701398609	-589023779874043	0,865961589779245	416915701398609	35798195170342	0,219119665358327	416915701398609	161679000021844	0,60718701381712	416915701398609	84069054182711	0,00195207863882134	416915701398609	235304184935407	0,432086372182074	416915701398609	907047159112093	0,000679451756387001	416915701398609	863020774301286	0,00125348345639046	416915701398609	851009421593546	0,00144564287160516	ENSG00000048649	RSF1	RSF1	remodeling and spacing factor 1 [Source:HGNC Symbol;Acc:HGNC:18118]	51773	#ffffbf	DPG 00: Constant
71570137753881	-59224611012558	0,0140672145368564	71570137753881	-70585682823452	0,0028433694115416	71570137753881	-445148544398577	0,0656558709309236	71570137753881	-592602115096097	0,0126812746953047	71570137753881	-542926884080233	0,0214735167575815	71570137753881	-736673224236983	0,00166330239408665	71570137753881	-84863070355056	0,000195809344622281	71570137753881	-605339061178943	0,00878234301105998	71570137753881	-580564962401659	0,0119568336900205	ENSG00000048707	VPS13D	VPS13D	vacuolar protein sorting 13 homolog D [Source:HGNC Symbol;Acc:HGNC:23595]	55187	#ffffbf	DPG 00: Constant
163549897284495	96758421253763	0,0262478163368149	163549897284495	109427990187785	0,0113886476424144	163549897284495	749740982894753	0,0808660959386522	163549897284495	894186854490054	0,036965323383062	163549897284495	124349293365783	0,00326004978347347	163549897284495	187434994317222	1,3497080311765e-05	163549897284495	178431941918756	2,34148595977806e-05	163549897284495	147336635196175	0,000457990358583574	163549897284495	146123520345973	0,000495431676185241	ENSG00000048740	CELF2	CELF2	CUGBP Elav-like family member 2 [Source:HGNC Symbol;Acc:HGNC:2550]	10659	#ffffbf	DPG 00: Constant
102421549564933	-108977595060521	9,77582999471282e-06	102421549564933	-112164463052079	4,82210378980947e-06	102421549564933	-125885516388247	2,33931637639743e-07	102421549564933	-163380322012466	1,86172533139737e-11	102421549564933	-110449104049139	5,36136719876159e-06	102421549564933	-854266716941653	0,000499064433133703	102421549564933	-130200134609804	5,7906130119467e-08	102421549564933	-147247723942889	9,17987280877547e-10	102421549564933	-145843894260136	1,19978618407401e-09	ENSG00000048828	FAM120A	FAM120A	family with sequence similarity 120 member A [Source:HGNC Symbol;Acc:HGNC:13247]	23196	#ffffbf	DPG 00: Constant
402672243993483	107368138853426	0,634955918253677	402672243993483	-107691989683535	8,79817462214361e-09	402672243993483	69471322448989	0,743624360653248	402672243993483	-260151897678074	0,186884070370686	402672243993483	328549508478035	0,0757123289356416	402672243993483	376962824631732	0,0421957714503081	402672243993483	125994621894831	2,18174373354178e-13	402672243993483	119384202472868	4,02523041608023e-12	402672243993483	12854118663822	7,23754302077695e-14	ENSG00000048991	R3HDM1	R3HDM1	R3H domain containing 1 [Source:HGNC Symbol;Acc:HGNC:9757]	23518	#ffffbf	DPG 00: Constant
444558046134101	674770397845924	0,910077826270773	444558046134101	928743707408198	0,885324215108295	444558046134101	20747488813335	0,00249685725192217	444558046134101	166777244344473	0,0122483991170292	444558046134101	444225481573687	1,2156810773832e-09	444558046134101	451998808384378	7,75744761018303e-10	444558046134101	294435755948108	2,71156532147103e-05	444558046134101	267197776172533	0,000119358295021017	444558046134101	248559671497917	0,000291611913670304	ENSG00000049089	COL9A2	COL9A2	collagen type IX alpha 2 chain [Source:HGNC Symbol;Acc:HGNC:2218]	1298	#ffffbf	DPG 00: Constant
750823122278567	-353659743978715	0,229476858242454	750823122278567	-273232290904596	0,371783129614	750823122278567	-3042818381703	0,28294631269229	750823122278567	-327983512584989	0,249259074900577	750823122278567	268703626500039	0,316006820475966	750823122278567	-972011261080174	0,982448969653867	750823122278567	4061762333627	0,114136088488802	750823122278567	513202167008138	0,0428544181527597	750823122278567	492366223360439	0,0506168091842362	ENSG00000049167	ERCC8	ERCC8	ERCC excision repair 8, CSA ubiquitin ligase complex subunit [Source:HGNC Symbol;Acc:HGNC:3439]	1161	#ffffbf	DPG 00: Constant
272947403495026	-406051656742438	0,139353441188526	272947403495026	-132497861217818	1,80233687894763e-07	272947403495026	-102558021785278	5,37282793127295e-05	272947403495026	-853705849385669	0,000830365552133717	272947403495026	-21524666724798	1,24534703252904e-17	272947403495026	-165348344819681	5,88847627457552e-11	272947403495026	-628093877297446	1,21158508590511e-127	272947403495026	-551073908844603	1,95388389959692e-102	272947403495026	-55457352267303	1,33181071048133e-104	ENSG00000049239	H6PD	H6PD	hexose-6-phosphate dehydrogenase/glucose 1-dehydrogenase [Source:HGNC Symbol;Acc:HGNC:4795]	9563	#ffffbf	DPG 00: Constant
990346605854121	287869952720694	0,114296043545313	990346605854121	714515598276173	1,66335712859074e-05	990346605854121	942198087692983	6,4146009640161e-09	990346605854121	889905359020202	4,46779892162188e-08	990346605854121	632915867792291	0,000111604443239735	990346605854121	568358737780231	0,000599696161278033	990346605854121	-443899730723024	0,00731195321887593	990346605854121	-533242160530174	0,00131833328563736	990346605854121	-500111939732339	0,00242831453574	ENSG00000049245	VAMP3	VAMP3	vesicle associated membrane protein 3 [Source:HGNC Symbol;Acc:HGNC:12644]	9341	#ffffbf	DPG 00: Constant
61814786870979	131033886150728	0,0916027290376071	61814786870979	-112396846550979	0,914693549171812	61814786870979	496061867764575	1,05054662688547e-06	61814786870979	472369676598686	2,97755159719466e-06	61814786870979	706030181411811	1,0127772655415e-11	61814786870979	411024273463857	3,60424988492761e-05	61814786870979	367418797913851	0,000131110861346578	61814786870979	416446282844861	2,13453048023171e-05	61814786870979	410303977912064	2,65109882120252e-05	ENSG00000049283	EPN3	EPN3	epsin 3 [Source:HGNC Symbol;Acc:HGNC:18235]	55040	#ffffbf	DPG 00: Constant
488583339389452	-1394173879363	0,803367023497305	488583339389452	-810593042280607	0,0892450756358763	488583339389452	813378187905309	0,0807558276934616	488583339389452	807502186132555	0,0839104713269665	488583339389452	189142482324642	6,25941370500208e-05	488583339389452	15606806717145	0,000913264222157819	488583339389452	917348435233117	0,0412457831008528	488583339389452	844487547133	0,060387194254812	488583339389452	805723123605119	0,0730781219686204	ENSG00000049323	LTBP1	LTBP1	latent transforming growth factor beta binding protein 1 [Source:HGNC Symbol;Acc:HGNC:6714]	4052	#ffffbf	DPG 00: Constant
341274361501704	161304306717426	3,05641463969286e-31	341274361501704	433836707594396	0,00317231997716205	341274361501704	182458400437833	7,06189473273179e-40	341274361501704	17095710343304	4,15247944979975e-35	341274361501704	13270660172264	1,0969967732216e-21	341274361501704	940795661556025	1,97437217468523e-11	341274361501704	200914451037471	0,176007365460392	341274361501704	-107216212808185	0,491316596179897	341274361501704	-847813243296796	0,588570476441932	ENSG00000049449	RCN1	RCN1	reticulocalbin 1 [Source:HGNC Symbol;Acc:HGNC:9934]	5954	#ffffbf	DPG 00: Constant
775602516622168	628036533493843	0,810295950935173	775602516622168	-564784156482555	0,00602397722907665	775602516622168	119804462507707	0,599229218822815	775602516622168	311235442000668	0,139226703820006	775602516622168	205506913826477	0,332720726034523	775602516622168	174120086543363	0,427223921308801	775602516622168	154929444236169	3,92363841889039e-16	775602516622168	177190939559174	1,09643545821655e-20	775602516622168	176019849846701	1,73246127159715e-20	ENSG00000049541	RFC2	RFC2	replication factor C subunit 2 [Source:HGNC Symbol;Acc:HGNC:9970]	5982	#ffffbf	DPG 00: Constant
536927877786646	-223163189673642	0,4272828386887	536927877786646	-821026250683162	0,000802554083513649	536927877786646	-421550022950533	0,884423232438999	536927877786646	-337868223324746	0,19084426021743	536927877786646	334945188696924	0,183918764334825	536927877786646	253816158723871	0,332463004129984	536927877786646	35606153656868	0,892648991259101	536927877786646	116700399223414	0,657898558047536	536927877786646	77463723667413	0,771609346900371	ENSG00000049618	ARID1B	ARID1B	AT-rich interaction domain 1B [Source:HGNC Symbol;Acc:HGNC:18040]	57492	#ffffbf	DPG 00: Constant
193087928434613	-861572922785511	0,00178451342916874	193087928434613	-838073961448301	0,00233656129968758	193087928434613	-117208535414877	1,44072134885791e-05	193087928434613	-10115930164452	0,000193435783163518	193087928434613	-184894592773459	5,67088656317095e-12	193087928434613	-135061535551029	5,53205871887944e-07	193087928434613	-140910520483108	1,13678679922311e-07	193087928434613	-133263649877256	5,20899152048032e-07	193087928434613	-140957244891228	1,10585449803852e-07	ENSG00000049656	CLPTM1L	CLPTM1L	CLPTM1 like [Source:HGNC Symbol;Acc:HGNC:24308]	81037	#ffffbf	DPG 00: Constant
533039254254429	-116405180051987	0,00100067122658983	533039254254429	141602751210491	1,69890705119879e-05	533039254254429	-740100557062456	0,0310763037459937	533039254254429	-373308349787159	0,296717385433687	533039254254429	-579810399078275	0,0873627236509851	533039254254429	-457509638743009	0,186956204738837	533039254254429	-226449105428984	1,1865765630068e-09	533039254254429	-138489495342962	5,6126182628965e-05	533039254254429	-139025890046849	3,68483957552764e-05	ENSG00000049769	PPP1R3F	PPP1R3F	protein phosphatase 1 regulatory subunit 3F [Source:HGNC Symbol;Acc:HGNC:14944]	89801	#ffffbf	DPG 00: Constant
187418656544998	-523694787836525	0,0383280302376762	187418656544998	134272104669306	1,83109005386187e-08	187418656544998	-567823721279157	0,0211273158786361	187418656544998	579089183276227	0,0188029367856516	187418656544998	-11131735603266	2,94602861639742e-06	187418656544998	12035223406524	0,664948847877172	187418656544998	-151915458164485	1,13570551920206e-10	187418656544998	-171764221719439	3,33323352933398e-13	187418656544998	-17588781036732	8,31976691967401e-14	ENSG00000049860	HEXB	HEXB	hexosaminidase subunit beta [Source:HGNC Symbol;Acc:HGNC:4879]	3074	#ffffbf	DPG 00: Constant
135700005892585	-173853540592678	2,32205626595082e-09	135700005892585	-175346954258258	1,95125362502068e-09	135700005892585	-172807325348001	1,63401519182475e-09	135700005892585	-229049811883627	4,05752248867477e-15	135700005892585	-755880693238757	0,00726584647145624	135700005892585	-120014060798513	2,16436235797094e-05	135700005892585	-588820462802698	0,0351287757862729	135700005892585	-309749987082087	0,281585907975018	135700005892585	-198667836647475	0,495766120838577	ENSG00000049883	PTCD2	PTCD2	pentatricopeptide repeat domain 2 [Source:HGNC Symbol;Acc:HGNC:25734]	79810	#ffffbf	DPG 00: Constant
400872639051377	670905779373131	0,000733156738507	400872639051377	709220406523885	0,000303295641309285	400872639051377	583590856852131	0,00295154059561462	400872639051377	682504142862103	0,000432752925589047	400872639051377	271043015419087	0,178064162828754	400872639051377	230766575317104	0,261621104106402	400872639051377	231640329241849	0,252290499457098	400872639051377	112867701562786	0,976260229406285	400872639051377	109004493970672	0,604088857258282	ENSG00000050130	JKAMP	JKAMP	JNK1/MAPK8 associated membrane protein [Source:HGNC Symbol;Acc:HGNC:20184]	51528	#ffffbf	DPG 00: Constant
514153173283646	-376330069509054	0,0100389368863787	514153173283646	843350059156611	4,49363504158423e-10	514153173283646	-256467077979502	0,0805771459765541	514153173283646	-411232607169376	0,805205620387403	514153173283646	970781646619256	0,527151604397014	514153173283646	246409851280722	0,880614262142543	514153173283646	21683837269299	0,126473171350282	514153173283646	-627680381807485	0,996926349135491	514153173283646	51223417209011	0,738724417281637	ENSG00000050393	MCUR1	MCUR1	mitochondrial calcium uniporter regulator 1 [Source:HGNC Symbol;Acc:HGNC:21097]	63933	#ffffbf	DPG 00: Constant
936847879523079	-133232186018852	0,574425440669546	936847879523079	292682993291236	0,155914318136511	936847879523079	-270947285600895	0,186049091699142	936847879523079	-522481867982524	0,00709222029087129	936847879523079	420222715804336	0,980750709359072	936847879523079	123020625600339	0,563450205672754	936847879523079	358867439290277	0,85997663463332	936847879523079	-194828119104733	0,333306624552011	936847879523079	-201623031654262	0,313679158032603	ENSG00000050426	LETMD1	LETMD1	LETM1 domain containing 1 [Source:HGNC Symbol;Acc:HGNC:24241]	25875	#ffffbf	DPG 00: Constant
22776772372708	324958762461123	0,59275403087762	22776772372708	-316956974628806	0,664555625014311	22776772372708	708009969065783	5,90651919327972e-09	22776772372708	592263623759859	0,343138378579068	22776772372708	851247479713572	4,31870578276369e-12	22776772372708	939504898988129	3,33790884286977e-14	22776772372708	65189688518097	4,48895470176802e-08	22776772372708	62109528687384	1,6328155808894e-07	22776772372708	624528071045978	1,39252620603832e-07	ENSG00000050555	LAMC3	LAMC3	laminin subunit gamma 3 [Source:HGNC Symbol;Acc:HGNC:6494]	10319	#ffffbf	DPG 00: Constant
382798623484755	14558146286178	0,871358152238828	382798623484755	83455344732973	0,300421592221778	382798623484755	272974922947721	0,0221650256402649	382798623484755	519219197555356	0,596020888034264	382798623484755	11115898685293	0,168429106407415	382798623484755	344630743309473	0,873246031392118	382798623484755	332907151079695	0,00793825828352205	382798623484755	462456629636789	0,000850813068250607	382798623484755	460817744200226	0,00085009137385636	ENSG00000050628	PTGER3	PTGER3	prostaglandin E receptor 3 [Source:HGNC Symbol;Acc:HGNC:9595]	5733	#ffffbf	DPG 00: Constant
457349554468493	-732195196154679	0,664527660643545	457349554468493	-81860117791117	0,650021278926606	457349554468493	296759415913789	0,0320449266706701	457349554468493	126090261676341	0,388507096000082	457349554468493	646547358470175	0,644325583650968	457349554468493	-963225480450253	0,527192175125886	457349554468493	306313387457621	0,0216773075672655	457349554468493	259544542156979	0,0517405356825487	457349554468493	284316656758911	0,0307206822438211	ENSG00000050748	MAPK9	MAPK9	mitogen-activated protein kinase 9 [Source:HGNC Symbol;Acc:HGNC:6886]	5601	#ffffbf	DPG 00: Constant
739428309247142	718044417965428	0,0935249423271534	739428309247142	849158941209426	0,043859428217842	739428309247142	947545033231111	0,0221650256402649	739428309247142	115620545076302	0,00524476092486593	739428309247142	529759392701035	0,202119528669927	739428309247142	53656834046918	0,202669767653551	739428309247142	120605600661431	0,00282975366378472	739428309247142	591134682389062	0,14422904257513	739428309247142	550965823756459	0,174107739902247	ENSG00000050820	BCAR1	BCAR1	BCAR1 scaffold protein, Cas family member [Source:HGNC Symbol;Acc:HGNC:971]	9564	#ffffbf	DPG 00: Constant
862406678850525	-650353120756093	0,00230511661115389	862406678850525	-465900667553656	0,0324970937415099	862406678850525	-13862623208228	1,87858743110638e-11	862406678850525	-972424514809679	2,83678409343394e-06	862406678850525	-163123343574292	2,20667183622178e-15	862406678850525	-12421936238713	1,88304848376537e-09	862406678850525	-294464830443858	1,31165179660894e-45	862406678850525	-253522075121004	1,12513861527164e-34	862406678850525	-247426469306726	1,96105092521009e-33	ENSG00000051009	FHIP1B	FHIP1B	FHF complex subunit HOOK interacting protein 1B [Source:HGNC Symbol;Acc:HGNC:25378]	84067	#ffffbf	DPG 00: Constant
115843650277488	-753769521316022	0,0017905088951132	115843650277488	-433110451985577	0,084636717986372	115843650277488	-100249830148044	2,11530624669244e-05	115843650277488	-10680998960812	5,70520747508186e-06	115843650277488	-149707902938451	1,46576120711767e-10	115843650277488	-134681205108556	9,47149396595353e-09	115843650277488	-275169251646864	5,62573620439429e-32	115843650277488	-319384797436928	4,1937358621316e-42	115843650277488	-320107920568988	1,34269676219121e-42	ENSG00000051108	HERPUD1	HERPUD1	homocysteine inducible ER protein with ubiquitin like domain 1 [Source:HGNC Symbol;Acc:HGNC:13744]	9709	#ffffbf	DPG 00: Constant
217061220004586	16181359760459	5,91338598351193e-05	217061220004586	-10973781926085	0,831384084576142	217061220004586	128056278836787	0,00128073067817902	217061220004586	139272876540342	0,00046812389011116	217061220004586	267922050234236	1,5494750515018e-11	217061220004586	214042807945157	7,6489955086667e-08	217061220004586	40355531570928	2,298126798683e-24	217061220004586	424887439229403	7,78271125963058e-27	217061220004586	42043912797202	2,3018962351822e-26	ENSG00000051180	RAD51	RAD51	RAD51 recombinase [Source:HGNC Symbol;Acc:HGNC:9817]	5888	#ffffbf	DPG 00: Constant
127723956007439	154296693563536	0,000928297749415667	127723956007439	-896008952171506	0,869787737756588	127723956007439	345900076506365	0,469337541801706	127723956007439	218841887726218	0,660505798540794	127723956007439	169785673747033	0,000207255593206929	127723956007439	151889942796426	0,000922641229406882	127723956007439	282153093000257	1,02212880240975e-09	127723956007439	294214202930375	2,08311239611562e-10	127723956007439	305959981927214	3,89663501060813e-11	ENSG00000051341	POLQ	POLQ	DNA polymerase theta [Source:HGNC Symbol;Acc:HGNC:9186]	10721	#ffffbf	DPG 00: Constant
332934076025949	390477516178786	0,163476060932021	332934076025949	504728471370645	0,0621584538823696	332934076025949	-153433203027811	0,608516735713574	332934076025949	-1675384500755	0,573361835256964	332934076025949	-290348421586513	0,291168466686111	332934076025949	-272150551772284	0,330980229489335	332934076025949	490844314701267	0,0562914479449115	332934076025949	223462058480988	0,410409703346432	332934076025949	233930925153359	0,382788074070748	ENSG00000051382	PIK3CB	PIK3CB	phosphatidylinositol-4,5-bisphosphate 3-kinase catalytic subunit beta [Source:HGNC Symbol;Acc:HGNC:8976]	5291	#ffffbf	DPG 00: Constant
552569077813832	808212722209794	0,000307424715826588	552569077813832	615020056866421	0,00653782243066467	552569077813832	7012811976254	0,00159936739914093	552569077813832	709586788476501	0,00123824617823005	552569077813832	775221169320384	0,000386687863890307	552569077813832	870347015492947	6,17394831310558e-05	552569077813832	193601897198623	8,79648311741766e-20	552569077813832	199802144207649	6,41728798502885e-21	552569077813832	192328704610745	1,49592630529964e-19	ENSG00000051596	THOC3	THOC3	THO complex subunit 3 [Source:HGNC Symbol;Acc:HGNC:19072]	84321	#ffffbf	DPG 00: Constant
727642733089867	-103484249992528	1,54680891466304e-07	727642733089867	-117068294844507	2,66491533062048e-09	727642733089867	-100182086949497	3,0493779769575e-07	727642733089867	-108829077900543	2,70972750864198e-08	727642733089867	-111806131298792	8,85793741986568e-09	727642733089867	-165599282757373	1,59093040400964e-17	727642733089867	-598929555436574	0,00202002297473291	727642733089867	-12599320358158	7,18835002101228e-11	727642733089867	-132734386864411	5,63996607483686e-12	ENSG00000051620	HEBP2	HEBP2	heme binding protein 2 [Source:HGNC Symbol;Acc:HGNC:15716]	23593	#ffffbf	DPG 00: Constant
220023737360688	-695038645614044	0,00431098805852223	220023737360688	-18251384287455	5,63244134286537e-14	220023737360688	-11555621125048	1,12260499786827e-06	220023737360688	-178039393974616	1,08978945659348e-13	220023737360688	-516495180982986	0,0303164170005039	220023737360688	-936313091917231	7,82914444106577e-05	220023737360688	101293193451868	0,70757206352538	220023737360688	-40700254941103	0,0869235561649373	220023737360688	-297370339193404	0,210557860550827	ENSG00000051825	MPHOSPH9	MPHOSPH9	M-phase phosphoprotein 9 [Source:HGNC Symbol;Acc:HGNC:7215]	10198	#ffffbf	DPG 00: Constant
654588462531662	911209542254227	0,000420237121194622	654588462531662	185432455162802	0,548386961513994	654588462531662	139988119957111	2,56021304151968e-08	654588462531662	907617884875638	0,000352233882194793	654588462531662	192781911144929	1,14883083612482e-14	654588462531662	8447455839331	0,000890170777042847	654588462531662	153837449233659	5,58641574352604e-10	654588462531662	118759060992269	1,71286001458419e-06	654588462531662	124243192938925	5,33632464846717e-07	ENSG00000052126	PLEKHA5	PLEKHA5	pleckstrin homology domain containing A5 [Source:HGNC Symbol;Acc:HGNC:30036]	54477	#ffffbf	DPG 00: Constant
386336295185783	11190948421043	0,642443809677468	386336295185783	460224618536639	0,0204287987552785	386336295185783	402096365414199	0,0414108668415561	386336295185783	199440549544841	0,348618768665857	386336295185783	548569682601236	0,00382509845475417	386336295185783	238697246966111	0,244355439337001	386336295185783	738165932850621	6,87100594754154e-05	386336295185783	621148811369248	0,000865392236925478	386336295185783	676819655484606	0,000254427275352909	ENSG00000052723	SIKE1	SIKE1	suppressor of IKBKE 1 [Source:HGNC Symbol;Acc:HGNC:26119]	80143	#ffffbf	DPG 00: Constant
835749749798828	663983766694232	0,0151534562106375	835749749798828	-456783691163727	0,894621188733413	835749749798828	692611418398416	0,00969531178289497	835749749798828	475660968048863	0,0846637189211665	835749749798828	307420155856006	0,270134975357262	835749749798828	664919887281718	0,0130276483423719	835749749798828	222153222974627	7,17042328309466e-18	835749749798828	199035314935194	1,19354422440345e-14	835749749798828	200151454219424	8,12225008505929e-15	ENSG00000052749	RRP12	RRP12	ribosomal RNA processing 12 homolog [Source:HGNC Symbol;Acc:HGNC:29100]	23223	#ffffbf	DPG 00: Constant
286034008571639	-147123297857867	0,000724827596958074	286034008571639	-137056985658783	0,00154391090541147	286034008571639	-305198765363321	0,493853756050054	286034008571639	-445313641307549	0,310934277470447	286034008571639	-834619019342987	0,0473140091714904	286034008571639	-540517474309671	0,208603872522056	286034008571639	-301234402036423	7,36205394058726e-12	286034008571639	-32719047307918	1,39049570464851e-13	286034008571639	-296209526606982	1,28310588299143e-11	ENSG00000052795	FNIP2	FNIP2	folliculin interacting protein 2 [Source:HGNC Symbol;Acc:HGNC:29280]	57600	#ffffbf	DPG 00: Constant
300251904434063	-809749547078222	0,0250907987470265	300251904434063	729618974996662	0,0453324167954345	300251904434063	-231144298863434	6,47035641790083e-11	300251904434063	-861436277064498	0,0151208617241852	300251904434063	-191422177160864	5,11072838965521e-08	300251904434063	-100557032082941	0,00431226310302852	300251904434063	-379684467109605	6,04933142395732e-27	300251904434063	-402119254956614	6,3849857346711e-30	300251904434063	-383359790091317	1,7302722622117e-27	ENSG00000052802	MSMO1	MSMO1	methylsterol monooxygenase 1 [Source:HGNC Symbol;Acc:HGNC:10545]	6307	#ffffbf	DPG 00: Constant
103994402626718	-408288177921571	0,0100745059247945	103994402626718	-524974393217023	0,757599801936909	103994402626718	-727250690406294	1,5408611804813e-06	103994402626718	-730978292286077	1,48224871175071e-06	103994402626718	-706723636758497	3,29016670466928e-06	103994402626718	-582937099035917	0,000153077618448875	103994402626718	-136462596819483	1,08187564171741e-19	103994402626718	-135603236037724	9,70299449376341e-20	103994402626718	-139001674841608	8,40913550137076e-21	ENSG00000052841	TTC17	TTC17	tetratricopeptide repeat domain 17 [Source:HGNC Symbol;Acc:HGNC:25596]	55761	#ffffbf	DPG 00: Constant
34286245962302	-43847493543395	0,651182841784275	34286245962302	-412725084158236	0,701785094762746	34286245962302	297684309118274	0,987061366758444	34286245962302	305368518950488	0,998322602236835	34286245962302	493072169223907	0,00395215026993162	34286245962302	60616516320506	0,000766081994238827	34286245962302	173336277376633	0,795496061817364	34286245962302	-472490270460375	0,537360738492467	34286245962302	-535186160745591	0,421182984754767	ENSG00000052850	ALX4	ALX4	ALX homeobox 4 [Source:HGNC Symbol;Acc:HGNC:450]	60529	#ffffbf	DPG 00: Constant
628725932922138	-105799672201628	0,0299058595894839	628725932922138	177695847014706	5,92314829780538e-05	628725932922138	-209691454439382	0,665659106772539	628725932922138	247218300296662	0,605024531353149	628725932922138	397222613922463	0,369843363052166	628725932922138	945492175091126	0,0294487048857447	628725932922138	192499994427504	8,08101557870975e-06	628725932922138	25987556988713	2,41190776277862e-09	628725932922138	265226687145717	1,0427741703173e-09	ENSG00000053108	FSTL4	FSTL4	follistatin like 4 [Source:HGNC Symbol;Acc:HGNC:21389]	23105	#ffffbf	DPG 00: Constant
791806345040806	-179052625813058	4,82410394779171e-12	791806345040806	-157075315982594	1,24445877886401e-09	791806345040806	-804588549405375	0,00188626566398538	791806345040806	-110685105594334	1,63960988653275e-05	791806345040806	-347226460987975	0,195634669738404	791806345040806	-106963012579869	3,06808561682899e-05	791806345040806	738029407244239	0,00365126409549437	791806345040806	852570028202296	0,000727711077627871	791806345040806	889612296189639	0,000414507609002652	ENSG00000053254	FOXN3	FOXN3	forkhead box N3 [Source:HGNC Symbol;Acc:HGNC:1928]	1112	#ffffbf	DPG 00: Constant
418276727715489	268122525043248	0,708043449392097	418276727715489	146406447114286	0,0484962843188964	418276727715489	-852695440299396	0,895754185212435	418276727715489	510215755023091	0,442136369738919	418276727715489	928149915624148	0,163247774008316	418276727715489	774243548560983	0,242088956238633	418276727715489	-217211653139866	0,0198222497645832	418276727715489	-22096423429936	0,0186454687027604	418276727715489	-271383795575308	0,00859255495953679	ENSG00000053328	METTL24	METTL24	methyltransferase like 24 [Source:HGNC Symbol;Acc:HGNC:21566]	728464	#ffffbf	DPG 00: Constant
609257200610031	-113379512091171	3,58839661187317e-11	609257200610031	-798153774938793	4,03594653658127e-06	609257200610031	-141550213324985	8,56023032195539e-17	609257200610031	-129056769047273	3,41432045036226e-14	609257200610031	-137608646168916	4,33977075504643e-16	609257200610031	-99403349149302	4,93183530773512e-09	609257200610031	-216467033339344	6,24042480302504e-37	609257200610031	-182879265265063	3,70625989007325e-27	609257200610031	-193096837691408	2,41368981424018e-30	ENSG00000053371	AKR7A2	AKR7A2	aldo-keto reductase family 7 member A2 [Source:HGNC Symbol;Acc:HGNC:389]	8574	#ffffbf	DPG 00: Constant
893089614194748	651892260536664	0,0088416369925169	893089614194748	-363289276457196	0,171373542108008	893089614194748	712285037777149	0,00345549344104345	893089614194748	593862230425782	0,0160491257467568	893089614194748	603244801674429	0,0132278055249016	893089614194748	88588138744863	0,000233203754088424	893089614194748	200904662132639	1,15197269970194e-17	893089614194748	184253792115879	4,28948883435473e-15	893089614194748	180210019529394	1,58282399385456e-14	ENSG00000053372	MRTO4	MRTO4	MRT4 homolog, ribosome maturation factor [Source:HGNC Symbol;Acc:HGNC:18477]	51154	#ffffbf	DPG 00: Constant
198683505355871	-125612476672118	4,85681012919152e-10	198683505355871	-126098619300765	4,4649163704684e-10	198683505355871	-120284933594705	1,54499988775866e-09	198683505355871	-124865371710286	3,71720790541335e-10	198683505355871	-190713028336563	1,10507420008629e-21	198683505355871	-133569596754822	1,75014869183508e-11	198683505355871	-23235854673095	4,71915216029864e-30	198683505355871	-247448538581203	1,67944201478946e-33	198683505355871	-236345698977761	7,34985804908292e-32	ENSG00000053501	USE1	USE1	unconventional SNARE in the ER 1 [Source:HGNC Symbol;Acc:HGNC:30882]	55850	#ffffbf	DPG 00: Constant
491505228926812	-141787621778304	9,20170216946428e-05	491505228926812	-976492069471501	0,00594535541407881	491505228926812	-153936089979582	1,31005539939471e-05	491505228926812	-160193503420368	6,44537081440033e-06	491505228926812	-582627570828641	0,0813927137272296	491505228926812	-673382715366069	0,0459690090282545	491505228926812	68308292735221	0,0324067043582941	491505228926812	964357834770681	0,00226016277492131	491505228926812	977213811885408	0,00186586795214867	ENSG00000053524	MCF2L2	MCF2L2	MCF.2 cell line derived transforming sequence-like 2 [Source:HGNC Symbol;Acc:HGNC:30319]	23101	#ffffbf	DPG 00: Constant
169666652388246	95925901130925	0,936498008424748	169666652388246	260269337161263	0,709842317255232	169666652388246	820560848129139	0,225232845284228	169666652388246	130301435340723	0,889526156644935	169666652388246	373633016350566	0,968518286433336	169666652388246	218776590926367	0,757265758221187	169666652388246	579572395670251	0,334074135509424	169666652388246	104120297812031	0,13054197259628	169666652388246	717239075348206	0,249346172533571	ENSG00000053702	NRIP2	NRIP2	nuclear receptor interacting protein 2 [Source:HGNC Symbol;Acc:HGNC:23078]	83714	#ffffbf	DPG 00: Constant
316645623985726	-574669793245252	0,0533254173945164	316645623985726	186808268997538	0,583790436615499	316645623985726	-339480074823239	0,260256083928241	316645623985726	-763568458685027	0,815506892106349	316645623985726	-253259662878139	0,398379479108982	316645623985726	-308525430060494	0,305540159386737	316645623985726	-174810379225199	0,553639093817886	316645623985726	-395354180980731	0,166875883555236	316645623985726	-316826672240031	0,271898428438017	ENSG00000053770	AP5M1	AP5M1	adaptor related protein complex 5 subunit mu 1 [Source:HGNC Symbol;Acc:HGNC:20192]	55745	#ffffbf	DPG 00: Constant
336355885863182	332493345224338	0,0936329700876456	336355885863182	164011116769098	0,453058702817562	336355885863182	303840151389259	0,118618081787638	336355885863182	201753970191192	0,321247930467047	336355885863182	817135006198466	0,699530712395723	336355885863182	-100713232826375	0,637480657769798	336355885863182	642847155079511	0,000340110905012764	336355885863182	510305497967265	0,00499459501264087	336355885863182	542976705223463	0,00259096592950433	ENSG00000053900	ANAPC4	ANAPC4	anaphase promoting complex subunit 4 [Source:HGNC Symbol;Acc:HGNC:19990]	29945	#ffffbf	DPG 00: Constant
265453605854424	-833995238140808	0,167958379722119	265453605854424	170325728312957	0,00178798549389047	265453605854424	133743656225875	0,0116670551247801	265453605854424	209855887619759	0,0001085912345135	265453605854424	132324383880566	0,0112633033727205	265453605854424	192609894550394	0,000344405217445231	265453605854424	174336949373375	0,000924813375355586	265453605854424	208986227013205	8,75786544444933e-05	265453605854424	206739292908254	9,62202142051637e-05	ENSG00000053918	KCNQ1	KCNQ1	potassium voltage-gated channel subfamily Q member 1 [Source:HGNC Symbol;Acc:HGNC:6294]	3784	#ffffbf	DPG 00: Constant
753773856810292	103239590749101	0,628038738222547	753773856810292	-199623563711952	0,329638987171158	753773856810292	353467326698722	0,057203257395017	753773856810292	424415332994349	0,0197531532597886	753773856810292	-30141056884864	0,110309063191831	753773856810292	-108996429668408	0,617065422499867	753773856810292	-573369776836231	0,00121793848995205	753773856810292	-567282055049098	0,00154937823555652	753773856810292	-573713982336361	0,00125272119054752	ENSG00000054116	TRAPPC3	TRAPPC3	trafficking protein particle complex subunit 3 [Source:HGNC Symbol;Acc:HGNC:19942]	27095	#ffffbf	DPG 00: Constant
264543213586436	-228155224988647	0,906150607722216	264543213586436	-146049111793221	0,413031427851676	264543213586436	131782929331149	0,437093749467912	264543213586436	138678615802127	0,412649799956861	264543213586436	1476011834716	0,363026967973068	264543213586436	-673642303308169	0,718014203249995	264543213586436	692903786866046	2,66621866123003e-06	264543213586436	719981911597276	1,05408289585752e-06	264543213586436	719102486265763	1,099951192852e-06	ENSG00000054118	THRAP3	THRAP3	thyroid hormone receptor associated protein 3 [Source:HGNC Symbol;Acc:HGNC:22964]	9967	#ffffbf	DPG 00: Constant
106033514390323	214447773398066	0,330978995476777	106033514390323	231383767211535	0,282642721266517	106033514390323	48890021580339	0,0125590422131109	106033514390323	413663538205577	0,0370788013295115	106033514390323	113613631203395	0,590217546057798	106033514390323	501773361904031	0,0100867667923401	106033514390323	-133976649291356	0,52347098144315	106033514390323	-327518216157929	0,0967519188907932	106033514390323	-31985623968303	0,105791418226507	ENSG00000054148	PHPT1	PHPT1	phosphohistidine phosphatase 1 [Source:HGNC Symbol;Acc:HGNC:30033]	29085	#ffffbf	DPG 00: Constant
409404340782361	226993598813354	0,640528175882647	409404340782361	31337805853168	0,50135894884777	409404340782361	660842012621018	0,112580254236297	409404340782361	624365712711274	0,12948688736433	409404340782361	249061272750851	0,565595924609673	409404340782361	13289080747781	0,769405210863812	409404340782361	156827539652454	7,73200361315688e-05	409404340782361	192627162888786	1,31169692177299e-06	409404340782361	192749158279856	1,18529653686425e-06	ENSG00000054179	ENTPD2	ENTPD2	ectonucleoside triphosphate diphosphohydrolase 2 [Source:HGNC Symbol;Acc:HGNC:3364]	954	#ffffbf	DPG 00: Constant
246295680209934	-308409744221539	0,44127621823752	246295680209934	-69104802937177	0,0589138399376407	246295680209934	-221150014486999	0,566942739227008	246295680209934	-45187786488751	0,222642935932755	246295680209934	301022580087972	0,41674525512032	246295680209934	-153153129645057	0,694244712813622	246295680209934	-822818921163076	0,821201347936672	246295680209934	-382983879632842	0,281112978341667	246295680209934	-355668741343901	0,317321774476894	ENSG00000054267	ARID4B	ARID4B	AT-rich interaction domain 4B [Source:HGNC Symbol;Acc:HGNC:15550]	51742	#ffffbf	DPG 00: Constant
420972121707075	579113501152353	0,0511148333989741	420972121707075	-463717127765751	0,126079454855882	420972121707075	976978328339394	0,000539301116427652	420972121707075	778173184895588	0,00630022230347362	420972121707075	-374561754768756	0,20276808471971	420972121707075	-691716546708504	0,016067368753609	420972121707075	-422348007372558	1,05911321017421e-41	420972121707075	-353176047395955	3,0176033618706e-32	420972121707075	-344259199839057	7,21094529469279e-32	ENSG00000054277	OPN3	OPN3	opsin 3 [Source:HGNC Symbol;Acc:HGNC:14007]	23596	#ffffbf	DPG 00: Constant
166271715418367	160842950430569	0,778241128009343	166271715418367	137908127058383	0,997711902789932	166271715418367	-135603763981835	0,793717810931502	166271715418367	-503124074390221	0,309169827690492	166271715418367	-279398909816023	0,568721523517825	166271715418367	-434667145205323	0,380680162763403	166271715418367	101821561532232	0,0298585865319459	166271715418367	90533011742801	0,0538600754712007	166271715418367	86684588841299	0,0633303139948168	ENSG00000054282	SDCCAG8	SDCCAG8	SHH signaling and ciliogenesis regulator SDCCAG8 [Source:HGNC Symbol;Acc:HGNC:10671]	10806	#ffffbf	DPG 00: Constant
859555189013808	200669821303109	0,540362467324823	859555189013808	109041283965419	0,751270410170643	859555189013808	-297331494017656	0,92325413303539	859555189013808	-368216368201129	0,20605181604939	859555189013808	536305010806468	0,0521473737529716	859555189013808	496390540259649	0,881986243820999	859555189013808	587605051888115	0,0289859765740619	859555189013808	739723200555492	0,00573650555044725	859555189013808	795516206314665	0,00282339619180847	ENSG00000054523	KIF1B	KIF1B	kinesin family member 1B [Source:HGNC Symbol;Acc:HGNC:16636]	23095	#ffffbf	DPG 00: Constant
700698676454452	112275523075159	0,923130858019775	700698676454452	-192941302429965	0,661583835109665	700698676454452	212015528738063	0,0260315511817568	700698676454452	138191855453131	0,0861368177643219	700698676454452	495181282736055	3,53086955039215e-05	700698676454452	311725128162362	0,00409624416586981	700698676454452	276341803904259	0,00682028814892013	700698676454452	746418589557669	0,246909396293175	700698676454452	12399326982335	0,0953974412711469	ENSG00000054598	FOXC1	FOXC1	forkhead box C1 [Source:HGNC Symbol;Acc:HGNC:3800]	2296	#ffffbf	DPG 00: Constant
546624467429929	915563488671183	3,5570882884223e-07	546624467429929	134462895859376	2,50576854331191e-14	546624467429929	828587513967482	3,33478792642153e-06	546624467429929	646127937614068	0,0003401007230252	546624467429929	101588797309408	0,610393587887773	546624467429929	184090488502412	0,353087175390706	546624467429929	-426152555414251	0,0206062435579297	546624467429929	-35434081509497	0,0564424143266141	546624467429929	-401335397335896	0,0288069758372693	ENSG00000054611	TBC1D22A	TBC1D22A	TBC1 domain family member 22A [Source:HGNC Symbol;Acc:HGNC:1309]	25771	#ffffbf	DPG 00: Constant
103385511810426	-100177002756145	0,0111529154264451	103385511810426	-391846074498865	0,3508018837716	103385511810426	-444892436418653	0,26609502443267	103385511810426	-277304429707336	0,506877571350014	103385511810426	102103898274118	0,813258898529138	103385511810426	-355558907462058	0,37929797568012	103385511810426	319896965754688	0,410613670680449	103385511810426	173498883442702	0,668332181990175	103385511810426	183305431290899	0,647731340565806	ENSG00000054654	SYNE2	SYNE2	spectrin repeat containing nuclear envelope protein 2 [Source:HGNC Symbol;Acc:HGNC:17084]	23224	#ffffbf	DPG 00: Constant
20112561569827	-115308329366196	0,0770633062766126	20112561569827	-990623097428021	0,0899156747352864	20112561569827	-381859524866812	0,018824486642897	20112561569827	-142683507306288	0,0489811093739032	20112561569827	-211278403687288	0,67566152265041	20112561569827	332401089044459	0,618049090457637	20112561569827	-780809705958598	0,158167426685213	20112561569827	-133422215493834	0,0473932668741429	20112561569827	-162882040767614	0,0299327198969489	ENSG00000054803	CBLN4	CBLN4	cerebellin 4 precursor [Source:HGNC Symbol;Acc:HGNC:16231]	140689	#ffffbf	DPG 00: Constant
593918798120634	-318717924398985	0,172471521677908	593918798120634	-199775474458491	0,415785677052268	593918798120634	-132943415197622	0,584513540271328	593918798120634	-408592379617444	0,0662299561746559	593918798120634	-136372006181851	0,561754994331153	593918798120634	-409284139760193	0,0640591728393832	593918798120634	-845580787290949	5,11432028661451e-05	593918798120634	-571296690586319	0,0068477536172886	593918798120634	-608983596899716	0,00370863419753759	ENSG00000054965	FAM168A	FAM168A	family with sequence similarity 168 member A [Source:HGNC Symbol;Acc:HGNC:28999]	23201	#ffffbf	DPG 00: Constant
1208810371274	326921024176104	0,989118954754198	1208810371274	-103834381345279	3,28938396501938e-08	1208810371274	-895131453392463	0,682341577399477	1208810371274	-125494878558105	0,561737265738856	1208810371274	368525914739916	0,0536815778639153	1208810371274	335890993506937	0,0850348097021399	1208810371274	197209331956696	2,56685444041256e-28	1208810371274	185897313149985	2,62525385548884e-25	1208810371274	192966705545297	3,52621667662084e-27	ENSG00000055044	NOP58	NOP58	NOP58 ribonucleoprotein [Source:HGNC Symbol;Acc:HGNC:29926]	51602	#ffffbf	DPG 00: Constant
23359744048901	884483082020357	5,34007042445838e-11	23359744048901	815591853160492	1,51988985802316e-09	23359744048901	974926118296512	2,97750918668263e-13	23359744048901	900829316764491	1,66098355192316e-11	23359744048901	635342431980604	2,28637125749028e-06	23359744048901	754480255743023	1,75041394771356e-08	23359744048901	546278237660549	4,65472451172306e-05	23359744048901	534784152169932	7,19625625690785e-05	23359744048901	541506770310862	5,39403913594736e-05	ENSG00000055070	SZRD1	SZRD1	SUZ RNA binding domain containing 1 [Source:HGNC Symbol;Acc:HGNC:30232]	26099	#ffffbf	DPG 00: Constant
903588646741702	832859525866742	0,186521689549219	903588646741702	-937144812546407	0,165396793542616	903588646741702	212328829278989	0,00211960584308459	903588646741702	-796293378410005	0,215978428103174	903588646741702	245385501333703	0,00045015941708568	903588646741702	300161580211188	3,08421105556641e-05	903588646741702	399901541442711	3,8578351401096e-08	903588646741702	428879111958012	4,56925310172626e-09	903588646741702	425528416937854	5,77265904468234e-09	ENSG00000055118	KCNH2	KCNH2	potassium voltage-gated channel subfamily H member 2 [Source:HGNC Symbol;Acc:HGNC:6251]	3757	#ffffbf	DPG 00: Constant
10237937266557	-463824645782953	0,00220442746154715	10237937266557	-739811983933759	5,56921213686094e-07	10237937266557	-425360255121611	0,00462272286565086	10237937266557	-446716552336105	0,00287311574000388	10237937266557	689211500742131	0,676250121928313	10237937266557	-710196341556967	0,683493875002396	10237937266557	252189008528495	0,0914697869502557	10237937266557	147589378295727	0,340303117542551	10237937266557	134386536269917	0,384586195201199	ENSG00000055130	CUL1	CUL1	cullin 1 [Source:HGNC Symbol;Acc:HGNC:2551]	8454	#ffffbf	DPG 00: Constant
158394936933408	-702432804635575	0,0021567519332069	158394936933408	-617427221445603	0,00746714777556799	158394936933408	-849956094958009	0,000144011712947202	158394936933408	-728210012228451	0,00115575282641341	158394936933408	-456165950736	0,0433647251530223	158394936933408	-65031910585152	0,00383563147837893	158394936933408	-133909322824689	1,59794789572437e-09	158394936933408	-107442414814743	1,08321674804374e-06	158394936933408	-113875672050737	1,81090174574121e-07	ENSG00000055147	FAM114A2	FAM114A2	family with sequence similarity 114 member A2 [Source:HGNC Symbol;Acc:HGNC:1333]	10827	#ffffbf	DPG 00: Constant
892295373804657	-803634159250673	0,00263638402661205	892295373804657	-156982689359308	1,95942948289916e-09	892295373804657	-865142520208024	0,00112766438137587	892295373804657	-139919485655447	7,71253594970529e-08	892295373804657	-171729679339585	3,56033677798889e-11	892295373804657	-113206602224199	1,41707725525642e-05	892295373804657	-242633838749024	0,379793972545802	892295373804657	-167693759597411	0,546306558559027	892295373804657	-158139653446801	0,568889705244567	ENSG00000055163	CYFIP2	CYFIP2	cytoplasmic FMR1 interacting protein 2 [Source:HGNC Symbol;Acc:HGNC:13760]	26999	#ffffbf	DPG 00: Constant
634629680795388	-488273099471263	0,0779543951701618	634629680795388	-391732661473389	0,167594912171207	634629680795388	-490102903548748	0,869628265698204	634629680795388	-352971332670997	0,21835219846767	634629680795388	39458998868165	0,147047453950229	634629680795388	-460360049775623	0,884810767484099	634629680795388	206356290254031	0,455342710306225	634629680795388	170137662929273	0,545789371627192	634629680795388	13575143155218	0,634498462101614	ENSG00000055208	TAB2	TAB2	TGF-beta activated kinase 1 (MAP3K7) binding protein 2 [Source:HGNC Symbol;Acc:HGNC:17075]	23118	#ffffbf	DPG 00: Constant
343243088315801	-235344685784567	0,241626519290825	343243088315801	-399292932587105	0,0341425297177304	343243088315801	-287035671211464	0,130031568049218	343243088315801	-277257557262711	0,145010821627219	343243088315801	-496931783224614	0,00569704052544562	343243088315801	-850724767286337	1,7421823821004e-06	343243088315801	-1026044682986	5,9758510998842e-09	343243088315801	-127634560280643	5,81130858964764e-13	343243088315801	-1151481510226	4,86259644118795e-11	ENSG00000055211	GINM1	GINM1	glycosylated integral membrane protein 1 [Source:HGNC Symbol;Acc:HGNC:21074]	116254	#ffffbf	DPG 00: Constant
514080609212624	-495939184986029	0,908052684342955	514080609212624	-436551010180571	0,921142876082237	514080609212624	94837788139828	0,00509252135646933	514080609212624	151381319647734	0,694622187909266	514080609212624	778841546968035	0,0210009089918117	514080609212624	246256654020999	0,501760087951014	514080609212624	553600878232101	0,0978556249182563	514080609212624	506953043874975	0,132053590438262	514080609212624	670017888052282	0,0438798460987267	ENSG00000055332	EIF2AK2	EIF2AK2	eukaryotic translation initiation factor 2 alpha kinase 2 [Source:HGNC Symbol;Acc:HGNC:9437]	5610	#ffffbf	DPG 00: Constant
936624423505519	593442702127085	0,0020391513575652	936624423505519	498934422465081	0,00965140251589969	936624423505519	551549105428689	0,00355737493791393	936624423505519	490641950038656	0,010045522733069	936624423505519	266928771521594	0,171558663382044	936624423505519	601511452368091	0,00134834628513913	936624423505519	148417180345044	2,33335720069687e-16	936624423505519	129701270633043	7,49625381460658e-13	936624423505519	13403221114962	1,13157594346603e-13	ENSG00000055483	USP36	USP36	ubiquitin specific peptidase 36 [Source:HGNC Symbol;Acc:HGNC:20062]	57602	#ffffbf	DPG 00: Constant
495827491428941	-634360632416557	0,0942037725865281	495827491428941	-285134687467792	0,489944232852687	495827491428941	-17596406418968	0,669411560119119	495827491428941	-741609631640119	0,0421415909133525	495827491428941	101289110583178	0,797880023709507	495827491428941	-523183661315993	0,157154977536269	495827491428941	-112246543319612	0,00149316580232917	495827491428941	-991571702846091	0,00499727690053216	495827491428941	-103740068296256	0,00323242131665732	ENSG00000055609	KMT2C	KMT2C	lysine methyltransferase 2C [Source:HGNC Symbol;Acc:HGNC:13726]	58508	#ffffbf	DPG 00: Constant
67960347289655	-858553743510854	0,00124090516552141	67960347289655	-7115666942597	0,00768349563071478	67960347289655	-562073831553697	0,0359681329535997	67960347289655	-829482358025902	0,00144108208188695	67960347289655	-284739783540018	0,303191031573785	67960347289655	-515742206305882	0,0528632049487212	67960347289655	-395645370059289	0,135350164239003	67960347289655	-440354061179653	0,0929090403361578	67960347289655	-431433756839653	0,100686343640561	ENSG00000055917	PUM2	PUM2	pumilio RNA binding family member 2 [Source:HGNC Symbol;Acc:HGNC:14958]	23369	#ffffbf	DPG 00: Constant
665851683756841	-16337512072687	0,416725699666984	665851683756841	-379525501075248	0,0335855777811095	665851683756841	-272031020827053	0,130342056482087	665851683756841	-412073066660335	0,0180725903314902	665851683756841	-582812581791118	0,000553520027031958	665851683756841	-352106969262023	0,0447069560457939	665851683756841	-171597025355049	0,333558554846642	665851683756841	-12117446815117	0,50728627557804	665851683756841	-254442952163619	0,143147336979261	ENSG00000055950	MRPL43	MRPL43	mitochondrial ribosomal protein L43 [Source:HGNC Symbol;Acc:HGNC:14517]	84545	#ffffbf	DPG 00: Constant
239227259383518	-212202375618954	0,421713173310335	239227259383518	-672122501950468	0,00408837648905512	239227259383518	923189555789527	0,713576569605719	239227259383518	-164418961885638	0,524073207265811	239227259383518	560885741831345	0,0103741274334705	239227259383518	-921755400075165	0,981779989825526	239227259383518	955627309412018	6,54404416577621e-06	239227259383518	913481064482121	1,68268372842103e-05	239227259383518	865352852086983	4,38757956876182e-05	ENSG00000056050	HPF1	HPF1	histone PARylation factor 1 [Source:HGNC Symbol;Acc:HGNC:26051]	54969	#ffffbf	DPG 00: Constant
633795135514899	247825648221287	0,954950273422975	633795135514899	-992942161876873	0,791450750366797	633795135514899	832669787541236	0,829453619189323	633795135514899	-359129700887527	0,288128318447668	633795135514899	672038636360772	0,0335652417655712	633795135514899	298528350249917	0,387757378599423	633795135514899	159867952162691	0,636163669474847	633795135514899	-64004022722145	0,843275864619889	633795135514899	-215982402555163	0,939409775163142	ENSG00000056097	ZFR	ZFR	zinc finger RNA binding protein [Source:HGNC Symbol;Acc:HGNC:17277]	51663	#ffffbf	DPG 00: Constant
394488697225865	-709930447718328	0,885424307928476	394488697225865	-233806683840098	0,625310099554798	394488697225865	-280019724296645	0,518002565205712	394488697225865	-479656314947714	0,259326486187891	394488697225865	331975722483031	0,418303171120034	394488697225865	230529527711395	0,591367229060603	394488697225865	66711912589725	0,0847496871621953	394488697225865	751318131943927	0,0516163904295319	394488697225865	874728630600042	0,0223541985551314	ENSG00000056277	ZNF280C	ZNF280C	zinc finger protein 280C [Source:HGNC Symbol;Acc:HGNC:25955]	55609	#ffffbf	DPG 00: Constant
459942369978239	100084799673726	0,21184878660439	459942369978239	919227774996338	0,242275100418081	459942369978239	190835935933312	0,0416858885679469	459942369978239	398667782446902	0,745266181556383	459942369978239	632713769653851	5,6584681467763e-07	459942369978239	621861506907406	9,64268689242995e-07	459942369978239	874499031500967	5,39293257505876e-12	459942369978239	901029523502057	1,25974172667233e-12	459942369978239	894478859606533	1,76716519369926e-12	ENSG00000056487	PHF21B	PHF21B	PHD finger protein 21B [Source:HGNC Symbol;Acc:HGNC:25161]	112885	#ffffbf	DPG 00: Constant
111674500608526	-78656534296164	0,0320866755744961	111674500608526	-529657973585228	0,983290606985446	111674500608526	-158414060133044	1,06476249528131e-05	111674500608526	-443771793304672	0,231931530512705	111674500608526	-180776632716633	4,42882961135846e-07	111674500608526	-103108411764583	0,00375241585869753	111674500608526	-35942586143964	2,23539575913342e-20	111674500608526	-23133334829687	1,89964777420606e-10	111674500608526	-253864654917753	2,56879165348999e-12	ENSG00000056558	TRAF1	TRAF1	TNF receptor associated factor 1 [Source:HGNC Symbol;Acc:HGNC:12031]	7185	#ffffbf	DPG 00: Constant
418612801271167	440639216931369	0,127892808025096	418612801271167	530820794849094	0,0598108339300945	418612801271167	595770320330145	0,0300576044902136	418612801271167	480548749189916	0,0861538717772529	418612801271167	686028377642579	0,0109366820576458	418612801271167	319918549697741	0,263778519618684	418612801271167	668165953926462	0,818006475818196	418612801271167	-32705044785142	0,916832882570182	418612801271167	933466214509736	0,748646776300779	ENSG00000056586	RC3H2	RC3H2	ring finger and CCCH-type domains 2 [Source:HGNC Symbol;Acc:HGNC:21461]	54542	#ffffbf	DPG 00: Constant
413638865009902	400205320440436	0,106126336483776	413638865009902	645651308837548	0,00599527992532347	413638865009902	115166253959931	3,36295400801852e-07	413638865009902	886756243015138	9,93315381558426e-05	413638865009902	834839458125333	0,00023021256825771	413638865009902	591232718592125	0,0109462354130418	413638865009902	891693406347927	6,68745940873339e-05	413638865009902	542257295734131	0,0174960662027272	413638865009902	5501060837294	0,0155011061573041	ENSG00000056972	TRAF3IP2	TRAF3IP2	TRAF3 interacting protein 2 [Source:HGNC Symbol;Acc:HGNC:1343]	10758	#ffffbf	DPG 00: Constant
747387266770529	-518491804133885	0,00698249585890691	747387266770529	-349276555900653	0,079685457952844	747387266770529	-421868181007112	0,0281174588264199	747387266770529	-325119717872377	0,104826667188906	747387266770529	-409417299061116	0,0329652817031492	747387266770529	172065811036398	0,395945471451822	747387266770529	-159382150755852	0,40851637184344	747387266770529	216771948733622	0,264052860220975	747387266770529	215039533002339	0,266045520143703	ENSG00000056998	GYG2	GYG2	glycogenin 2 [Source:HGNC Symbol;Acc:HGNC:4700]	8908	#ffffbf	DPG 00: Constant
340135225247497	789318528458066	0,00550377142594585	340135225247497	-211171270925617	0,526585420430734	340135225247497	821522673624169	0,00329238278924456	340135225247497	2821334606068	0,353791579089662	340135225247497	902923812679765	0,00106709135654716	340135225247497	353854653272474	0,228904525695912	340135225247497	621074980146746	0,0239691983437275	340135225247497	553659707513206	0,0458224178352558	340135225247497	6262958184852	0,0227055555700055	ENSG00000057019	DCBLD2	DCBLD2	discoidin, CUB and LCCL domain containing 2 [Source:HGNC Symbol;Acc:HGNC:24627]	131566	#ffffbf	DPG 00: Constant
157665968389483	-734526164796391	0,680909394207558	157665968389483	415753339268683	0,683348440072186	157665968389483	260005938652829	0,975939884461079	157665968389483	685411584625805	0,351257868104406	157665968389483	196018992514698	0,888948617968164	157665968389483	553756334196499	0,485603463549424	157665968389483	132211132622975	0,0898352341190872	157665968389483	111617984963056	0,125041699796639	157665968389483	997018821600104	0,156935981589162	ENSG00000057149	SERPINB3	SERPINB3	serpin family B member 3 [Source:HGNC Symbol;Acc:HGNC:10569]	6317	#ffffbf	DPG 00: Constant
276915519689199	42272926112652	0,146364377360819	276915519689199	663010924532447	0,0168306151892108	276915519689199	969743094942761	0,755876093356348	276915519689199	-195492091340712	0,956453700822865	276915519689199	407314949362125	0,145191423840287	276915519689199	520511367312371	0,0612801449448202	276915519689199	-324830044040872	1,62261129202407e-28	276915519689199	-331692977243195	1,71685897659358e-29	276915519689199	-326025658138425	4,95675055902569e-30	ENSG00000057252	SOAT1	SOAT1	sterol O-acyltransferase 1 [Source:HGNC Symbol;Acc:HGNC:11177]	6646	#ffffbf	DPG 00: Constant
143663425241085	172106992597568	0,587601450821944	143663425241085	138554293157343	0,667597617427035	143663425241085	117485661245497	9,009666014929e-06	143663425241085	780554899005758	0,00350442781856417	143663425241085	149749624161949	1,23711628192553e-08	143663425241085	113692822945589	1,7490964129455e-05	143663425241085	-82215345210785	0,789447259951085	143663425241085	-655763931682845	0,0143434462492726	143663425241085	-575809453530319	0,0305256247458707	ENSG00000057294	PKP2	PKP2	plakophilin 2 [Source:HGNC Symbol;Acc:HGNC:9024]	5318	#ffffbf	DPG 00: Constant
13391652572853	93426164660866	0,26544533564959	13391652572853	53228689640447	0,595987015043456	13391652572853	202035435229497	0,0545186081595283	13391652572853	546788360240894	0,575867086367416	13391652572853	203430922661906	0,0502919229913133	13391652572853	566161812135469	0,55700707150071	13391652572853	305046454694432	0,935824948044095	13391652572853	564056494013569	0,526810926951531	13391652572853	478721314837377	0,653498066831035	ENSG00000057468	MSH4	MSH4	mutS homolog 4 [Source:HGNC Symbol;Acc:HGNC:7327]	4438	#ffffbf	DPG 00: Constant
37810517814959	-476583428168124	0,00187588866425052	37810517814959	-350442459232476	0,0251902104135372	37810517814959	-428840718529286	0,00469136178763037	37810517814959	-408900886070873	0,00732510984931464	37810517814959	-884373789055288	0,598946753155156	37810517814959	-228371482779178	0,152604932575285	37810517814959	255576572996092	0,0989956753690077	37810517814959	246495530014951	0,111225320696643	37810517814959	288107237066434	0,0591155205217962	ENSG00000057608	GDI2	GDI2	GDP dissociation inhibitor 2 [Source:HGNC Symbol;Acc:HGNC:4227]	2665	#ffffbf	DPG 00: Constant
382610744251516	-337991018113082	0,0705029034963163	382610744251516	-202957174889538	0,306578872181603	382610744251516	260385580150497	0,899391086252518	382610744251516	-278361151520324	0,901676424590001	382610744251516	-838909267135212	0,673149269692478	382610744251516	-305419723187176	0,093051881294184	382610744251516	43303500584239	0,0108538651576593	382610744251516	27002071504596	0,122132945258455	382610744251516	304083558327263	0,0779312152728437	ENSG00000057663	ATG5	ATG5	autophagy related 5 [Source:HGNC Symbol;Acc:HGNC:589]	9474	#ffffbf	DPG 00: Constant
66329968916539	-19017132032764	0,197710845978128	66329968916539	-284065949122623	0,0435982190785624	66329968916539	-275326428752747	0,0442846956738089	66329968916539	-156820540916184	0,27887612510932	66329968916539	-411756732420049	0,00173300364966618	66329968916539	-245706614285524	0,0743298675491469	66329968916539	539712215911413	2,1931022844189e-05	66329968916539	419239435458164	0,00109849425640245	66329968916539	490758191849958	0,000106973781360147	ENSG00000057757	PITHD1	PITHD1	PITH domain containing 1 [Source:HGNC Symbol;Acc:HGNC:25022]	57095	#ffffbf	DPG 00: Constant
128915773184176	138154030542062	6,3319172144705e-17	128915773184176	181800778259789	1,22440908943954e-28	128915773184176	155518433471435	2,04238964864496e-21	128915773184176	160069157915296	1,30951588045745e-22	128915773184176	154580969514084	2,82145364493968e-21	128915773184176	140253221233153	1,28629588152665e-17	128915773184176	262282388907022	1,93581966199902e-59	128915773184176	314008602301544	1,29551332079206e-84	128915773184176	313107170702257	2,69664038046735e-84	ENSG00000057935	MTA3	MTA3	metastasis associated 1 family member 3 [Source:HGNC Symbol;Acc:HGNC:23784]	57504	#ffffbf	DPG 00: Constant
288945695170864	-223489898376901	0,460017223312517	288945695170864	686430052414769	0,0105783995945325	288945695170864	-994665081898741	0,000176740420839445	288945695170864	-663297915088548	0,013626898219781	288945695170864	-165776380812262	0,57925132231786	288945695170864	-728845167447629	0,0062003107594455	288945695170864	-106610820007626	4,45793370730301e-05	288945695170864	-110205653991874	2,32072146305255e-05	288945695170864	-110983413731811	1,78262512770617e-05	ENSG00000058063	ATP11B	ATP11B	ATPase phospholipid transporting 11B (putative) [Source:HGNC Symbol;Acc:HGNC:13553]	23200	#ffffbf	DPG 00: Constant
179094921962403	-130268876790646	8,89336546597216e-08	179094921962403	-175673109579167	1,83674134111705e-12	179094921962403	-582199279655053	0,0159608431046479	179094921962403	-16829708654658	3,82408028314346e-12	179094921962403	-293394112971569	0,236704521291072	179094921962403	-399088581316319	0,102795698473124	179094921962403	642750390356179	0,0054642745515019	179094921962403	191811812820466	0,436915930186248	179094921962403	273165236844592	0,253566962181096	ENSG00000058091	CDK14	CDK14	cyclin dependent kinase 14 [Source:HGNC Symbol;Acc:HGNC:8883]	5218	#ffffbf	DPG 00: Constant
777113087173838	450077343723169	0,0357620612283093	777113087173838	528824111797502	0,0116787047666489	777113087173838	456926044652122	0,0293760326851384	777113087173838	386247848806429	0,0703474392758359	777113087173838	-386763353022577	0,0646216641378802	777113087173838	-223377670347193	0,925394305480435	777113087173838	-863118094465564	1,37617768213353e-05	777113087173838	-943548064251228	2,12782656763553e-06	777113087173838	-900401006834218	5,65028047073915e-06	ENSG00000058262	SEC61A1	SEC61A1	SEC61 translocon subunit alpha 1 [Source:HGNC Symbol;Acc:HGNC:18276]	29927	#ffffbf	DPG 00: Constant
43951522016525	115976463249076	0,00189798179701402	43951522016525	100588894162805	0,00707373276290291	43951522016525	145292201028783	7,90173676338875e-05	43951522016525	758798859970255	0,0416101601004688	43951522016525	227353373169095	6,8913036117002e-10	43951522016525	124713566213717	0,000706339669947014	43951522016525	205802907104452	1,57803549356299e-08	43951522016525	138672703328519	0,00012524987942019	43951522016525	15065180824165	3,05726065022753e-05	ENSG00000058272	PPP1R12A	PPP1R12A	protein phosphatase 1 regulatory subunit 12A [Source:HGNC Symbol;Acc:HGNC:7618]	4659	#ffffbf	DPG 00: Constant
359488950393986	-506312932127784	0,0663332282502763	359488950393986	-52996647091905	0,0519281612427286	359488950393986	-117831807042659	5,67878825858136e-06	359488950393986	-127589001731918	9,48293812950212e-07	359488950393986	-929652617932032	0,000316774213832917	359488950393986	-903591624400637	0,000516943323994496	359488950393986	300610057039711	0,257200842764075	359488950393986	417774511092917	0,110429337019744	359488950393986	246364356108746	0,360522019999861	ENSG00000058453	CROCC	CROCC	ciliary rootlet coiled-coil, rootletin [Source:HGNC Symbol;Acc:HGNC:21299]	9696	#ffffbf	DPG 00: Constant
694859459480175	473363047708701	0,812168251360057	694859459480175	-377928274854646	0,0211824161357919	694859459480175	-345683186708639	0,0332558395471462	694859459480175	-403213800820496	0,0122515184225729	694859459480175	-409653867142165	0,0097449383700773	694859459480175	122985361150787	0,481412973984929	694859459480175	916208909701919	1,07656353219919e-09	694859459480175	909654699020032	1,40066361931367e-09	694859459480175	923031223742444	6,78082298935786e-10	ENSG00000058600	POLR3E	POLR3E	RNA polymerase III subunit E [Source:HGNC Symbol;Acc:HGNC:30347]	55718	#ffffbf	DPG 00: Constant
156388418274882	138830752116496	0,000663163752355815	156388418274882	177274559987382	1,31897026267111e-05	156388418274882	171594683845802	2,22596571154961e-05	156388418274882	138332596241402	0,000599453832406144	156388418274882	275789800081562	1,39371587769002e-11	156388418274882	143485643946625	0,00037344258201681	156388418274882	-142547477231777	0,000328411733375281	156388418274882	-14719717298598	0,000214086545292759	156388418274882	-152039749519714	0,000130811355149976	ENSG00000058668	ATP2B4	ATP2B4	ATPase plasma membrane Ca2+ transporting 4 [Source:HGNC Symbol;Acc:HGNC:817]	493	#ffffbf	DPG 00: Constant
127026090112396	-529384865081429	0,0250946960414151	127026090112396	-220520265347302	0,400871918775942	127026090112396	-309182685481572	0,201240044767503	127026090112396	-51835736187465	0,0263413449726922	127026090112396	-373773878158641	0,113529558554723	127026090112396	-616587130195413	0,00727370924998129	127026090112396	-922027960476611	3,25160733394617e-05	127026090112396	-109536158580478	7,50646875762138e-07	127026090112396	-103180228936127	3,11988865678344e-06	ENSG00000058673	ZC3H11A	ZC3H11A	zinc finger CCCH-type containing 11A [Source:HGNC Symbol;Acc:HGNC:29093]	9877	#ffffbf	DPG 00: Constant
286108489975707	982293587626755	0,677691508772855	286108489975707	-158244945642456	0,48621125521449	286108489975707	135196979036333	0,527814847295456	286108489975707	-157889129989329	0,95070270295968	286108489975707	436558012340793	0,0210897550026196	286108489975707	361962147799815	0,0619937726831282	286108489975707	116394830764826	9,27742102728077e-11	286108489975707	868782562242075	1,62537100373857e-06	286108489975707	895148358431585	6,7537243330115e-07	ENSG00000058729	RIOK2	RIOK2	RIO kinase 2 [Source:HGNC Symbol;Acc:HGNC:18999]	55781	#ffffbf	DPG 00: Constant
606190322927526	-293325452340983	0,17292335945484	606190322927526	-674432572648217	0,000573258910904074	606190322927526	-154239707402002	0,457896576563909	606190322927526	-391793717736362	0,0485516709328072	606190322927526	-990781832353835	2,14889210261426e-07	606190322927526	-109207500659886	1,38034812558259e-08	606190322927526	-134466095853696	1,51325822754039e-12	606190322927526	-110761121989677	5,65492115217594e-09	606190322927526	-109312408900943	7,44829980597233e-09	ENSG00000058799	YIPF1	YIPF1	Yip1 domain family member 1 [Source:HGNC Symbol;Acc:HGNC:25231]	54432	#ffffbf	DPG 00: Constant
514268861958553	104437649768238	0,000169762513298514	514268861958553	289719128788689	0,35199271985759	514268861958553	515346829850903	0,0719514656331355	514268861958553	392139024309067	0,181769880073029	514268861958553	110069215421129	5,23779313280359e-05	514268861958553	103672997094388	0,000162151266939793	514268861958553	282827533642735	6,04429878028651e-26	514268861958553	254466796035937	2,54588526621268e-21	514268861958553	254892583020704	2,07477221799281e-21	ENSG00000058804	NDC1	NDC1	NDC1 transmembrane nucleoporin [Source:HGNC Symbol;Acc:HGNC:25525]	55706	#ffffbf	DPG 00: Constant
449340058264031	-929409818184989	0,885508692532379	449340058264031	-609086759818684	0,345904953658361	449340058264031	-135499989028209	0,0485052623649442	449340058264031	-219560224400962	0,00623424548257079	449340058264031	-123222190818823	0,0591134212499346	449340058264031	-835345997612477	0,179159214255321	449340058264031	-146766739063023	0,0311952228906114	449340058264031	-133190817068476	0,045193518947344	449340058264031	-122706863979324	0,0556867104351397	ENSG00000058866	DGKG	DGKG	diacylglycerol kinase gamma [Source:HGNC Symbol;Acc:HGNC:2853]	1608	#ffffbf	DPG 00: Constant
380933475882811	-207104678603687	0,449896936088805	380933475882811	-639578946110668	0,00695320771660356	380933475882811	-215848858811485	0,397656263349858	380933475882811	-31858905956909	0,197556425640752	380933475882811	-974019776624272	2,06508372846678e-05	380933475882811	-972767352248878	2,30837026947204e-05	380933475882811	-868422403902637	0,000125910835023028	380933475882811	-661867824391533	0,00375786141451272	380933475882811	-650303773488778	0,00416873152951225	ENSG00000059122	FLYWCH1	FLYWCH1	FLYWCH-type zinc finger 1 [Source:HGNC Symbol;Acc:HGNC:25404]	84256	#ffffbf	DPG 00: Constant
222696972732016	523038149363288	0,85437032208678	222696972732016	-100558989710829	3,23101297275603e-06	222696972732016	-648386062740388	0,00226192720729706	222696972732016	-109857988266819	1,94122088005416e-07	222696972732016	-331880781008811	0,124840219627638	222696972732016	-192394472490027	0,400530151115588	222696972732016	403816293492742	0,0526275337823571	222696972732016	658595725560847	0,00116665675489948	222696972732016	675754673269528	0,000805833554712225	ENSG00000059145	UNKL	UNKL	unk like zinc finger [Source:HGNC Symbol;Acc:HGNC:14184]	64718	#ffffbf	DPG 00: Constant
37686589589687	-286835648433309	0,37218750713452	37686589589687	-41280306954729	0,174556417952416	37686589589687	-24586600406069	0,429580919111473	37686589589687	-36153782071309	0,229120966644659	37686589589687	-158102598302892	1,1692133007402e-08	37686589589687	-146928783794	1,32873782086737e-07	37686589589687	-164920357063554	2,23693783577069e-09	37686589589687	-167960033147111	1,21720867866446e-09	37686589589687	-167640049452923	1,07592730107655e-09	ENSG00000059378	PARP12	PARP12	poly(ADP-ribose) polymerase family member 12 [Source:HGNC Symbol;Acc:HGNC:21919]	64761	#ffffbf	DPG 00: Constant
30969805240242	167047277668464	0,486509633537608	30969805240242	-193086665716012	0,986462942587716	30969805240242	-176406250782471	0,439537865836081	30969805240242	-285288260702857	0,202415520908495	30969805240242	-124976569330352	0,580354990233428	30969805240242	487017921322121	0,841847310343783	30969805240242	568461770809115	0,799024054857996	30969805240242	-393338004564838	0,861257097588745	30969805240242	-372380640911973	0,866288291295288	ENSG00000059588	TARBP1	TARBP1	TAR (HIV-1) RNA binding protein 1 [Source:HGNC Symbol;Acc:HGNC:11568]	6894	#ffffbf	DPG 00: Constant
393322740613339	-127982934345088	1,85797866767427e-15	393322740613339	-86893198102985	7,71466948789674e-08	393322740613339	-130051731019627	2,70075296612437e-16	393322740613339	-104446233574119	5,09947448308904e-11	393322740613339	-942654612594809	2,46427194451481e-09	393322740613339	-944629447217472	2,76361800596138e-09	393322740613339	-111460257470942	1,56491786145787e-12	393322740613339	-102833118679028	6,54216786734166e-11	393322740613339	-992292792684726	2,30007990097916e-10	ENSG00000059691	GATB	GATB	glutamyl-tRNA amidotransferase subunit B [Source:HGNC Symbol;Acc:HGNC:8849]	5188	#ffffbf	DPG 00: Constant
146263941527649	645563220842396	0,0718140778063521	146263941527649	355944862248169	0,353718542309639	146263941527649	728394722368477	0,0358097086360447	146263941527649	163616082470794	0,681738897392396	146263941527649	109764266440173	0,00119611265160981	146263941527649	302836870113136	0,414192580094537	146263941527649	397692297016819	0,249987913188444	146263941527649	-28965533559634	0,416380853617833	146263941527649	-785949688517744	0,830233310214998	ENSG00000059758	CDK17	CDK17	cyclin dependent kinase 17 [Source:HGNC Symbol;Acc:HGNC:8750]	5128	#ffffbf	DPG 00: Constant
231989765344589	-136620581013334	8,22852344165585e-16	231989765344589	-642037200532807	0,000174720289521758	231989765344589	-198651271679911	1,21012512900614e-31	231989765344589	-127809246549787	2,13849340759042e-14	231989765344589	-205989408990832	1,67580945939451e-34	231989765344589	-150087981316501	2,35497469376989e-19	231989765344589	-23147893263804	3,85076420277465e-41	231989765344589	-279107926116293	3,15205347060821e-56	231989765344589	-257376785712657	3,71106651560945e-51	ENSG00000059769	DNAJC25	DNAJC25	DnaJ heat shock protein family (Hsp40) member C25 [Source:HGNC Symbol;Acc:HGNC:34187]	548645	#ffffbf	DPG 00: Constant
90133129027141	-154835558312778	0,000799457345632416	90133129027141	-226070573955361	0,654457370851438	90133129027141	-307443221983015	0,505200736170309	90133129027141	-907585851818583	0,0401462739024586	90133129027141	634918814304106	0,14258496684603	90133129027141	140112861551639	0,00127319040255447	90133129027141	-369294420833737	0,391743973533814	90133129027141	389867848387387	0,366932388944962	90133129027141	279755488075274	0,522498083054545	ENSG00000059915	PSD	PSD	pleckstrin and Sec7 domain containing [Source:HGNC Symbol;Acc:HGNC:9507]	5662	#ffffbf	DPG 00: Constant
456804557804862	458788684820323	0,0754858754883644	456804557804862	-853815834097122	0,781703610937971	456804557804862	668677979669303	0,00621689083753603	456804557804862	615056440445168	0,0113234149365	456804557804862	590868555609171	0,961222016673641	456804557804862	937710674561736	0,718440175105469	456804557804862	932737219291571	8,73680158880197e-05	456804557804862	965872063346689	3,9740067538011e-05	456804557804862	838314827814527	0,000380715422847183	ENSG00000060069	CTDP1	CTDP1	CTD phosphatase subunit 1 [Source:HGNC Symbol;Acc:HGNC:2498]	9150	#ffffbf	DPG 00: Constant
221221282968154	720259038740379	0,000520344243045057	221221282968154	-283831445115431	0,218328089107872	221221282968154	608666686378957	0,00342083640690978	221221282968154	146929422199404	0,533897895604588	221221282968154	464755173566496	0,0266844365616926	221221282968154	101019279080446	0,670537551645165	221221282968154	416748563012978	0,0428875746935516	221221282968154	158120238007457	0,945130590261786	221221282968154	937229603570581	0,672341006123786	ENSG00000060237	WNK1	WNK1	WNK lysine deficient protein kinase 1 [Source:HGNC Symbol;Acc:HGNC:14540]	65125	#ffffbf	DPG 00: Constant
870985049488148	351512617536622	0,170573600216635	870985049488148	-325382186027364	0,221420500029808	870985049488148	385816775950829	0,12242893398997	870985049488148	268109614965048	0,295969598609863	870985049488148	50126128560369	0,0372714976522837	870985049488148	355238115560135	0,15177903297284	870985049488148	115994141199982	5,25792867778229e-07	870985049488148	784817524199229	0,00074566777391148	870985049488148	80187433801916	0,000553127420324397	ENSG00000060339	CCAR1	CCAR1	cell division cycle and apoptosis regulator 1 [Source:HGNC Symbol;Acc:HGNC:24236]	55749	#ffffbf	DPG 00: Constant
112564536122829	-171667295636438	0,508370724870589	112564536122829	257171979700914	0,3202779236062	112564536122829	-404081537059783	0,0775417479213976	112564536122829	-169618118958277	0,481188140086803	112564536122829	-108463513859723	9,28569792318656e-07	112564536122829	-652527931851408	0,00380496107540053	112564536122829	-123947450532906	1,49703551487603e-08	112564536122829	-116241617071844	1,22596332281575e-07	112564536122829	-12854139893392	4,02190607116003e-09	ENSG00000060491	OGFR	OGFR	opioid growth factor receptor [Source:HGNC Symbol;Acc:HGNC:15768]	11054	#ffffbf	DPG 00: Constant
342015369696713	-248340612181687	0,650511854311764	342015369696713	-323201133312855	0,551706100560498	342015369696713	-185992298489802	0,000509021935459558	342015369696713	-103340633307572	0,0434476577021992	342015369696713	-249388813055265	4,61619122490183e-06	342015369696713	-244150462549358	7,82851236709491e-06	342015369696713	-106104297409153	1,63674304656725e-62	342015369696713	-943936530507415	1,11561206051458e-56	342015369696713	-969206396677303	3,7720605508159e-60	ENSG00000060566	CREB3L3	CREB3L3	cAMP responsive element binding protein 3 like 3 [Source:HGNC Symbol;Acc:HGNC:18855]	84699	#ffffbf	DPG 00: Constant
705139311441684	140544838374195	0,55857502525855	705139311441684	-580697606695819	0,00417295953571824	705139311441684	380599558858936	0,0596376410230965	705139311441684	352291647002907	0,0846474564997433	705139311441684	616364452001973	0,00140497979343461	705139311441684	673223314420216	0,000502069888124758	705139311441684	179048611863987	6,8346541338519e-22	705139311441684	188549730531775	4,07010111165304e-24	705139311441684	18700201483287	8,24042406097621e-24	ENSG00000060688	SNRNP40	SNRNP40	small nuclear ribonucleoprotein U5 subunit 40 [Source:HGNC Symbol;Acc:HGNC:30857]	9410	#ffffbf	DPG 00: Constant
129057011366155	-611996180246998	0,326282617891873	129057011366155	-546177327911463	0,374064298498173	129057011366155	58449894409456	0,3796038658165	129057011366155	425989978611005	0,938992633257364	129057011366155	524410404947306	1,40640180109205e-06	129057011366155	46059469133022	1,85618652959796e-05	129057011366155	22052663072193	0,0144474649303679	129057011366155	119429901047271	0,105499236317544	129057011366155	121558077465007	0,101521214731103	ENSG00000060709	RIMBP2	RIMBP2	RIMS binding protein 2 [Source:HGNC Symbol;Acc:HGNC:30339]	23504	#ffffbf	DPG 00: Constant
352528546462459	768315202334718	0,0656827936515682	352528546462459	217523217299899	0,647387964306151	352528546462459	636241435983311	0,121942490020964	352528546462459	313888311037519	0,470363538453109	352528546462459	194912232037007	1,43209525742871e-06	352528546462459	126901772580682	0,00168197882999602	352528546462459	274773639548628	1,08169340921899e-11	352528546462459	237048495945086	3,94675601014098e-09	352528546462459	254161318873317	2,98322301422496e-10	ENSG00000060749	QSER1	QSER1	glutamine and serine rich 1 [Source:HGNC Symbol;Acc:HGNC:26154]	79832	#ffffbf	DPG 00: Constant
699025839751069	-163245206500474	1,06278712975031e-07	699025839751069	-163554522944344	9,35283940257703e-08	699025839751069	-374691554005794	4,95719644552014e-34	699025839751069	-287405398671956	7,36832376067125e-21	699025839751069	-366310678162645	9,36469923025679e-33	699025839751069	-304876807351687	3,16782681648813e-23	699025839751069	-480475956649255	7,42288247811913e-54	699025839751069	-465366951797924	6,65779499589949e-51	699025839751069	-464122768527491	4,20658094074713e-51	ENSG00000060762	MPC1	MPC1	mitochondrial pyruvate carrier 1 [Source:HGNC Symbol;Acc:HGNC:21606]	51660	#ffffbf	DPG 00: Constant
502889192384026	-184134809159287	3,15614183905315e-09	502889192384026	-149880358225904	1,31516060618391e-06	502889192384026	-169876990987962	3,78551110298781e-08	502889192384026	-112600292194791	0,000288591967753521	502889192384026	-311509455613497	9,4818183810135e-24	502889192384026	-207559315434533	2,0466101215073e-11	502889192384026	-484871440659876	4,27434947455373e-55	502889192384026	-484273860499053	6,1895701007864e-55	502889192384026	-486740932621582	1,27105937383111e-55	ENSG00000060971	ACAA1	ACAA1	acetyl-CoA acyltransferase 1 [Source:HGNC Symbol;Acc:HGNC:82]	30	#ffffbf	DPG 00: Constant
945303586862832	179548442725852	0,0362880783224215	945303586862832	119054742399027	0,118166633697635	945303586862832	475841691427371	2,49354403539678e-06	945303586862832	44719616418048	8,48869013202675e-06	945303586862832	655107419210815	2,04745774960517e-10	945303586862832	690953648240775	2,697145681889e-11	945303586862832	699287115085376	8,87819753137545e-12	945303586862832	677650225628007	3,53695221017902e-11	945303586862832	682846792465122	2,51947829307851e-11	ENSG00000061337	LZTS1	LZTS1	leucine zipper tumor suppressor 1 [Source:HGNC Symbol;Acc:HGNC:13861]	11178	#ffffbf	DPG 00: Constant
174113896057348	-613597409343007	0,665826173400842	174113896057348	191305699850888	0,931873846475723	174113896057348	-691023098315098	0,541548805493298	174113896057348	137701854113211	0,775148608863244	174113896057348	317363937335968	0,0259786423866328	174113896057348	235412777819962	0,049218712100422	174113896057348	778070572273855	0,28618125001867	174113896057348	579077653654561	0,474864260749948	174113896057348	496824650264228	0,590653493953578	ENSG00000061492	WNT8A	WNT8A	Wnt family member 8A [Source:HGNC Symbol;Acc:HGNC:12788]	7478	#ffffbf	DPG 00: Constant
122813864425305	715457193200244	0,039646964200225	122813864425305	817697913977886	0,016890777612129	122813864425305	103785847216639	0,00200881647840424	122813864425305	755706143097901	0,0263039218430458	122813864425305	148976664403897	7,85092251992187e-06	122813864425305	92752296054022	0,00583635021465529	122813864425305	125397433935072	0,000134814365439832	122813864425305	109663710796949	0,0008378619836153	122813864425305	116090425190417	0,00040562453478138	ENSG00000061676	NCKAP1	NCKAP1	NCK associated protein 1 [Source:HGNC Symbol;Acc:HGNC:7666]	10787	#ffffbf	DPG 00: Constant
983825905062663	-924917468419021	0,505595530645728	983825905062663	-86086894907269	1,90112323490992e-14	983825905062663	-271634834544233	0,0187336702705794	983825905062663	-582641984931885	1,96102607113386e-07	983825905062663	-313420742556496	0,00565117807164843	983825905062663	-440885846979146	9,70231209233415e-05	983825905062663	146299176852414	0,213055936881833	983825905062663	-293045727087659	0,00911489538053074	983825905062663	-295784956090777	0,00803557793955421	ENSG00000061794	MRPS35	MRPS35	mitochondrial ribosomal protein S35 [Source:HGNC Symbol;Acc:HGNC:16635]	60488	#ffffbf	DPG 00: Constant
768274852604102	594330383429554	0,00295741072651311	768274852604102	229288058574285	0,293022979502528	768274852604102	505447713286704	0,011152063496237	768274852604102	330209841140546	0,107200920737145	768274852604102	674969901781583	0,000467332222449571	768274852604102	394924183425893	0,0491385458974114	768274852604102	840923792024598	9,78399715171926e-06	768274852604102	651860535575429	0,000633965058327393	768274852604102	660804148481596	0,000515984841624733	ENSG00000061936	SFSWAP	SFSWAP	splicing factor SWAP [Source:HGNC Symbol;Acc:HGNC:10790]	6433	#ffffbf	DPG 00: Constant
366331590563302	-180581095418061	0,642164821539474	366331590563302	-718902509337428	0,0310306625533912	366331590563302	-485140016018314	0,149299098952147	366331590563302	-109078383457338	0,000795441146994598	366331590563302	142934322889283	0,695674561134305	366331590563302	-313106619521682	0,364049328971334	366331590563302	-15286371273004	1,88786818114891e-06	366331590563302	-193276374118857	2,69518031888959e-09	366331590563302	-186462440011433	7,70221220997508e-09	ENSG00000061987	MON2	MON2	MON2 homolog, regulator of endosome-to-Golgi trafficking [Source:HGNC Symbol;Acc:HGNC:29177]	23041	#ffffbf	DPG 00: Constant
899271382684573	897733678932851	0,655662720933204	899271382684573	416594920006465	0,0116208356404868	899271382684573	239695430429228	0,165645668973169	899271382684573	221705566496612	0,190763692494364	899271382684573	579702095653081	0,000214879808887097	899271382684573	172632752197276	0,328676740801497	899271382684573	101783530879278	2,52701220587459e-11	899271382684573	942727653566566	5,89431448439956e-10	899271382684573	998898967298491	9,01394765074326e-11	ENSG00000062194	GPBP1	GPBP1	GC-rich promoter binding protein 1 [Source:HGNC Symbol;Acc:HGNC:29520]	65056	#ffffbf	DPG 00: Constant
140356218235926	-197657338170674	8,6945589649293e-06	140356218235926	253879131667423	0,631979394877289	140356218235926	-265156715918217	2,59077931389386e-09	140356218235926	-956579119922636	0,0268262912294521	140356218235926	-252606430469005	1,17526137828534e-08	140356218235926	-110198547212568	0,0106508765628794	140356218235926	-736165657067471	1,03616052840303e-54	140356218235926	-689533590010014	1,21780084839195e-49	140356218235926	-691607060610182	9,72489280124642e-51	ENSG00000062282	DGAT2	DGAT2	diacylglycerol O-acyltransferase 2 [Source:HGNC Symbol;Acc:HGNC:16940]	84649	#ffffbf	DPG 00: Constant
453698802853199	10605425258832	0,00764228536745788	453698802853199	114874102861121	0,00367380346378641	453698802853199	103769951644687	0,00762873398699671	453698802853199	917335331828519	0,0190472223563259	453698802853199	165428268305092	1,5839367170229e-05	453698802853199	130624884663647	0,000681947780096099	453698802853199	950611132954269	0,012413751143969	453698802853199	939397588219521	0,0135513506153202	453698802853199	903414689940086	0,0167251296841068	ENSG00000062370	ZNF112	ZNF112	zinc finger protein 112 [Source:HGNC Symbol;Acc:HGNC:12892]	7771	#ffffbf	DPG 00: Constant
373323220018292	880446756663771	2,32205626595082e-09	373323220018292	92587111289026	2,80239105611209e-10	373323220018292	10036294561491	5,80074436989574e-12	373323220018292	918102272057267	3,39861557573094e-10	373323220018292	859143121373521	3,96514725680196e-09	373323220018292	112106096643405	1,30668487084856e-14	373323220018292	147853375782115	6,73123814310344e-25	373323220018292	126666828015379	1,25567571310364e-18	373323220018292	133139108979036	1,79841451296053e-20	ENSG00000062485	CS	CS	citrate synthase [Source:HGNC Symbol;Acc:HGNC:2422]	1431	#ffffbf	DPG 00: Constant
631878046673287	-117674613881057	3,14284208490385e-10	631878046673287	-110417453269817	3,57880686333878e-09	631878046673287	-129827178973727	2,33545277717669e-12	631878046673287	-137979004339864	8,366393781949e-14	631878046673287	-129342052309539	2,21101028023511e-12	631878046673287	-964314067243073	2,08093876759955e-07	631878046673287	-316196636020171	0,0919243943847269	631878046673287	-373700088645978	0,047006657524442	631878046673287	-507058857037499	0,00620513323927625	ENSG00000062582	MRPS24	MRPS24	mitochondrial ribosomal protein S24 [Source:HGNC Symbol;Acc:HGNC:14510]	64951	#ffffbf	DPG 00: Constant
511242057841465	225687506517668	0,311717788905972	511242057841465	172727901196714	0,464179200602987	511242057841465	39166203782781	0,0494415883809194	511242057841465	346725503395062	0,091139294585204	511242057841465	424908915746414	0,0317412430052141	511242057841465	348560024043167	0,0850996795973449	511242057841465	-19947222327719	0,311500278431058	511242057841465	-123008202507553	0,577176110294013	511242057841465	-98922737842475	0,626652769455253	ENSG00000062598	ELMO2	ELMO2	engulfment and cell motility 2 [Source:HGNC Symbol;Acc:HGNC:17233]	63916	#ffffbf	DPG 00: Constant
570207794409148	837565454091104	0,804388664840778	570207794409148	-202405089309998	0,504904316399122	570207794409148	144341215977037	0,967992966794981	570207794409148	-591890256927742	0,843755250450037	570207794409148	337878123056281	0,212642023167562	570207794409148	196494925078779	0,954245303583652	570207794409148	691954231129501	0,00663388442006897	570207794409148	330605036450279	0,213614755439263	570207794409148	358640694316498	0,174282923686504	ENSG00000062650	WAPL	WAPL	WAPL cohesin release factor [Source:HGNC Symbol;Acc:HGNC:23293]	23063	#ffffbf	DPG 00: Constant
218809609285682	746431527114329	4,98911345004356e-05	218809609285682	115992323465347	1,3396591894545e-10	218809609285682	471977442589084	0,0121535935356644	218809609285682	756010633279092	3,64579289161019e-05	218809609285682	-193527674359963	0,32450671428664	218809609285682	-171681046616794	0,397225568386214	218809609285682	-88429288110103	8,38609614956934e-07	218809609285682	-891996921688533	6,90035712658575e-07	218809609285682	-859859412660379	1,66302432741097e-06	ENSG00000062716	VMP1	VMP1	vacuole membrane protein 1 [Source:HGNC Symbol;Acc:HGNC:29559]	81671	#ffffbf	DPG 00: Constant
251297756652582	110719401483558	0,983313812425939	251297756652582	31227703348487	0,381310988947679	251297756652582	659681506383646	0,0400036936816997	251297756652582	306228611518801	0,376268151309081	251297756652582	739766752803251	0,019129020624174	251297756652582	585388205828887	0,0699764602811944	251297756652582	-136180597127543	1,4739116937719e-05	251297756652582	-128738530949942	3,86562805030332e-05	251297756652582	-125336478906178	5,77599666999162e-05	ENSG00000062725	APPBP2	APPBP2	amyloid beta precursor protein binding protein 2 [Source:HGNC Symbol;Acc:HGNC:622]	10513	#ffffbf	DPG 00: Constant
721765264792468	121575064801327	6,50812388701192e-09	721765264792468	100438879779709	1,70207052815929e-06	721765264792468	119146085774883	9,23616853906079e-09	721765264792468	122558174466636	3,22002475082239e-09	721765264792468	166561883224752	4,42124563715515e-16	721765264792468	181446303439761	9,39841762547002e-19	721765264792468	269370630626231	3,0744757840711e-40	721765264792468	295135212848289	5,17299167501509e-48	721765264792468	282624893637148	2,89866530507374e-44	ENSG00000062822	POLD1	POLD1	DNA polymerase delta 1, catalytic subunit [Source:HGNC Symbol;Acc:HGNC:9175]	5424	#ffffbf	DPG 00: Constant
266051796606921	166149719033332	0,86049174980446	266051796606921	-79867092703277	0,643343403389455	266051796606921	127115199808365	0,144950625045218	266051796606921	-926868990809752	0,438885056645053	266051796606921	252396525813623	0,0191543667983891	266051796606921	251074196287389	0,0206963324681457	266051796606921	706943914915476	4,29620664023641e-08	266051796606921	889934080375048	6,22040366041999e-12	266051796606921	893985041832904	4,81567060483155e-12	ENSG00000063015	SEZ6	SEZ6	seizure related 6 homolog [Source:HGNC Symbol;Acc:HGNC:15955]	124925	#ffffbf	DPG 00: Constant
962066864522103	-362247914977741	0,902966419259621	962066864522103	181909481579611	0,448847964123218	962066864522103	258191382271243	0,250693315442043	962066864522103	-10605457097292	0,68607585946207	962066864522103	718164920625773	0,000565026551854388	962066864522103	836790808765622	5,91690934865383e-05	962066864522103	139645318436424	6,56386627670533e-12	962066864522103	103229956035879	4,10984346767381e-07	962066864522103	109652893155342	7,25336467638814e-08	ENSG00000063046	EIF4B	EIF4B	eukaryotic translation initiation factor 4B [Source:HGNC Symbol;Acc:HGNC:3285]	1975	#ffffbf	DPG 00: Constant
370714504957829	690267684227899	0,0226112400807478	370714504957829	679758519786114	0,846830438526814	370714504957829	65481690712589	0,0276061795379357	370714504957829	669072586018708	0,0234159358181059	370714504957829	694859225810296	0,825201250988858	370714504957829	25826492441414	0,406918673600102	370714504957829	770173718550364	0,00731195321887593	370714504957829	702362317660726	0,014090097442754	370714504957829	668245701815565	0,0199160264648799	ENSG00000063169	BICRA	BICRA	BRD4 interacting chromatin remodeling complex associated protein [Source:HGNC Symbol;Acc:HGNC:4332]	29998	#ffffbf	DPG 00: Constant
670675081782602	242535359707248	0,513327678363279	670675081782602	299989671509751	0,396960357095386	670675081782602	-366677099544459	0,273354751150308	670675081782602	-389420093549243	0,995290203799946	670675081782602	-109449001588081	0,000475547707174763	670675081782602	-338409906638501	0,925169166597446	670675081782602	-214582368416062	8,35243169724069e-12	670675081782602	-107273610551809	0,0005168545304256	670675081782602	-110822638827589	0,000331765449957598	ENSG00000063176	SPHK2	SPHK2	sphingosine kinase 2 [Source:HGNC Symbol;Acc:HGNC:18859]	56848	#ffffbf	DPG 00: Constant
819495650876237	-125994849878651	0,663637838697567	819495650876237	-755667040379329	0,98481647525778	819495650876237	-585577015406456	0,852356764433481	819495650876237	440158390071343	0,822805958122302	819495650876237	246844634345708	0,276651660169532	819495650876237	591590994279805	0,00708624325894235	819495650876237	945613552449455	8,20896775271669e-06	819495650876237	867490543614346	4,41691065526615e-05	819495650876237	802893942643367	0,000161163079500154	ENSG00000063177	RPL18	RPL18	ribosomal protein L18 [Source:HGNC Symbol;Acc:HGNC:10310]	6141	#ffffbf	DPG 00: Constant
796475781791469	-244672323131101	0,976926641496644	796475781791469	-723601825232896	0,230154350123844	796475781791469	-434284450306805	0,996979281645102	796475781791469	188787092373707	0,747884099191762	796475781791469	232999375920573	0,000100161146374567	796475781791469	331192025235778	8,08693311564185e-08	796475781791469	209995792161518	0,000334207137530621	796475781791469	339027402873202	2,66045927684177e-08	796475781791469	325380888209729	8,3620347469253e-08	ENSG00000063180	CA11	CA11	carbonic anhydrase 11 [Source:HGNC Symbol;Acc:HGNC:1370]	770	#ffffbf	DPG 00: Constant
290685397543787	266069259453291	0,141528812001717	290685397543787	76607079585217	0,707225468762245	290685397543787	374440656107605	0,0275828380185336	290685397543787	326275114973281	0,0578764855117689	290685397543787	20995059498215	0,229036191371839	290685397543787	385174001811817	0,0225637420477511	290685397543787	989110729993212	5,28428589373409e-10	290685397543787	90636123494914	1,34659078052904e-08	290685397543787	891067817512549	2,2705841607237e-08	ENSG00000063244	U2AF2	U2AF2	U2 small nuclear RNA auxiliary factor 2 [Source:HGNC Symbol;Acc:HGNC:23156]	11338	#ffffbf	DPG 00: Constant
214083468255121	-4325142709085	0,0733308066789855	214083468255121	-242795676538464	0,344534547007016	214083468255121	-432787543742361	0,0660921542580002	214083468255121	-508977637027731	0,0290184185768642	214083468255121	-115326324778541	2,12602681678087e-07	214083468255121	-743642060207399	0,00107596826169646	214083468255121	-798585430284303	0,000326731863723921	214083468255121	-688287331139248	0,00204744433327856	214083468255121	-763670019478956	0,000594736114972535	ENSG00000063245	EPN1	EPN1	epsin 1 [Source:HGNC Symbol;Acc:HGNC:21604]	29924	#ffffbf	DPG 00: Constant
724258586066837	-34851884429327	0,00550572122931412	724258586066837	-311940984203479	0,0134254501963158	724258586066837	-53555340438679	8,45731962886562e-06	724258586066837	-65772487366303	3,67422015116264e-08	724258586066837	-666340700444995	1,7347775588157e-08	724258586066837	-515988993055914	1,66808733053337e-05	724258586066837	-506134635322341	1,99169852845944e-05	724258586066837	-466360302823106	8,88631715810301e-05	724258586066837	-391960661671009	0,000970344370581682	ENSG00000063322	MED29	MED29	mediator complex subunit 29 [Source:HGNC Symbol;Acc:HGNC:23074]	55588	#ffffbf	DPG 00: Constant
221451311559314	-791818345853607	0,648033874514615	221451311559314	809547706475496	0,305587872730012	221451311559314	961306279457355	0,22058019604552	221451311559314	554565006679485	0,530882711277751	221451311559314	718910397152403	0,355768249912662	221451311559314	648937098242422	0,423525396689629	221451311559314	301135486571019	0,0193602240587749	221451311559314	161661119926893	0,0732042576636334	221451311559314	21757022031274	0,0420865621124357	ENSG00000063438	AHRR	AHRR	aryl hydrocarbon receptor repressor [Source:HGNC Symbol;Acc:HGNC:346]	57491	#ffffbf	DPG 00: Constant
262536410091826	-583523718804069	0,00199272443697659	262536410091826	-106353338533565	9,4198256612048e-09	262536410091826	-995446434176813	5,04176989832496e-08	262536410091826	-113536529544372	5,00442591334959e-10	262536410091826	-112923953837712	4,35910792490736e-10	262536410091826	-102510388444285	1,75106727430887e-08	262536410091826	-179237027324465	1,76984816381688e-22	262536410091826	-176892132899322	5,27330960683949e-22	262536410091826	-190292322228508	1,4542598507071e-25	ENSG00000063587	ZNF275	ZNF275	zinc finger protein 275 [Source:HGNC Symbol;Acc:HGNC:13069]	10838	#ffffbf	DPG 00: Constant
262536410091826	-583523718804069	0,00199272443697659	262536410091826	-106353338533565	9,4198256612048e-09	262536410091826	-995446434176813	5,04176989832496e-08	262536410091826	-113536529544372	5,00442591334959e-10	262536410091826	-112923953837712	4,35910792490736e-10	262536410091826	-102510388444285	1,75106727430887e-08	262536410091826	-179237027324465	1,76984816381688e-22	262536410091826	-176892132899322	5,27330960683949e-22	262536410091826	-190292322228508	1,4542598507071e-25	ENSG00000063587	ZNF275	ZNF275	zinc finger protein 275 [Source:HGNC Symbol;Acc:HGNC:13069]	105373378	#ffffbf	DPG 00: Constant
36857187517207	516139562539766	0,0073744751519593	36857187517207	208782374915357	0,326960202812641	36857187517207	936105556377899	2,79396884889302e-07	36857187517207	38692879952333	0,0453257380925648	36857187517207	638702177117717	0,000511962700820024	36857187517207	233591636154479	0,244564744804597	36857187517207	747218354470996	0,714523049523273	36857187517207	796265383447552	0,702949369385634	36857187517207	923374409459371	0,649202327916315	ENSG00000063601	MTMR1	MTMR1	myotubularin related protein 1 [Source:HGNC Symbol;Acc:HGNC:7449]	8776	#ffffbf	DPG 00: Constant
106925473888084	-15848130811634	0,684987289694871	106925473888084	-682127597048362	0,0432917974896719	106925473888084	787316292255244	0,0174586493486866	106925473888084	444008909004175	0,199706668520041	106925473888084	-139192232490542	0,69778950891137	106925473888084	-927857909065951	0,802179835381854	106925473888084	-165668018480275	2,828636098944e-07	106925473888084	-150631084784158	2,92262901805454e-06	106925473888084	-151310591237829	2,56792226289994e-06	ENSG00000063660	GPC1	GPC1	glypican 1 [Source:HGNC Symbol;Acc:HGNC:4449]	2817	#ffffbf	DPG 00: Constant
168967602080466	-348056538211169	0,203349968524699	168967602080466	-380234940723829	0,161212510982243	168967602080466	-483922165333833	0,0606107049471158	168967602080466	-495309537129413	0,0553541853190566	168967602080466	-109727462376584	1,04705861823915e-05	168967602080466	-290884421060488	0,266568912064235	168967602080466	-540996074852192	0,0298887465794124	168967602080466	506125615312311	0,864505503779294	168967602080466	128418765460453	0,644462584847937	ENSG00000063761	ADCK1	ADCK1	aarF domain containing kinase 1 [Source:HGNC Symbol;Acc:HGNC:19038]	57143	#ffffbf	DPG 00: Constant
130441559352748	100419308463632	5,33488752758052e-14	130441559352748	782838835480076	6,59989535930938e-09	130441559352748	109797287233094	9,5195170909501e-17	130441559352748	113174185449048	1,01932609461805e-17	130441559352748	769619201589603	7,34574282047465e-09	130441559352748	702645581610015	1,65567979506862e-07	130441559352748	166815263899422	1,26225642670723e-37	130441559352748	155370558238148	8,54328552306001e-33	130441559352748	157653117160061	7,22215402324089e-34	ENSG00000063978	RNF4	RNF4	ring finger protein 4 [Source:HGNC Symbol;Acc:HGNC:10067]	6047	#ffffbf	DPG 00: Constant
338842749671383	662874582414011	0,00171989814378328	338842749671383	362995040803207	0,104757777029816	338842749671383	521970690867006	0,0136676627062901	338842749671383	622491046479993	0,00291993225479161	338842749671383	171226300583	0,449857492750967	338842749671383	492785645129744	0,0199598036006501	338842749671383	-983399470788198	2,11078134342312e-06	338842749671383	-121235459411158	5,70166225942361e-09	338842749671383	-124267619330338	1,65009512903343e-09	ENSG00000064012	CASP8	CASP8	caspase 8 [Source:HGNC Symbol;Acc:HGNC:1509]	841	#ffffbf	DPG 00: Constant
184675428119702	377383710449954	0,496544410399415	184675428119702	-522015534663277	0,319164056059245	184675428119702	648125348373844	0,198711762384155	184675428119702	379856553281742	0,952849896215829	184675428119702	109987412451636	0,0270322179092438	184675428119702	-127167377615176	0,0119631925763855	184675428119702	-440524267309729	0,356322870988373	184675428119702	-132308073566529	0,00767109697873599	184675428119702	-153004024795086	0,00229031135168351	ENSG00000064042	LIMCH1	LIMCH1	LIM and calponin homology domains 1 [Source:HGNC Symbol;Acc:HGNC:29191]	22998	#ffffbf	DPG 00: Constant
438790768017133	336119569682128	0,0571804969400748	438790768017133	-803189498248242	0,70185968792585	438790768017133	370776192162228	0,0291036398066754	438790768017133	31447061145822	0,877199585295839	438790768017133	675005589872239	2,75159373237473e-05	438790768017133	371665789582336	0,0276355157290189	438790768017133	197858101852511	3,50927297264755e-37	438790768017133	151670093112889	2,29848273587771e-22	438790768017133	159678146325294	7,55798775227902e-25	ENSG00000064102	INTS13	INTS13	integrator complex subunit 13 [Source:HGNC Symbol;Acc:HGNC:20174]	55726	#ffffbf	DPG 00: Constant
107598423850356	-298846668036838	0,17285799534196	107598423850356	-159875344113543	3,19173942265762e-16	107598423850356	-956703158688421	1,03716232283415e-06	107598423850356	-136359589516939	2,66087866478382e-12	107598423850356	-126928414134048	6,03073973916867e-11	107598423850356	-142201177952388	3,08633172990567e-13	107598423850356	-348153748453574	0,0822604965338313	107598423850356	-554211938021378	0,00453691351897275	107598423850356	-497528705058505	0,0111420018032001	ENSG00000064115	TM7SF3	TM7SF3	transmembrane 7 superfamily member 3 [Source:HGNC Symbol;Acc:HGNC:23049]	51768	#ffffbf	DPG 00: Constant
368838308180001	113380576117318	0,156822208349432	368838308180001	123471561618241	0,128915817246746	368838308180001	901417559867386	6,0188091849524e-10	368838308180001	589903954016511	3,12254144295004e-05	368838308180001	877289245735554	1,49836033370071e-09	368838308180001	686188887362893	1,82274065825898e-06	368838308180001	286536314693216	0,0115142790303829	368838308180001	192397277875956	0,0401827533473576	368838308180001	232594931968354	0,0236059675500494	ENSG00000064195	DLX3	DLX3	distal-less homeobox 3 [Source:HGNC Symbol;Acc:HGNC:2916]	1747	#ffffbf	DPG 00: Constant
507538296912259	907292361417943	0,00916479577048337	507538296912259	-296467249632754	0,465952586785238	507538296912259	79290405685753	0,020716320417777	507538296912259	750517104637269	0,0293509680479495	507538296912259	103231904096932	0,00198232250169522	507538296912259	954441002316691	0,0046761157592168	507538296912259	602563270885085	0,0746910419576927	507538296912259	579321393690312	0,0871534229172204	507538296912259	480069749220776	0,156566705414764	ENSG00000064199	SPA17	SPA17	sperm autoantigenic protein 17 [Source:HGNC Symbol;Acc:HGNC:11210]	53340	#ffffbf	DPG 00: Constant
114988575066879	-637686310190516	0,326165573715428	114988575066879	-115469803816867	0,973893509830476	114988575066879	102453379912889	0,155157065734021	114988575066879	116452020874919	0,820083716006385	114988575066879	466637722408927	1,19516619237854e-05	114988575066879	558354490876908	3,1925996182955e-07	114988575066879	852016237926145	1,5576362135007e-14	114988575066879	720566607248962	5,30143713375992e-11	114988575066879	707390002197292	1,13735226884699e-10	ENSG00000064300	NGFR	NGFR	nerve growth factor receptor [Source:HGNC Symbol;Acc:HGNC:7809]	4804	#ffffbf	DPG 00: Constant
233622076836726	265055784523581	0,609001257984617	233622076836726	143341273501414	0,00175292223450776	233622076836726	871174743567489	0,0533419454428533	233622076836726	971572829942957	0,0315310305887776	233622076836726	334800011670009	5,74271317338815e-13	233622076836726	113388580930291	0,0118562178120347	233622076836726	192073709399435	1,98729570712363e-05	233622076836726	184307224029581	4,14845813107291e-05	233622076836726	184450220751899	3,99516481965545e-05	ENSG00000064309	CDON	CDON	cell adhesion associated, oncogene regulated [Source:HGNC Symbol;Acc:HGNC:17104]	50937	#ffffbf	DPG 00: Constant
273781560312765	122247690869226	0,692181450388954	273781560312765	-101161181632238	0,742539292174512	273781560312765	-983902251868886	0,734791157559809	273781560312765	-172208300702971	0,54730629698466	273781560312765	37745668388938	0,14405126804421	273781560312765	129867634720494	0,99563052324089	273781560312765	454941508099949	0,069009057282986	273781560312765	345021260117485	0,176491842623144	273781560312765	391417241488392	0,120828407887603	ENSG00000064313	TAF2	TAF2	TATA-box binding protein associated factor 2 [Source:HGNC Symbol;Acc:HGNC:11536]	6873	#ffffbf	DPG 00: Constant
937395719165738	-204411366146304	0,42896178904239	937395719165738	-517399101845959	0,0244214895809628	937395719165738	-309430754714779	0,189884724539767	937395719165738	-125462075370941	0,623141221337712	937395719165738	144566120042659	0,557808830829412	937395719165738	-157411227496177	0,524004036032943	937395719165738	-218756985714446	1,31197807180969e-23	937395719165738	-211909069388265	2,77316249779622e-22	937395719165738	-204566143341508	4,34171676501609e-21	ENSG00000064393	HIPK2	HIPK2	homeodomain interacting protein kinase 2 [Source:HGNC Symbol;Acc:HGNC:14402]	28996	#ffffbf	DPG 00: Constant
125734746883813	241419384857543	0,198280624039297	125734746883813	100396272338704	0,623347579286638	125734746883813	282275617830609	0,112128619258498	125734746883813	24917432401134	0,162760170315641	125734746883813	426436407688072	0,0117162221133135	125734746883813	224832735560357	0,213233978340141	125734746883813	143951423747373	4,64969178098562e-19	125734746883813	153036264506105	2,1259942939227e-21	125734746883813	151054853884548	6,4285853829705e-21	ENSG00000064419	TNPO3	TNPO3	transportin 3 [Source:HGNC Symbol;Acc:HGNC:17103]	23534	#ffffbf	DPG 00: Constant
312692684849259	-101546661038393	0,05717199909688	312692684849259	-113964229767506	0,0331200658025141	312692684849259	-557765962588126	0,27819798919681	312692684849259	-6230911401017	0,229095036007318	312692684849259	-827095491886472	0,102097857305698	312692684849259	-118638969530633	0,0230398561941357	312692684849259	-21567735536127	9,90945131263416e-05	312692684849259	-841673683367692	0,0910973474880269	312692684849259	-141972000737229	0,00606116152762338	ENSG00000064489	BORCS8-MEF2B	BORCS8-MEF2B	BORCS8-MEF2B readthrough [Source:HGNC Symbol;Acc:HGNC:39979]	NA	#ffffbf	DPG 00: Constant
476022976925896	111064498736922	0,643111724522155	476022976925896	-104772345260794	0,666409185594631	476022976925896	723683409310976	0,000153239816609534	476022976925896	661467333464841	0,000580653545897948	476022976925896	383182306027238	0,0516602265950587	476022976925896	489956616131304	0,0121860926346288	476022976925896	988902555905445	1,03742448513013e-07	476022976925896	114468909455871	6,79105439226016e-10	476022976925896	111812660333752	1,52495873190572e-09	ENSG00000064490	RFXANK	RFXANK	regulatory factor X associated ankyrin containing protein [Source:HGNC Symbol;Acc:HGNC:9987]	8625	#ffffbf	DPG 00: Constant
471451648611077	-315071281681957	0,237465430086931	471451648611077	-643057555787909	0,00943218648339807	471451648611077	-717722962411575	0,00314604577072217	471451648611077	-943745470395814	8,47143036403432e-05	471451648611077	-140011959133224	3,71727588923013e-09	471451648611077	-703858892358891	0,00369039506121198	471451648611077	-967047877659358	4,21147643493472e-05	471451648611077	-468490007346944	0,0525869046761738	471451648611077	-55988331698381	0,0192119796146547	ENSG00000064545	TMEM161A	TMEM161A	transmembrane protein 161A [Source:HGNC Symbol;Acc:HGNC:26020]	54929	#ffffbf	DPG 00: Constant
163248862564531	130298962837086	0,530504115289809	163248862564531	-178285760710281	0,373205915657511	163248862564531	-730838723631298	0,969894947989422	163248862564531	584926223352573	0,999565153497771	163248862564531	-197258080475392	0,289788689977365	163248862564531	-254872938012804	0,1686199486207	163248862564531	143248344755023	0,440415831041701	163248862564531	477786730040959	0,00586758941097615	163248862564531	511969501410479	0,00298789428981082	ENSG00000064607	SUGP2	SUGP2	SURP and G-patch domain containing 2 [Source:HGNC Symbol;Acc:HGNC:18641]	10147	#ffffbf	DPG 00: Constant
8564516810675	115869259673047	0,0209328614423521	8564516810675	-119408469076035	0,0203011936369764	8564516810675	401468544965334	0,435286853364739	8564516810675	-144860810131404	0,785788585680628	8564516810675	130188605508836	0,00788078276478379	8564516810675	157270496993705	0,00160391939824949	8564516810675	577667490746582	0,224762657237203	8564516810675	704034071286238	0,894638392635381	8564516810675	295343009092375	0,545189858773052	ENSG00000064651	SLC12A2	SLC12A2	solute carrier family 12 member 2 [Source:HGNC Symbol;Acc:HGNC:10911]	6558	#ffffbf	DPG 00: Constant
239272347894106	684985337296594	0,00244722601918043	239272347894106	139632223420414	1,21793872409782e-10	239272347894106	128667181474786	2,38003608033094e-09	239272347894106	156258464140555	3,07897776291307e-13	239272347894106	125348397727427	4,95036448669633e-09	239272347894106	105606240667201	1,07694513725299e-06	239272347894106	208782650087552	0,371950065502722	239272347894106	392815220150779	0,0806313345866887	239272347894106	397666385301699	0,0747623365839687	ENSG00000064652	SNX24	SNX24	sorting nexin 24 [Source:HGNC Symbol;Acc:HGNC:21533]	28966	#ffffbf	DPG 00: Constant
302455917966022	112689484877528	5,30348330039937e-08	302455917966022	511565540585233	0,0208532989040178	302455917966022	12915509727171	2,18882108439716e-10	302455917966022	124464913721246	1,26125165985319e-09	302455917966022	140313792908447	4,42317354094684e-12	302455917966022	123062769024034	1,8501284987762e-09	302455917966022	245751436595282	5,92029138393467e-35	302455917966022	211413862771354	3,97245366085034e-26	302455917966022	203394621535376	2,18649343056636e-24	ENSG00000064703	DDX20	DDX20	DEAD-box helicase 20 [Source:HGNC Symbol;Acc:HGNC:2743]	11218	#ffffbf	DPG 00: Constant
427281349195185	-698874811284667	0,984222365691875	427281349195185	381648129449077	0,13214634837499	427281349195185	298867369362555	0,917567271565913	427281349195185	-298720452870896	0,9134249723145	427281349195185	-187226760627449	0,945469246522571	427281349195185	-25191130348716	0,927384012940376	427281349195185	-273059940071024	0,262447808420541	427281349195185	-179631201561827	0,476810777358477	427281349195185	-18971040057747	0,440804081885354	ENSG00000064726	BTBD1	BTBD1	BTB domain containing 1 [Source:HGNC Symbol;Acc:HGNC:1120]	53339	#ffffbf	DPG 00: Constant
351642579269832	-34513520955163	0,601296638190615	351642579269832	15180834114424	0,837034944141601	351642579269832	315668226440637	0,974884608293568	351642579269832	-183014638748191	0,968992536820965	351642579269832	-304075616697549	0,601352122982817	351642579269832	-136483213118437	0,813102749489228	351642579269832	-381718552575496	0,50851050103723	351642579269832	-263365410020479	0,646981884566113	351642579269832	-367130632716332	0,523529376989793	ENSG00000064932	SBNO2	SBNO2	strawberry notch homolog 2 [Source:HGNC Symbol;Acc:HGNC:29158]	22904	#ffffbf	DPG 00: Constant
146240987926001	-644348772485784	0,0192152430650343	146240987926001	-119410860322119	1,436903098103e-05	146240987926001	-70881576945589	0,00787492286541777	146240987926001	-896270170148509	0,000743724174591941	146240987926001	-177451550401489	0,953726039715099	146240987926001	-218924236398658	0,441519706013099	146240987926001	109585302812567	1,10630245766057e-05	146240987926001	125579298333831	4,35940469289759e-07	146240987926001	133762779575039	6,51492632417585e-08	ENSG00000064933	PMS1	PMS1	PMS1 homolog 1, mismatch repair system component [Source:HGNC Symbol;Acc:HGNC:9121]	5378	#ffffbf	DPG 00: Constant
667553429273569	-359869309874854	0,139985945933158	667553429273569	-899581731888359	7,11849179493672e-05	667553429273569	-25167048757379	0,299792746911106	667553429273569	-47975024644559	0,0399274794619967	667553429273569	-435228141162267	0,058058407077797	667553429273569	-939463692322589	3,07205400661591e-05	667553429273569	-100891442968182	4,46482859773824e-06	667553429273569	-64309273042186	0,00386654776758721	667553429273569	-734158290850607	0,000875531281785579	ENSG00000064961	HMG20B	HMG20B	high mobility group 20B [Source:HGNC Symbol;Acc:HGNC:5002]	10362	#ffffbf	DPG 00: Constant
660422222349282	14075772977093	0,842385042020875	660422222349282	509574138705976	0,458121505218036	660422222349282	128411794704294	0,0899432738640242	660422222349282	294394686392629	0,651156980927397	660422222349282	273146146396842	0,00204353676852897	660422222349282	243656742214141	0,00521806187130603	660422222349282	111086935404661	0,11473511283027	660422222349282	102006421139544	0,141340460913591	660422222349282	145370869514809	0,053470837780979	ENSG00000064989	CALCRL	CALCRL	calcitonin receptor like receptor [Source:HGNC Symbol;Acc:HGNC:16709]	10203	#ffffbf	DPG 00: Constant
575110563002955	372908461134676	0,00188611073839806	575110563002955	759507584064249	2,89814096296244e-11	575110563002955	467646154818823	5,16926524195224e-05	575110563002955	664672005108719	3,51824504428355e-09	575110563002955	593497190539462	1,28069927620546e-07	575110563002955	602020298893053	8,35904128547599e-08	575110563002955	111033767153845	3,63244662755605e-24	575110563002955	112221839537248	1,30685328696267e-24	575110563002955	104435611838408	9,69572058770857e-22	ENSG00000064995	TAF11	TAF11	TATA-box binding protein associated factor 11 [Source:HGNC Symbol;Acc:HGNC:11544]	6882	#ffffbf	DPG 00: Constant
366145987407013	639860102551513	0,000338668800587081	366145987407013	515026800203255	0,0041214993303841	366145987407013	737352788126264	2,29493144410723e-05	366145987407013	771013641645153	8,88111613104374e-06	366145987407013	101608340325668	0,589507307555659	366145987407013	399456834901981	0,0254458521605911	366145987407013	378998370503936	0,0311191538284746	366145987407013	63625938802664	0,000208322307081306	366145987407013	618415669028681	0,000314138303586744	ENSG00000065000	AP3D1	AP3D1	adaptor related protein complex 3 subunit delta 1 [Source:HGNC Symbol;Acc:HGNC:568]	8943	#ffffbf	DPG 00: Constant
568706317017178	-368542436032475	0,0499984591250036	568706317017178	-272686414470745	0,157251726993335	568706317017178	-609913068259218	0,00054082561250785	568706317017178	-598807183754217	0,000711295754658637	568706317017178	-964962325706601	2,45109071569096e-08	568706317017178	-777783003882336	9,21041647415301e-06	568706317017178	-100346297897059	5,44739378925886e-09	568706317017178	-96429821474496	2,13668076896623e-08	568706317017178	-834281326640721	1,13772203361444e-06	ENSG00000065029	ZNF76	ZNF76	zinc finger protein 76 [Source:HGNC Symbol;Acc:HGNC:13149]	7629	#ffffbf	DPG 00: Constant
416213782768497	71736417807978	0,00767335424143525	416213782768497	990819538553133	0,000163249479482003	416213782768497	852291862097385	0,00115507868905925	416213782768497	768112890853265	0,00356149269476343	416213782768497	735814483659052	0,00489675390679273	416213782768497	895829669113359	0,000603875056456653	416213782768497	916461853219021	0,000344546074144176	416213782768497	660779688526851	0,0106811859952998	416213782768497	672211472050983	0,00918046412037206	ENSG00000065060	BLTP3A	BLTP3A	bridge-like lipid transfer protein family member 3A [Source:HGNC Symbol;Acc:HGNC:21216]	54887	#ffffbf	DPG 00: Constant
116412158939704	80574663833398	2,97168769565413e-06	116412158939704	117042222436631	4,64402222518286e-12	116412158939704	984316974326787	6,13685930399808e-09	116412158939704	113234322707951	1,90869193636522e-11	116412158939704	100904638264445	2,12334822159406e-09	116412158939704	626905040577856	0,000279747125946193	116412158939704	950814786832874	1,34440144548011e-08	116412158939704	847574599379235	4,44698668357356e-07	116412158939704	94546069698083	1,52652988230688e-08	ENSG00000065135	GNAI3	GNAI3	G protein subunit alpha i3 [Source:HGNC Symbol;Acc:HGNC:4387]	2773	#ffffbf	DPG 00: Constant
277668215499617	-3088313809611	0,301157789823033	277668215499617	-835748296990441	0,00203146600983959	277668215499617	-132754164329301	0,664728219826339	277668215499617	-41369635174571	0,139206648218449	277668215499617	786070132770585	0,00288908746473397	277668215499617	656108299772401	0,014176471735344	277668215499617	217167825581624	5,36496830803e-17	277668215499617	21114406231622	3,8312433955787e-16	277668215499617	217503432710991	5,00289530051524e-17	ENSG00000065150	IPO5	IPO5	importin 5 [Source:HGNC Symbol;Acc:HGNC:6402]	3843	#ffffbf	DPG 00: Constant
557071949688701	-681570295663034	0,0121697271303989	557071949688701	-121936348063543	4,38662971353298e-06	557071949688701	-520719047662626	0,0545178072097583	557071949688701	-926235994580644	0,000451488429574593	557071949688701	-368179929135324	0,177202814080336	557071949688701	-241600462692723	0,399008328962882	557071949688701	793401319878784	0,00202015219075522	557071949688701	702136234553414	0,00656127415239765	557071949688701	660106571915286	0,0106623668512662	ENSG00000065183	WDR3	WDR3	WD repeat domain 3 [Source:HGNC Symbol;Acc:HGNC:12755]	10885	#ffffbf	DPG 00: Constant
265613783339912	-32708170189254	0,945397304679561	265613783339912	237851776555929	0,960169815000809	265613783339912	-97764710243677	0,984316020632905	265613783339912	-383141762792282	0,381276309601537	265613783339912	114272304831843	0,00501007314216913	265613783339912	254254173309494	0,565500575944482	265613783339912	-115913411560803	0,78508132002092	265613783339912	-559911458787709	0,16743740153176	265613783339912	-506390839779405	0,212920829925588	ENSG00000065243	PKN2	PKN2	protein kinase N2 [Source:HGNC Symbol;Acc:HGNC:9406]	5586	#ffffbf	DPG 00: Constant
557754566373662	-336185894249404	0,099096091657307	557754566373662	-662574918620811	0,00069942212415453	557754566373662	-262634588317458	0,195881123393475	557754566373662	-434248320511479	0,0261559199405842	557754566373662	-422976996942427	0,0281464989677294	557754566373662	-206257504798475	0,313145122992285	557754566373662	60231764654194	0,00132250225053427	557754566373662	596375520470006	0,00145260146487263	557754566373662	450086784465885	0,0176738182761658	ENSG00000065268	WDR18	WDR18	WD repeat domain 18 [Source:HGNC Symbol;Acc:HGNC:17956]	57418	#ffffbf	DPG 00: Constant
32883862616105	250273017531552	0,444474342488947	32883862616105	84105581645552	0,00352273215182801	32883862616105	297393971181461	0,924730770207947	32883862616105	-77934867840727	0,8217095740894	32883862616105	-40813292580377	0,167750514623612	32883862616105	-103260135388288	0,758089697866709	32883862616105	-422747084706589	0,140513644101118	32883862616105	-102368041009294	0,000249936157108892	32883862616105	-103188301957587	0,000217034441126869	ENSG00000065361	ERBB3	ERBB3	erb-b2 receptor tyrosine kinase 3 [Source:HGNC Symbol;Acc:HGNC:3431]	2065	#ffffbf	DPG 00: Constant
287798019479129	144097012856205	0,518191309998432	287798019479129	-29886069599948	0,135058297791109	287798019479129	363594758090046	0,0576762659320572	287798019479129	287468811571699	0,143592128869813	287798019479129	285756684904891	0,137935146061362	287798019479129	391774371308997	0,0393887698827021	287798019479129	139858579919176	3,39453493445878e-15	287798019479129	12280673547146	5,02827520471704e-12	287798019479129	124146863215753	2,82528031867737e-12	ENSG00000065427	KARS1	KARS1	lysyl-tRNA synthetase 1 [Source:HGNC Symbol;Acc:HGNC:6215]	3735	#ffffbf	DPG 00: Constant
162117746429698	-672685954408436	0,00429221795751808	162117746429698	-113323639506382	1,13601416378692e-06	162117746429698	-715084362251448	0,00187586144102577	162117746429698	-871015911630876	0,000140875159967548	162117746429698	-466819698084031	0,043632794015876	162117746429698	-755495026613034	0,000925605424868291	162117746429698	-21680031953054	0,353694931304394	162117746429698	-878301112691198	0,727912219933474	162117746429698	692361254778313	0,781695382532021	ENSG00000065457	ADAT1	ADAT1	adenosine deaminase tRNA specific 1 [Source:HGNC Symbol;Acc:HGNC:228]	23536	#ffffbf	DPG 00: Constant
19544478839456	-20229696960634	0,934172042732854	19544478839456	-132077411622043	0,637965894256484	19544478839456	-260960963234185	0,298522333170476	19544478839456	587100825940744	0,0150382978033861	19544478839456	-156995559955168	8,53932613010741e-12	19544478839456	-579677589994957	0,0139824369509232	19544478839456	-23996709968196	1,5682181712553e-25	19544478839456	-232696308856767	5,58919953113207e-24	19544478839456	-226066648356712	5,03361065523501e-23	ENSG00000065485	PDIA5	PDIA5	protein disulfide isomerase family A member 5 [Source:HGNC Symbol;Acc:HGNC:24811]	10954	#ffffbf	DPG 00: Constant
241526948273996	388282654907193	0,132064786975633	241526948273996	466323461906513	0,998745512962144	241526948273996	429043530738154	0,0825100817050391	241526948273996	256348987823275	0,325758176781547	241526948273996	67342802563863	0,00423259714736989	241526948273996	349655175693538	0,161013441571415	241526948273996	143212590036059	3,40387993002725e-10	241526948273996	149134369650203	6,14167614566804e-11	241526948273996	157283533358238	4,44584466021476e-12	ENSG00000065491	TBC1D22B	TBC1D22B	TBC1 domain family member 22B [Source:HGNC Symbol;Acc:HGNC:21602]	55633	#ffffbf	DPG 00: Constant
104669907289912	-425734482534878	0,0285371806172429	104669907289912	-525744110906073	0,00566474602230723	104669907289912	-719989337159323	9,65104311799518e-05	104669907289912	-539006793721192	0,00396984234095291	104669907289912	-103133463018697	1,31793051809272e-08	104669907289912	-108922178462711	2,08152708681914e-09	104669907289912	-422223268564511	0,0224230207049705	104669907289912	-464507262461593	0,0115672798649593	104669907289912	-522939876656195	0,00416625752368416	ENSG00000065518	NDUFB4	NDUFB4	NADH:ubiquinone oxidoreductase subunit B4 [Source:HGNC Symbol;Acc:HGNC:7699]	4710	#ffffbf	DPG 00: Constant
876497339934076	-635096585654303	0,00203164147387525	876497339934076	-751926097614991	0,000199477881616986	876497339934076	-689893366794853	0,000590467634681224	876497339934076	-717973045374058	0,000378514401367303	876497339934076	-305537888084125	0,140017945510971	876497339934076	-605282802604016	0,00292046856212679	876497339934076	-334677203768436	0,100904136371992	876497339934076	-537557124487932	0,00686647046475492	876497339934076	-404989626807168	0,0426030319490335	ENSG00000065526	SPEN	SPEN	spen family transcriptional repressor [Source:HGNC Symbol;Acc:HGNC:17575]	23013	#ffffbf	DPG 00: Constant
714388554100058	-29363180541299	0,138462032991631	714388554100058	-574490648182007	0,00183446335187867	714388554100058	-31296176471672	0,0960073096134953	714388554100058	-412793343073544	0,0262069037525398	714388554100058	-813754481608928	0,672199415248177	714388554100058	-226917141282576	0,235076491029575	714388554100058	675939399250331	0,000151511772264041	714388554100058	404787355532075	0,0280012239476325	714388554100058	447617236105121	0,0140558984335751	ENSG00000065548	ZC3H15	ZC3H15	zinc finger CCCH-type containing 15 [Source:HGNC Symbol;Acc:HGNC:29528]	55854	#ffffbf	DPG 00: Constant
568862585855171	581243195521767	7,42151777205248e-05	568862585855171	316754468267257	0,0413014323765469	568862585855171	37225293184632	0,0123359394225861	568862585855171	40696041491577	0,00588034289425158	568862585855171	608355458127165	2,07810931203173e-05	568862585855171	338673841792104	0,0233970385667936	568862585855171	248560055315841	0,0962833356228711	568862585855171	-456231829702533	0,776896466548388	568862585855171	-177419667239729	0,910542213609416	ENSG00000065559	MAP2K4	MAP2K4	mitogen-activated protein kinase kinase 4 [Source:HGNC Symbol;Acc:HGNC:6844]	6416	#ffffbf	DPG 00: Constant
125059883760745	180877156591601	1,13677205805682e-09	125059883760745	309012964539478	0,934063401909933	125059883760745	16755495044979	1,23724611384064e-08	125059883760745	177075569191411	1,6962053125586e-09	125059883760745	142728551758391	1,08338845038668e-06	125059883760745	136906456626364	3,59365089122738e-06	125059883760745	302043481165442	1,12568086964868e-25	125059883760745	29272065078562	3,32576960143031e-24	125059883760745	287902293404022	1,35392906599137e-23	ENSG00000065600	PACC1	PACC1	proton activated chloride channel 1 [Source:HGNC Symbol;Acc:HGNC:25593]	55248	#ffffbf	DPG 00: Constant
282621415972929	524226603497598	0,635212860762166	282621415972929	115951528791096	0,180449288728152	282621415972929	277109189458754	0,976669228643012	282621415972929	-879736869970679	0,457734294576092	282621415972929	136229254143098	0,120810430988012	282621415972929	186633921449567	0,0606543354468033	282621415972929	347970044155093	0,00480483258836152	282621415972929	434446947539005	0,000865699865772068	282621415972929	357346843566357	0,003905010936455	ENSG00000065609	SNAP91	SNAP91	synaptosome associated protein 91 [Source:HGNC Symbol;Acc:HGNC:14986]	9892	#ffffbf	DPG 00: Constant
383094983390823	224195608084989	0,596514552437006	383094983390823	51663585985981	0,912196380300764	383094983390823	154870106673481	0,701528055866666	383094983390823	375166413315065	0,934472634957635	383094983390823	142703804258045	4,51636803036691e-05	383094983390823	273771975642124	0,950441674795065	383094983390823	-762941685699453	0,0276514064351828	383094983390823	-583735058213856	0,0946569156128514	383094983390823	-483472810330565	0,167882090070431	ENSG00000065613	SLK	SLK	STE20 like kinase [Source:HGNC Symbol;Acc:HGNC:11088]	9748	#ffffbf	DPG 00: Constant
17072419274517	-269056703803817	0,162967208909399	17072419274517	-240461813384616	0,223806124661454	17072419274517	161132269945287	0,937631684631391	17072419274517	-922376337186853	0,652987610013164	17072419274517	-852050930950167	0,659403224862745	17072419274517	-44485551457798	0,0116503263508456	17072419274517	158858652377951	0,371572177966393	17072419274517	250699756071576	0,151314716350939	17072419274517	402434732199202	0,0156488333230033	ENSG00000065615	CYB5R4	CYB5R4	cytochrome b5 reductase 4 [Source:HGNC Symbol;Acc:HGNC:20147]	51167	#ffffbf	DPG 00: Constant
17072419274517	-269056703803817	0,162967208909399	17072419274517	-240461813384616	0,223806124661454	17072419274517	161132269945287	0,937631684631391	17072419274517	-922376337186853	0,652987610013164	17072419274517	-852050930950167	0,659403224862745	17072419274517	-44485551457798	0,0116503263508456	17072419274517	158858652377951	0,371572177966393	17072419274517	250699756071576	0,151314716350939	17072419274517	402434732199202	0,0156488333230033	ENSG00000065615	CYB5R4	CYB5R4	cytochrome b5 reductase 4 [Source:HGNC Symbol;Acc:HGNC:20147]	123956252	#ffffbf	DPG 00: Constant
173501739515118	-456927274908979	0,0568866093583713	173501739515118	-142923128054297	8,79729015363539e-10	173501739515118	-326569509824204	0,171045922122453	173501739515118	-392718649413308	0,0953520640552971	173501739515118	-745073333153106	0,000883927920430116	173501739515118	-10468169920401	3,21518342747225e-06	173501739515118	-335373430576725	0,142066160372317	173501739515118	-347469448955979	0,127838008839592	173501739515118	-277614721829493	0,226377441667926	ENSG00000065665	SEC61A2	SEC61A2	SEC61 translocon subunit alpha 2 [Source:HGNC Symbol;Acc:HGNC:17702]	55176	#ffffbf	DPG 00: Constant
295817385031474	-911487955577642	0,901693721955045	295817385031474	538335075122859	0,326862406548055	295817385031474	106842128516765	0,0442757287200262	295817385031474	123507906531557	0,0213799787344365	295817385031474	315899012657892	9,46310586579461e-09	295817385031474	256231761044213	3,13963311854394e-06	295817385031474	707174113838748	1,87527233655117e-37	295817385031474	746184673389224	1,76462105783491e-41	295817385031474	747671005978328	1,11449516236268e-41	ENSG00000065675	PRKCQ	PRKCQ	protein kinase C theta [Source:HGNC Symbol;Acc:HGNC:9410]	5588	#ffffbf	DPG 00: Constant
283184451614841	634696935732503	0,880953429301714	283184451614841	-727247129824276	0,0425721106548563	283184451614841	246916284031334	0,512146301331671	283184451614841	217048228954645	0,578265856772048	283184451614841	-258697593313212	0,473339135544405	283184451614841	462113084240827	0,198237709394396	283184451614841	481019933245433	0,158167426685213	283184451614841	64173262092411	0,0591256992604448	283184451614841	632935010096125	0,0624685282251792	ENSG00000065717	TLE2	TLE2	TLE family member 2, transcriptional corepressor [Source:HGNC Symbol;Acc:HGNC:11838]	7089	#ffffbf	DPG 00: Constant
565287327796592	131132611398292	9,70922734670411e-22	565287327796592	125487254167208	1,02487048238511e-19	565287327796592	137180504267225	3,65572706696752e-24	565287327796592	116454423845754	1,16606241197895e-17	565287327796592	127731394985445	2,66394182730485e-21	565287327796592	125542389110939	1,58664731893595e-20	565287327796592	151336954621007	1,93799623065491e-29	565287327796592	157957192239595	4,9199045035216e-32	565287327796592	153016902061721	2,01975489183303e-30	ENSG00000065802	ASB1	ASB1	ankyrin repeat and SOCS box containing 1 [Source:HGNC Symbol;Acc:HGNC:16011]	51665	#ffffbf	DPG 00: Constant
133080418568239	153883688605638	0,576777774551563	133080418568239	-538441960088272	0,0192002160585351	133080418568239	105813977202079	0,686073643882072	133080418568239	-283206666109648	0,239851773560798	133080418568239	-150030189661088	0,538802857254063	133080418568239	-747988105489821	0,000784366884891809	133080418568239	-218249268323322	1,55407842425508e-23	133080418568239	-252879536813551	8,0451162404855e-31	133080418568239	-246618103372861	1,20635366592542e-29	ENSG00000065809	FAM107B	FAM107B	family with sequence similarity 107 member B [Source:HGNC Symbol;Acc:HGNC:23726]	83641	#ffffbf	DPG 00: Constant
199201648260975	35609289423444	0,424275695299986	199201648260975	200763797181515	0,968045167454712	199201648260975	125167905110259	0,782843882702084	199201648260975	195435806337438	0,999644464637507	199201648260975	-490403921710575	0,218894748451287	199201648260975	460574365340108	0,921174686143721	199201648260975	-13932908911842	0,000375311128894899	199201648260975	-153968504324315	9,41108096176591e-05	199201648260975	-157154892285042	6,45328761527407e-05	ENSG00000065833	ME1	ME1	malic enzyme 1 [Source:HGNC Symbol;Acc:HGNC:6983]	4199	#ffffbf	DPG 00: Constant
12351457097254	-356434072587977	0,169899427512211	12351457097254	508648700616728	0,858465537494328	12351457097254	531944540399707	0,0275632819386423	12351457097254	390038430527033	0,115691143289402	12351457097254	11366739371341	9,51061121990605e-07	12351457097254	59127819677605	0,0134783433396436	12351457097254	147312249215065	1,22512354868048e-10	12351457097254	162643753359774	1,24446826872528e-12	12351457097254	163680442043138	8,62525096776835e-13	ENSG00000065882	TBC1D1	TBC1D1	TBC1 domain family member 1 [Source:HGNC Symbol;Acc:HGNC:11578]	23216	#ffffbf	DPG 00: Constant
485663222956261	-4840266978176	0,02563667143307	485663222956261	-296136744048486	0,200332465891812	485663222956261	-270032294952149	0,232083934557843	485663222956261	-229989596595548	0,316432942711327	485663222956261	-190732739650168	0,402320004910381	485663222956261	-341594179594584	0,111266757125504	485663222956261	-492197866579069	0,0181313488578653	485663222956261	-552881259479306	0,00679395437928163	485663222956261	-531863056261867	0,0099680410444223	ENSG00000065883	CDK13	CDK13	cyclin dependent kinase 13 [Source:HGNC Symbol;Acc:HGNC:1733]	8621	#ffffbf	DPG 00: Constant
20279122271286	4647910469398	0,0660806744809731	20279122271286	116382841530231	0,697396283921486	20279122271286	-451379123691317	0,0713769577246235	20279122271286	-192838967413018	0,476347861865139	20279122271286	-380074790689156	0,126502901379807	20279122271286	-56841804709201	0,84032306668778	20279122271286	-785872207383066	0,00101343324057046	20279122271286	-74855636423409	0,00182229611589451	20279122271286	-765129604876772	0,0012893877176031	ENSG00000065923	SLC9A7	SLC9A7	solute carrier family 9 member A7 [Source:HGNC Symbol;Acc:HGNC:17123]	84679	#ffffbf	DPG 00: Constant
388543597943796	58119334913756	0,00473926588833691	388543597943796	458702044678797	0,860662813702154	388543597943796	164466034032182	1,6095837542433e-17	388543597943796	1091987962998	2,31661602867254e-08	388543597943796	154579064320509	1,04989769363066e-15	388543597943796	119758960755994	7,60469211180116e-10	388543597943796	234306923228514	0,261036714722075	388543597943796	252373339915237	0,225555924207725	388543597943796	217185063855019	0,298399050932797	ENSG00000065970	FOXJ2	FOXJ2	forkhead box J2 [Source:HGNC Symbol;Acc:HGNC:24818]	55810	#ffffbf	DPG 00: Constant
972306137210776	174569570000054	0,400742775592313	972306137210776	-886663572188347	0,687000302190509	972306137210776	396778492909039	0,0304005083217691	972306137210776	2741261544538	0,149344900297656	972306137210776	364184615888877	0,0457270184201057	972306137210776	490195429702819	0,00653825616167669	972306137210776	159715463649977	1,11872609535265e-20	972306137210776	152438330493258	5,88737815592735e-19	972306137210776	156361573949178	6,97847118071107e-20	ENSG00000065978	YBX1	YBX1	Y-box binding protein 1 [Source:HGNC Symbol;Acc:HGNC:8014]	4904	#ffffbf	DPG 00: Constant
827042643068094	-240957151931342	0,613838706441122	827042643068094	-300004019691966	0,517859445905533	827042643068094	244393893504141	0,578582203615052	827042643068094	-664790378994965	0,112180056764686	827042643068094	23723228688304	0,578241345103535	827042643068094	435269586050377	0,29705936887948	827042643068094	850305436542625	0,0303498047134944	827042643068094	121350163824121	0,00205516319543939	827042643068094	114549635707493	0,00353045263218255	ENSG00000065989	PDE4A	PDE4A	phosphodiesterase 4A [Source:HGNC Symbol;Acc:HGNC:8780]	5141	#ffffbf	DPG 00: Constant
458916595077177	-906286632156403	4,37943248610551e-06	458916595077177	-548211217501981	0,00689460788465091	458916595077177	-154332193279947	2,03537529466487e-15	458916595077177	-120382382401226	5,77532846255842e-10	458916595077177	-154801263177533	1,11012552105955e-15	458916595077177	-120510076754324	5,10963558853573e-10	458916595077177	-158558714796391	2,26314823356227e-16	458916595077177	-166512263872213	5,68170338797576e-18	458916595077177	-157600240463159	2,16885226392934e-16	ENSG00000066027	PPP2R5A	PPP2R5A	protein phosphatase 2 regulatory subunit B'alpha [Source:HGNC Symbol;Acc:HGNC:9309]	5525	#ffffbf	DPG 00: Constant
183323853308944	-218345009601019	0,780082262689489	183323853308944	620878436741703	0,355285678592545	183323853308944	132374718414374	0,0868286160369762	183323853308944	311811103403338	0,00147981076147361	183323853308944	355610941552157	0,000369267662024744	183323853308944	327346779630405	0,000932719745260319	183323853308944	421394463316026	3,17192514026956e-05	183323853308944	445895770185122	1,26575854276697e-05	183323853308944	480598466640918	2,97934184467547e-06	ENSG00000066032	CTNNA2	CTNNA2	catenin alpha 2 [Source:HGNC Symbol;Acc:HGNC:2510]	1496	#ffffbf	DPG 00: Constant
11211020920996	311232372811453	0,0228103386042561	11211020920996	-778569941634325	0,637965894256484	11211020920996	397734801074165	0,00240084509793345	11211020920996	375884620174477	0,00427619319742916	11211020920996	397921979256667	0,00213448752328153	11211020920996	494924025863686	0,000121180784663875	11211020920996	104824711575042	2,87516631371514e-17	11211020920996	116221775754731	5,79756674304506e-21	11211020920996	118769718956094	5,89837907292118e-22	ENSG00000066044	ELAVL1	ELAVL1	ELAV like RNA binding protein 1 [Source:HGNC Symbol;Acc:HGNC:3312]	1994	#ffffbf	DPG 00: Constant
674725505806836	396916561683675	0,199659084932154	674725505806836	486966768188309	0,987709992730161	674725505806836	61241748569997	0,0340223947953728	674725505806836	204686815394305	0,519818070798105	674725505806836	975801806896876	0,000501774939798556	674725505806836	288096745901442	0,343563643937306	674725505806836	302158083200357	0,923429677467726	674725505806836	-476133142563063	0,0944699987686633	674725505806836	-37656869582675	0,191759721249471	ENSG00000066084	DIP2B	DIP2B	disco interacting protein 2 homolog B [Source:HGNC Symbol;Acc:HGNC:29284]	57609	#ffffbf	DPG 00: Constant
230832582553927	169442831634119	1,24896167790239e-17	230832582553927	110751706014921	3,31808682257564e-08	230832582553927	175438044537686	5,44936689072628e-19	230832582553927	170778313916361	4,43848108115761e-18	230832582553927	170354576502944	5,01886194121041e-18	230832582553927	170421729908697	5,59009365869549e-18	230832582553927	289068670197608	1,29453953526977e-49	230832582553927	266059411504304	2,90636215934186e-42	230832582553927	27212927716586	3,50930313370345e-44	ENSG00000066117	SMARCD1	SMARCD1	SWI/SNF related, matrix associated, actin dependent regulator of chromatin, subfamily d, member 1 [Source:HGNC Symbol;Acc:HGNC:11106]	6602	#ffffbf	DPG 00: Constant
149329965865264	435688020099655	0,0159134946688947	149329965865264	102429878472885	0,637889176201041	149329965865264	528904678250367	0,00248292573089635	149329965865264	415773027060157	0,0195115212421543	149329965865264	422232769219644	0,0161770866650522	149329965865264	312493269542834	0,0855914507863648	149329965865264	126129045801131	3,72010428671542e-14	149329965865264	122028672496172	2,4610387966321e-13	149329965865264	123243821896551	1,34146611023022e-13	ENSG00000066135	KDM4A	KDM4A	lysine demethylase 4A [Source:HGNC Symbol;Acc:HGNC:22978]	9682	#ffffbf	DPG 00: Constant
709083146538364	-631000720964123	1,63191737326384e-05	709083146538364	-366163899412482	0,014067222288595	709083146538364	-381461226984768	0,00874432760013457	709083146538364	-513673527086318	0,000358653130797812	709083146538364	-493907177765987	0,000577415291357815	709083146538364	-356932059280326	0,0162013936474086	709083146538364	-51158166159647	0,000274428912423518	709083146538364	-409933597827533	0,00385149239269962	709083146538364	-398780404243347	0,00519395221691577	ENSG00000066136	NFYC	NFYC	nuclear transcription factor Y subunit gamma [Source:HGNC Symbol;Acc:HGNC:7806]	4802	#ffffbf	DPG 00: Constant
175355834221189	-766602116421401	0,00826211942833579	175355834221189	189220696043446	4,16565764460012e-12	175355834221189	-62547896437003	0,0280895368528915	175355834221189	266167250983801	0,394988032403879	175355834221189	-877423934123865	0,770519266060549	175355834221189	405040680743885	0,167978731420287	175355834221189	-997166163224414	0,000368400765806192	175355834221189	-522362092153996	0,060316130067805	175355834221189	-745145807328848	0,00658223300293885	ENSG00000066230	SLC9A3	SLC9A3	solute carrier family 9 member A3 [Source:HGNC Symbol;Acc:HGNC:11073]	6550	#ffffbf	DPG 00: Constant
[truncated: 19,489 more rows]

## Sheet: Fig3_TissueEnrichment
DPG00: Constant							DPG01: Constant Low
Tissue	Log10PValue	Tissue.Specific.Genes	fold.change	samples	Differentiation Pattern Group		Tissue	Log10PValue	Tissue.Specific.Genes	fold.change	samples	Differentiation Pattern Group
Adipose Tissue	0	12	50676724137931	5	DPG 00: Constant		Adipose Tissue	480060084758315	6	18638237159163	5	DPG 01: Constant Low
Adrenal Gland	0	44	940833697075513	3	DPG 00: Constant		Adrenal Gland	436515311938723	6	94370821059053	3	DPG 01: Constant Low
[truncated: 218 more rows]

## Sheet: Fig3_TFORA
DPG00: Constant													DPG01: Constant Low													DPG02: Insufficient Upregulation													DPG03: Favorable Upregulation
[truncated: 65,534 more rows]
[truncated: 74 more columns]

[truncated: 3 more sheets: OR CDX2 in DPG7or8, Fig3_GO, Fig3_CellNet]
