# Supplementary material for: Elimination of CDX2 restricts intestinal hybrid differentiation signatures in stem cell-derived hepatocyte-like cells
Source: Stem Cell Res Ther. 2025 Oct 7;16:543. doi: 10.1186/s13287-025-04696-6 (PMC12505559; doi:10.1186/s13287-025-04696-6)
Supplement: Supplementary file 6 — Additional file 6. [file 13287_2025_4696_MOESM6_ESM.xlsx]

## Sheet: Tabelle 1
time	diff	celltype	field of view	type	object identifier	area	mean	min	max
0	H124	WT	pos1	BC	1	92.655	0.398	0	1
1	H124	WT	pos1	BC	1	92.655	4.128	2	6
2	H124	WT	pos1	BC	1	92.655	5.696	4	7
3	H124	WT	pos1	BC	1	92.655	17.296	13	20
4	H124	WT	pos1	BC	1	92.655	11.217	7	13
5	H124	WT	pos1	BC	1	92.655	58.711	41	66
6	H124	WT	pos1	BC	1	92.655	86.054	61	95
7	H124	WT	pos1	BC	1	92.655	110.289	77	121
8	H124	WT	pos1	BC	1	92.655	137.957	95	151
9	H124	WT	pos1	BC	1	92.655	161.072	109	177
10	H124	WT	pos1	BC	1	92.655	182.296	110	201
11	H124	WT	pos1	BC	1	92.655	204.791	138	226
12	H124	WT	pos1	BC	1	92.655	211.754	118	234
13	H124	WT	pos1	BC	1	92.655	231.98	117	254
14	H124	WT	pos1	BC	1	92.655	235.933	119	254
15	H124	WT	pos1	BC	1	92.655	247.117	153	255
16	H124	WT	pos1	BC	1	92.655	248.504	156	255
17	H124	WT	pos1	BC	1	92.655	250.961	161	255
18	H124	WT	pos1	BC	1	92.655	249.872	139	255
19	H124	WT	pos1	BC	1	92.655	251.448	112	255
20	H124	WT	pos1	BC	1	92.655	251.663	170	255
21	H124	WT	pos1	BC	1	92.655	251.391	145	255
22	H124	WT	pos1	BC	1	92.655	249.652	148	255
23	H124	WT	pos1	BC	1	92.655	247.754	125	255
24	H124	WT	pos1	BC	1	92.655	246.252	107	255
0	H124	WT	pos1	BC	2	257.821	2.08	1	4
1	H124	WT	pos1	BC	2	257.821	5.087	3	7
2	H124	WT	pos1	BC	2	257.821	5.034	4	6
3	H124	WT	pos1	BC	2	257.821	13.859	12	16
4	H124	WT	pos1	BC	2	257.821	8.953	7	10
5	H124	WT	pos1	BC	2	257.821	44.273	37	50
6	H124	WT	pos1	BC	2	257.821	61.247	54	68
7	H124	WT	pos1	BC	2	257.821	75.407	66	83
8	H124	WT	pos1	BC	2	257.821	94.369	82	104
9	H124	WT	pos1	BC	2	257.821	109.357	94	119
10	H124	WT	pos1	BC	2	257.821	121.873	104	133
11	H124	WT	pos1	BC	2	257.821	135.147	118	148
12	H124	WT	pos1	BC	2	257.821	140.558	128	155
13	H124	WT	pos1	BC	2	257.821	155.659	143	171
14	H124	WT	pos1	BC	2	257.821	158.488	146	172
15	H124	WT	pos1	BC	2	257.821	172.09	157	184
16	H124	WT	pos1	BC	2	257.821	173.47	155	185
17	H124	WT	pos1	BC	2	257.821	181.957	165	195
18	H124	WT	pos1	BC	2	257.821	176.606	161	190
19	H124	WT	pos1	BC	2	257.821	182.661	166	195
20	H124	WT	pos1	BC	2	257.821	177.514	161	190
21	H124	WT	pos1	BC	2	257.821	175.239	159	188
22	H124	WT	pos1	BC	2	257.821	171.19	159	184
23	H124	WT	pos1	BC	2	257.821	167.016	156	182
24	H124	WT	pos1	BC	2	257.821	163.103	152	175
0	H124	WT	pos1	BC	3	25.782	0.047	0	1
1	H124	WT	pos1	BC	3	25.782	2.859	2	4
2	H124	WT	pos1	BC	3	25.782	5.578	5	6
3	H124	WT	pos1	BC	3	25.782	18.742	16	21
4	H124	WT	pos1	BC	3	25.782	12.383	10	15
5	H124	WT	pos1	BC	3	25.782	64.523	55	75
6	H124	WT	pos1	BC	3	25.782	94.188	78	108
7	H124	WT	pos1	BC	3	25.782	118.648	95	140
8	H124	WT	pos1	BC	3	25.782	146.422	114	175
9	H124	WT	pos1	BC	3	25.782	164.359	123	203
10	H124	WT	pos1	BC	3	25.782	188.516	142	229
11	H124	WT	pos1	BC	3	25.782	222.016	181	255
12	H124	WT	pos1	BC	3	25.782	236.836	199	255
13	H124	WT	pos1	BC	3	25.782	253.258	233	255
14	H124	WT	pos1	BC	3	25.782	254.789	248	255
15	H124	WT	pos1	BC	3	25.782	255	255	255
16	H124	WT	pos1	BC	3	25.782	255	255	255
17	H124	WT	pos1	BC	3	25.782	255	255	255
18	H124	WT	pos1	BC	3	25.782	255	255	255
19	H124	WT	pos1	BC	3	25.782	255	255	255
20	H124	WT	pos1	BC	3	25.782	255	255	255
21	H124	WT	pos1	BC	3	25.782	255	255	255
22	H124	WT	pos1	BC	3	25.782	255	255	255
23	H124	WT	pos1	BC	3	25.782	252.891	233	255
24	H124	WT	pos1	BC	3	25.782	248.078	206	255
0	H124	WT	pos1	BC	4	94.266	2.547	1	4
1	H124	WT	pos1	BC	4	94.266	5.874	4	8
2	H124	WT	pos1	BC	4	94.266	5.835	4	7
3	H124	WT	pos1	BC	4	94.266	16.607	13	19
4	H124	WT	pos1	BC	4	94.266	9.983	7	11
5	H124	WT	pos1	BC	4	94.266	50.868	35	56
6	H124	WT	pos1	BC	4	94.266	71.957	53	78
7	H124	WT	pos1	BC	4	94.266	90.517	64	97
8	H124	WT	pos1	BC	4	94.266	111.949	87	120
9	H124	WT	pos1	BC	4	94.266	128.84	101	136
10	H124	WT	pos1	BC	4	94.266	145.276	116	155
11	H124	WT	pos1	BC	4	94.266	161.692	134	171
12	H124	WT	pos1	BC	4	94.266	167.342	144	178
13	H124	WT	pos1	BC	4	94.266	186.812	164	196
14	H124	WT	pos1	BC	4	94.266	190.801	169	201
15	H124	WT	pos1	BC	4	94.266	205.908	180	216
16	H124	WT	pos1	BC	4	94.266	203.479	176	214
17	H124	WT	pos1	BC	4	94.266	215.66	182	228
18	H124	WT	pos1	BC	4	94.266	209.635	182	222
19	H124	WT	pos1	BC	4	94.266	218.363	184	232
20	H124	WT	pos1	BC	4	94.266	211.718	180	224
21	H124	WT	pos1	BC	4	94.266	212.994	174	226
22	H124	WT	pos1	BC	4	94.266	207.765	169	222
23	H124	WT	pos1	BC	4	94.266	201.677	162	216
24	H124	WT	pos1	BC	4	94.266	199.812	164	213
0	H124	WT	pos1	BC	5	10.877	1	1	1
1	H124	WT	pos1	BC	5	10.877	5.481	4	7
2	H124	WT	pos1	BC	5	10.877	8.796	8	10
3	H124	WT	pos1	BC	5	10.877	24.907	22	28
4	H124	WT	pos1	BC	5	10.877	14.204	12	16
5	H124	WT	pos1	BC	5	10.877	63.685	47	73
6	H124	WT	pos1	BC	5	10.877	84.463	62	98
7	H124	WT	pos1	BC	5	10.877	102.778	70	119
8	H124	WT	pos1	BC	5	10.877	123.833	87	140
9	H124	WT	pos1	BC	5	10.877	136.537	104	150
10	H124	WT	pos1	BC	5	10.877	151.87	114	166
11	H124	WT	pos1	BC	5	10.877	162.926	126	184
12	H124	WT	pos1	BC	5	10.877	168.5	134	187
13	H124	WT	pos1	BC	5	10.877	189.444	163	203
14	H124	WT	pos1	BC	5	10.877	186.352	171	196
15	H124	WT	pos1	BC	5	10.877	199.574	171	207
16	H124	WT	pos1	BC	5	10.877	196.111	178	209
17	H124	WT	pos1	BC	5	10.877	209.852	194	221
18	H124	WT	pos1	BC	5	10.877	209.093	193	220
19	H124	WT	pos1	BC	5	10.877	211.296	196	220
20	H124	WT	pos1	BC	5	10.877	202.278	183	214
21	H124	WT	pos1	BC	5	10.877	200.759	182	211
22	H124	WT	pos1	BC	5	10.877	191.704	171	203
23	H124	WT	pos1	BC	5	10.877	176.833	150	194
24	H124	WT	pos1	BC	5	10.877	159.667	130	180
0	H124	WT	pos1	BC	6	410.903	0.195	0	1
1	H124	WT	pos1	BC	6	410.903	2.955	1	5
2	H124	WT	pos1	BC	6	410.903	4.16	3	5
3	H124	WT	pos1	BC	6	410.903	13.041	10	16
4	H124	WT	pos1	BC	6	410.903	8.202	6	10
5	H124	WT	pos1	BC	6	410.903	42.132	32	49
6	H124	WT	pos1	BC	6	410.903	59.724	46	69
7	H124	WT	pos1	BC	6	410.903	75.264	59	87
8	H124	WT	pos1	BC	6	410.903	94.038	72	108
9	H124	WT	pos1	BC	6	410.903	107.915	87	124
10	H124	WT	pos1	BC	6	410.903	121.765	100	139
11	H124	WT	pos1	BC	6	410.903	134.588	112	153
12	H124	WT	pos1	BC	6	410.903	137.916	116	158
13	H124	WT	pos1	BC	6	410.903	152.278	122	172
14	H124	WT	pos1	BC	6	410.903	152.478	123	171
15	H124	WT	pos1	BC	6	410.903	162.42	125	185
16	H124	WT	pos1	BC	6	410.903	160.744	127	182
17	H124	WT	pos1	BC	6	410.903	170.741	131	193
18	H124	WT	pos1	BC	6	410.903	165.119	127	188
19	H124	WT	pos1	BC	6	410.903	169.451	133	192
20	H124	WT	pos1	BC	6	410.903	163.904	128	187
21	H124	WT	pos1	BC	6	410.903	164.242	129	187
22	H124	WT	pos1	BC	6	410.903	158.606	124	181
23	H124	WT	pos1	BC	6	410.903	153.661	121	177
24	H124	WT	pos1	BC	6	410.903	151.879	120	174
0	H124	WT	pos1	BC	7	54.384	1.526	1	2
1	H124	WT	pos1	BC	7	54.384	5.089	4	7
2	H124	WT	pos1	BC	7	54.384	6.074	5	7
3	H124	WT	pos1	BC	7	54.384	17.356	15	19
4	H124	WT	pos1	BC	7	54.384	10.444	8	11
5	H124	WT	pos1	BC	7	54.384	51.404	42	57
6	H124	WT	pos1	BC	7	54.384	72.23	61	78
7	H124	WT	pos1	BC	7	54.384	89.011	76	96
8	H124	WT	pos1	BC	7	54.384	110.463	97	117
9	H124	WT	pos1	BC	7	54.384	127.385	109	134
10	H124	WT	pos1	BC	7	54.384	145.441	126	154
11	H124	WT	pos1	BC	7	54.384	163.574	139	173
12	H124	WT	pos1	BC	7	54.384	168.47	144	179
13	H124	WT	pos1	BC	7	54.384	184.996	159	196
14	H124	WT	pos1	BC	7	54.384	182.115	158	192
15	H124	WT	pos1	BC	7	54.384	189.993	160	200
16	H124	WT	pos1	BC	7	54.384	184.73	150	198
17	H124	WT	pos1	BC	7	54.384	193.181	147	207
18	H124	WT	pos1	BC	7	54.384	183.963	145	195
19	H124	WT	pos1	BC	7	54.384	189.874	161	203
20	H124	WT	pos1	BC	7	54.384	180.656	153	192
21	H124	WT	pos1	BC	7	54.384	178.737	148	190
22	H124	WT	pos1	BC	7	54.384	174.604	146	186
23	H124	WT	pos1	BC	7	54.384	169.956	148	182
24	H124	WT	pos1	BC	7	54.384	166.607	147	178
0	H124	WT	pos1	BC	8	42.299	0.057	0	1
1	H124	WT	pos1	BC	8	42.299	2.424	1	4
2	H124	WT	pos1	BC	8	42.299	2.481	2	3
3	H124	WT	pos1	BC	8	42.299	7.362	5	9
4	H124	WT	pos1	BC	8	42.299	4.614	3	6
5	H124	WT	pos1	BC	8	42.299	24.824	14	32
6	H124	WT	pos1	BC	8	42.299	39.971	24	49
7	H124	WT	pos1	BC	8	42.299	54.443	41	63
8	H124	WT	pos1	BC	8	42.299	71.733	57	80
9	H124	WT	pos1	BC	8	42.299	87.514	73	95
10	H124	WT	pos1	BC	8	42.299	103.981	94	111
11	H124	WT	pos1	BC	8	42.299	120.662	112	128
12	H124	WT	pos1	BC	8	42.299	129.019	119	136
13	H124	WT	pos1	BC	8	42.299	144.829	129	154
14	H124	WT	pos1	BC	8	42.299	148.695	130	160
15	H124	WT	pos1	BC	8	42.299	163.281	143	174
16	H124	WT	pos1	BC	8	42.299	162.6	139	176
17	H124	WT	pos1	BC	8	42.299	173.371	146	189
18	H124	WT	pos1	BC	8	42.299	172.257	150	187
19	H124	WT	pos1	BC	8	42.299	181.076	155	196
20	H124	WT	pos1	BC	8	42.299	176.471	152	191
21	H124	WT	pos1	BC	8	42.299	180.738	155	194
22	H124	WT	pos1	BC	8	42.299	177.19	151	191
23	H124	WT	pos1	BC	8	42.299	172.405	141	187
24	H124	WT	pos1	BC	8	42.299	170.614	133	185
0	H124	WT	pos1	BC	9	7.251	0	0	0
1	H124	WT	pos1	BC	9	7.251	3.778	3	4
2	H124	WT	pos1	BC	9	7.251	4	3	5
3	H124	WT	pos1	BC	9	7.251	9.361	8	11
4	H124	WT	pos1	BC	9	7.251	4.778	4	7
5	H124	WT	pos1	BC	9	7.251	25.472	17	34
6	H124	WT	pos1	BC	9	7.251	48.528	28	62
7	H124	WT	pos1	BC	9	7.251	65.889	41	83
8	H124	WT	pos1	BC	9	7.251	91.583	63	108
9	H124	WT	pos1	BC	9	7.251	101.361	61	124
10	H124	WT	pos1	BC	9	7.251	119.056	76	143
11	H124	WT	pos1	BC	9	7.251	135.806	80	167
12	H124	WT	pos1	BC	9	7.251	139.639	80	174
13	H124	WT	pos1	BC	9	7.251	163.667	104	193
14	H124	WT	pos1	BC	9	7.251	178.639	126	201
15	H124	WT	pos1	BC	9	7.251	200.5	162	218
16	H124	WT	pos1	BC	9	7.251	200.556	169	217
17	H124	WT	pos1	BC	9	7.251	211.333	188	225
18	H124	WT	pos1	BC	9	7.251	206.083	182	219
19	H124	WT	pos1	BC	9	7.251	213.861	186	229
20	H124	WT	pos1	BC	9	7.251	206.972	182	219
21	H124	WT	pos1	BC	9	7.251	192.056	168	206
22	H124	WT	pos1	BC	9	7.251	175.889	149	193
23	H124	WT	pos1	BC	9	7.251	165.389	143	179
24	H124	WT	pos1	BC	9	7.251	162.444	142	175
0	H124	WT	pos1	BC	10	16.92	0.714	0	2
1	H124	WT	pos1	BC	10	16.92	4.095	3	6
2	H124	WT	pos1	BC	10	16.92	4.357	4	5
3	H124	WT	pos1	BC	10	16.92	11.25	10	12
4	H124	WT	pos1	BC	10	16.92	6.119	6	7
5	H124	WT	pos1	BC	10	16.92	30.083	28	33
6	H124	WT	pos1	BC	10	16.92	39.798	37	42
7	H124	WT	pos1	BC	10	16.92	48.845	46	52
8	H124	WT	pos1	BC	10	16.92	59.06	53	62
9	H124	WT	pos1	BC	10	16.92	67.262	64	72
10	H124	WT	pos1	BC	10	16.92	75.345	68	79
11	H124	WT	pos1	BC	10	16.92	84.464	76	89
12	H124	WT	pos1	BC	10	16.92	88.833	81	93
13	H124	WT	pos1	BC	10	16.92	100.036	92	104
14	H124	WT	pos1	BC	10	16.92	101.869	92	106
15	H124	WT	pos1	BC	10	16.92	110.369	103	114
16	H124	WT	pos1	BC	10	16.92	110.571	101	115
17	H124	WT	pos1	BC	10	16.92	119.464	111	126
18	H124	WT	pos1	BC	10	16.92	119.155	110	125
19	H124	WT	pos1	BC	10	16.92	125.488	119	129
20	H124	WT	pos1	BC	10	16.92	123.5	117	129
21	H124	WT	pos1	BC	10	16.92	128.024	120	133
22	H124	WT	pos1	BC	10	16.92	126.798	120	131
23	H124	WT	pos1	BC	10	16.92	126.548	115	132
24	H124	WT	pos1	BC	10	16.92	125.94	115	133
0	H124	WT	pos2	BC	1	130.522	0.988	0	2
1	H124	WT	pos2	BC	1	130.522	2.535	1	4
2	H124	WT	pos2	BC	1	130.522	1.907	1	2
3	H124	WT	pos2	BC	1	130.522	5.12	4	6
4	H124	WT	pos2	BC	1	130.522	2.994	2	3
5	H124	WT	pos2	BC	1	130.522	15.34	14	17
6	H124	WT	pos2	BC	1	130.522	21.853	19	25
7	H124	WT	pos2	BC	1	130.522	27.495	24	31
8	H124	WT	pos2	BC	1	130.522	34.35	30	38
9	H124	WT	pos2	BC	1	130.522	40.147	34	44
10	H124	WT	pos2	BC	1	130.522	47.543	42	52
11	H124	WT	pos2	BC	1	130.522	53.478	47	59
12	H124	WT	pos2	BC	1	130.522	57.275	51	64
13	H124	WT	pos2	BC	1	130.522	63.573	56	70
14	H124	WT	pos2	BC	1	130.522	64.46	57	73
15	H124	WT	pos2	BC	1	130.522	71.091	63	78
16	H124	WT	pos2	BC	1	130.522	70.588	64	78
17	H124	WT	pos2	BC	1	130.522	76.106	69	83
18	H124	WT	pos2	BC	1	130.522	74.343	66	81
19	H124	WT	pos2	BC	1	130.522	78.073	70	85
20	H124	WT	pos2	BC	1	130.522	75.739	68	84
21	H124	WT	pos2	BC	1	130.522	77.875	68	86
22	H124	WT	pos2	BC	1	130.522	76.656	67	87
23	H124	WT	pos2	BC	1	130.522	76.62	67	86
24	H124	WT	pos2	BC	1	130.522	76.227	66	85
0	H124	WT	pos2	BC	2	138.982	3.125	1	4
1	H124	WT	pos2	BC	2	138.982	5.171	3	7
2	H124	WT	pos2	BC	2	138.982	3.028	2	4
3	H124	WT	pos2	BC	2	138.982	7.79	7	9
4	H124	WT	pos2	BC	2	138.982	4.374	4	5
5	H124	WT	pos2	BC	2	138.982	22.358	20	25
6	H124	WT	pos2	BC	2	138.982	31.438	27	35
7	H124	WT	pos2	BC	2	138.982	39.41	36	44
8	H124	WT	pos2	BC	2	138.982	48.928	44	54
9	H124	WT	pos2	BC	2	138.982	56.488	51	61
10	H124	WT	pos2	BC	2	138.982	65.548	59	70
11	H124	WT	pos2	BC	2	138.982	73.701	66	80
12	H124	WT	pos2	BC	2	138.982	79.919	71	87
13	H124	WT	pos2	BC	2	138.982	90.171	82	98
14	H124	WT	pos2	BC	2	138.982	93.439	84	102
15	H124	WT	pos2	BC	2	138.982	103.922	94	112
16	H124	WT	pos2	BC	2	138.982	105.317	95	112
17	H124	WT	pos2	BC	2	138.982	115.023	105	122
18	H124	WT	pos2	BC	2	138.982	115.171	106	122
19	H124	WT	pos2	BC	2	138.982	124.251	114	132
20	H124	WT	pos2	BC	2	138.982	122.875	113	130
21	H124	WT	pos2	BC	2	138.982	129.555	120	137
22	H124	WT	pos2	BC	2	138.982	128.99	119	136
23	H124	WT	pos2	BC	2	138.982	130.339	118	137
24	H124	WT	pos2	BC	2	138.982	131.265	121	138
0	H124	WT	pos2	BC	3	151.067	0.861	0	2
1	H124	WT	pos2	BC	3	151.067	2.697	1	4
2	H124	WT	pos2	BC	3	151.067	2.757	2	3
3	H124	WT	pos2	BC	3	151.067	7.848	6	9
4	H124	WT	pos2	BC	3	151.067	4.755	4	5
5	H124	WT	pos2	BC	3	151.067	23.672	21	27
6	H124	WT	pos2	BC	3	151.067	33.139	29	35
7	H124	WT	pos2	BC	3	151.067	41.021	36	44
8	H124	WT	pos2	BC	3	151.067	50.977	45	55
9	H124	WT	pos2	BC	3	151.067	59.255	53	64
10	H124	WT	pos2	BC	3	151.067	68.881	61	74
11	H124	WT	pos2	BC	3	151.067	76.671	68	82
12	H124	WT	pos2	BC	3	151.067	81.927	74	87
13	H124	WT	pos2	BC	3	151.067	91.623	82	97
14	H124	WT	pos2	BC	3	151.067	94.469	86	100
15	H124	WT	pos2	BC	3	151.067	104.109	93	111
16	H124	WT	pos2	BC	3	151.067	105.395	95	111
17	H124	WT	pos2	BC	3	151.067	113.7	104	120
18	H124	WT	pos2	BC	3	151.067	113.248	102	121
19	H124	WT	pos2	BC	3	151.067	120.805	109	128
20	H124	WT	pos2	BC	3	151.067	117.287	108	125
21	H124	WT	pos2	BC	3	151.067	122.047	112	132
22	H124	WT	pos2	BC	3	151.067	120.524	108	129
23	H124	WT	pos2	BC	3	151.067	120.112	110	130
24	H124	WT	pos2	BC	3	151.067	121.264	108	130
0	H124	WT	pos2	BC	4	31.422	0.013	0	1
1	H124	WT	pos2	BC	4	31.422	2.372	1	4
2	H124	WT	pos2	BC	4	31.422	3.09	3	4
3	H124	WT	pos2	BC	4	31.422	9.256	8	10
4	H124	WT	pos2	BC	4	31.422	5.628	4	6
5	H124	WT	pos2	BC	4	31.422	27.821	22	30
6	H124	WT	pos2	BC	4	31.422	39.897	32	43
7	H124	WT	pos2	BC	4	31.422	50.34	40	54
8	H124	WT	pos2	BC	4	31.422	63.199	51	69
9	H124	WT	pos2	BC	4	31.422	73.308	61	78
10	H124	WT	pos2	BC	4	31.422	84.776	73	89
11	H124	WT	pos2	BC	4	31.422	95.519	82	102
12	H124	WT	pos2	BC	4	31.422	103.545	93	109
13	H124	WT	pos2	BC	4	31.422	116.064	105	122
14	H124	WT	pos2	BC	4	31.422	119.66	108	125
15	H124	WT	pos2	BC	4	31.422	132.731	122	140
16	H124	WT	pos2	BC	4	31.422	132.846	121	138
17	H124	WT	pos2	BC	4	31.422	144.288	132	152
18	H124	WT	pos2	BC	4	31.422	141.064	128	148
19	H124	WT	pos2	BC	4	31.422	148.878	139	154
20	H124	WT	pos2	BC	4	31.422	144.942	135	152
21	H124	WT	pos2	BC	4	31.422	150.513	142	157
22	H124	WT	pos2	BC	4	31.422	147.59	139	153
23	H124	WT	pos2	BC	4	31.422	149.429	141	158
24	H124	WT	pos2	BC	4	31.422	149.776	140	156
0	H124	WT	pos2	BC	5	11.078	0	0	0
1	H124	WT	pos2	BC	5	11.078	3	2	4
2	H124	WT	pos2	BC	5	11.078	2.964	2	4
3	H124	WT	pos2	BC	5	11.078	8.036	6	9
4	H124	WT	pos2	BC	5	11.078	4.6	3	6
5	H124	WT	pos2	BC	5	11.078	24.873	20	29
6	H124	WT	pos2	BC	5	11.078	36.073	31	39
7	H124	WT	pos2	BC	5	11.078	47.855	43	51
8	H124	WT	pos2	BC	5	11.078	62.418	53	67
9	H124	WT	pos2	BC	5	11.078	73.927	66	79
10	H124	WT	pos2	BC	5	11.078	88.818	79	96
11	H124	WT	pos2	BC	5	11.078	104.345	89	111
12	H124	WT	pos2	BC	5	11.078	116.309	103	122
13	H124	WT	pos2	BC	5	11.078	131.8	115	141
14	H124	WT	pos2	BC	5	11.078	137.364	118	148
15	H124	WT	pos2	BC	5	11.078	152.491	136	161
16	H124	WT	pos2	BC	5	11.078	151.273	134	159
17	H124	WT	pos2	BC	5	11.078	158.582	145	169
18	H124	WT	pos2	BC	5	11.078	143.291	132	155
19	H124	WT	pos2	BC	5	11.078	153.673	147	166
20	H124	WT	pos2	BC	5	11.078	149.618	145	157
21	H124	WT	pos2	BC	5	11.078	152.745	147	163
22	H124	WT	pos2	BC	5	11.078	151.255	145	161
23	H124	WT	pos2	BC	5	11.078	148.382	142	158
24	H124	WT	pos2	BC	5	11.078	141.782	133	151
0	H124	WT	pos2	BC	6	78.756	0.051	0	1
1	H124	WT	pos2	BC	6	78.756	2.512	1	4
2	H124	WT	pos2	BC	6	78.756	3.762	3	4
3	H124	WT	pos2	BC	6	78.756	12.465	11	14
4	H124	WT	pos2	BC	6	78.756	8.179	7	9
5	H124	WT	pos2	BC	6	78.756	43.289	37	47
6	H124	WT	pos2	BC	6	78.756	63.527	56	68
7	H124	WT	pos2	BC	6	78.756	80.818	71	88
8	H124	WT	pos2	BC	6	78.756	101.289	92	108
9	H124	WT	pos2	BC	6	78.756	118.683	109	127
10	H124	WT	pos2	BC	6	78.756	137.903	127	145
11	H124	WT	pos2	BC	6	78.756	153.332	142	161
12	H124	WT	pos2	BC	6	78.756	163.187	149	173
13	H124	WT	pos2	BC	6	78.756	181.046	165	193
14	H124	WT	pos2	BC	6	78.756	184.105	171	197
15	H124	WT	pos2	BC	6	78.756	199.934	186	217
16	H124	WT	pos2	BC	6	78.756	198.174	184	212
17	H124	WT	pos2	BC	6	78.756	210.844	191	225
18	H124	WT	pos2	BC	6	78.756	205.537	186	219
19	H124	WT	pos2	BC	6	78.756	211.68	184	227
20	H124	WT	pos2	BC	6	78.756	203.499	171	219
21	H124	WT	pos2	BC	6	78.756	207.384	169	223
22	H124	WT	pos2	BC	6	78.756	202.008	167	216
23	H124	WT	pos2	BC	6	78.756	199.616	171	211
24	H124	WT	pos2	BC	6	78.756	191.407	167	205
0	H124	WT	pos2	BC	7	19.941	0.394	0	1
1	H124	WT	pos2	BC	7	19.941	2.606	2	3
2	H124	WT	pos2	BC	7	19.941	2	2	2
3	H124	WT	pos2	BC	7	19.941	5.646	5	6
4	H124	WT	pos2	BC	7	19.941	3.273	3	4
5	H124	WT	pos2	BC	7	19.941	18.081	17	20
6	H124	WT	pos2	BC	7	19.941	26.111	24	28
7	H124	WT	pos2	BC	7	19.941	33.646	31	36
8	H124	WT	pos2	BC	7	19.941	43.01	40	46
9	H124	WT	pos2	BC	7	19.941	51.879	48	56
10	H124	WT	pos2	BC	7	19.941	61.323	54	65
11	H124	WT	pos2	BC	7	19.941	70.162	64	73
12	H124	WT	pos2	BC	7	19.941	76.697	69	83
13	H124	WT	pos2	BC	7	19.941	87.636	78	93
14	H124	WT	pos2	BC	7	19.941	91.485	79	98
15	H124	WT	pos2	BC	7	19.941	104.141	89	108
16	H124	WT	pos2	BC	7	19.941	107.374	99	113
17	H124	WT	pos2	BC	7	19.941	118.818	111	122
18	H124	WT	pos2	BC	7	19.941	119.859	112	126
19	H124	WT	pos2	BC	7	19.941	129.283	122	134
20	H124	WT	pos2	BC	7	19.941	127.859	120	133
21	H124	WT	pos2	BC	7	19.941	135.626	128	140
22	H124	WT	pos2	BC	7	19.941	136.374	129	142
23	H124	WT	pos2	BC	7	19.941	139.949	130	148
24	H124	WT	pos2	BC	7	19.941	142.02	127	149
0	H124	WT	pos2	BC	8	17.725	0.023	0	1
1	H124	WT	pos2	BC	8	17.725	1.841	1	3
2	H124	WT	pos2	BC	8	17.725	1.83	1	2
3	H124	WT	pos2	BC	8	17.725	6	5	7
4	H124	WT	pos2	BC	8	17.725	3.886	3	4
5	H124	WT	pos2	BC	8	17.725	21.568	18	24
6	H124	WT	pos2	BC	8	17.725	31.659	25	34
7	H124	WT	pos2	BC	8	17.725	42.091	34	45
8	H124	WT	pos2	BC	8	17.725	53.443	44	58
9	H124	WT	pos2	BC	8	17.725	63.545	55	69
10	H124	WT	pos2	BC	8	17.725	74.443	63	81
11	H124	WT	pos2	BC	8	17.725	82.659	68	89
12	H124	WT	pos2	BC	8	17.725	88.602	72	96
13	H124	WT	pos2	BC	8	17.725	100.682	81	109
14	H124	WT	pos2	BC	8	17.725	104.625	87	113
15	H124	WT	pos2	BC	8	17.725	117.216	104	124
16	H124	WT	pos2	BC	8	17.725	119.307	106	127
17	H124	WT	pos2	BC	8	17.725	131.057	120	138
18	H124	WT	pos2	BC	8	17.725	132.591	125	139
19	H124	WT	pos2	BC	8	17.725	140.67	131	149
20	H124	WT	pos2	BC	8	17.725	137.477	126	144
21	H124	WT	pos2	BC	8	17.725	141.455	130	149
22	H124	WT	pos2	BC	8	17.725	139.33	131	145
23	H124	WT	pos2	BC	8	17.725	137.625	127	146
24	H124	WT	pos2	BC	8	17.725	138.795	129	148
0	H124	WT	pos2	BC	9	3.021	0	0	0
1	H124	WT	pos2	BC	9	3.021	2.133	2	3
2	H124	WT	pos2	BC	9	3.021	2.467	2	3
3	H124	WT	pos2	BC	9	3.021	6.867	6	8
4	H124	WT	pos2	BC	9	3.021	3.667	3	4
5	H124	WT	pos2	BC	9	3.021	19.2	16	21
6	H124	WT	pos2	BC	9	3.021	31.2	26	36
7	H124	WT	pos2	BC	9	3.021	45.4	38	57
8	H124	WT	pos2	BC	9	3.021	57.267	47	73
9	H124	WT	pos2	BC	9	3.021	72.333	55	88
10	H124	WT	pos2	BC	9	3.021	92.133	73	110
11	H124	WT	pos2	BC	9	3.021	109.933	90	124
12	H124	WT	pos2	BC	9	3.021	116.133	93	133
13	H124	WT	pos2	BC	9	3.021	119.867	92	139
14	H124	WT	pos2	BC	9	3.021	122.933	101	141
15	H124	WT	pos2	BC	9	3.021	139.8	114	160
16	H124	WT	pos2	BC	9	3.021	149.6	126	166
17	H124	WT	pos2	BC	9	3.021	164.533	142	178
18	H124	WT	pos2	BC	9	3.021	166.2	154	173
19	H124	WT	pos2	BC	9	3.021	175.2	168	180
20	H124	WT	pos2	BC	9	3.021	167.867	163	171
21	H124	WT	pos2	BC	9	3.021	164.933	157	170
22	H124	WT	pos2	BC	9	3.021	150.733	145	158
23	H124	WT	pos2	BC	9	3.021	151.467	147	159
24	H124	WT	pos2	BC	9	3.021	148.733	144	154
0	H124	WT	pos2	BC	10	4.834	0	0	0
1	H124	WT	pos2	BC	10	4.834	4.583	4	6
2	H124	WT	pos2	BC	10	4.834	4.5	4	5
3	H124	WT	pos2	BC	10	4.834	9.417	9	10
4	H124	WT	pos2	BC	10	4.834	4.375	4	5
5	H124	WT	pos2	BC	10	4.834	19.583	19	20
6	H124	WT	pos2	BC	10	4.834	24.917	24	26
7	H124	WT	pos2	BC	10	4.834	30.917	29	33
8	H124	WT	pos2	BC	10	4.834	39.667	37	41
9	H124	WT	pos2	BC	10	4.834	55.833	52	59
10	H124	WT	pos2	BC	10	4.834	73.333	67	76
11	H124	WT	pos2	BC	10	4.834	88.167	79	93
12	H124	WT	pos2	BC	10	4.834	101.208	86	106
13	H124	WT	pos2	BC	10	4.834	109.625	85	120
14	H124	WT	pos2	BC	10	4.834	111.292	81	123
15	H124	WT	pos2	BC	10	4.834	126.958	105	138
16	H124	WT	pos2	BC	10	4.834	126.083	103	142
17	H124	WT	pos2	BC	10	4.834	134.208	108	149
18	H124	WT	pos2	BC	10	4.834	112.417	99	121
19	H124	WT	pos2	BC	10	4.834	115.458	107	120
20	H124	WT	pos2	BC	10	4.834	106.333	94	113
21	H124	WT	pos2	BC	10	4.834	108.083	93	116
22	H124	WT	pos2	BC	10	4.834	105.5	97	113
23	H124	WT	pos2	BC	10	4.834	106.25	97	113
24	H124	WT	pos2	BC	10	4.834	105.458	95	114
0	H124	WT	pos3	BC	1	381.092	0.824	0	2
1	H124	WT	pos3	BC	1	381.092	2.4	1	4
2	H124	WT	pos3	BC	1	381.092	2.056	1	3
3	H124	WT	pos3	BC	1	381.092	6.795	5	8
4	H124	WT	pos3	BC	1	381.092	4.319	4	5
5	H124	WT	pos3	BC	1	381.092	24.143	21	27
6	H124	WT	pos3	BC	1	381.092	36.385	32	41
7	H124	WT	pos3	BC	1	381.092	47.608	41	53
8	H124	WT	pos3	BC	1	381.092	61.751	54	68
9	H124	WT	pos3	BC	1	381.092	73.728	66	81
10	H124	WT	pos3	BC	1	381.092	88.481	79	97
11	H124	WT	pos3	BC	1	381.092	99.511	86	108
12	H124	WT	pos3	BC	1	381.092	110.318	98	119
13	H124	WT	pos3	BC	1	381.092	122.425	109	131
14	H124	WT	pos3	BC	1	381.092	126.501	113	135
15	H124	WT	pos3	BC	1	381.092	139.38	124	148
16	H124	WT	pos3	BC	1	381.092	139.371	125	148
17	H124	WT	pos3	BC	1	381.092	149.225	133	158
18	H124	WT	pos3	BC	1	381.092	146.902	135	156
19	H124	WT	pos3	BC	1	381.092	154.936	140	163
20	H124	WT	pos3	BC	1	381.092	149.532	136	159
21	H124	WT	pos3	BC	1	381.092	154.273	140	163
22	H124	WT	pos3	BC	1	381.092	149.551	138	158
23	H124	WT	pos3	BC	1	381.092	150.455	138	158
24	H124	WT	pos3	BC	1	381.092	148.181	134	156
0	H124	WT	pos3	BC	2	497.515	0.044	0	1
1	H124	WT	pos3	BC	2	497.515	1.22	0	2
2	H124	WT	pos3	BC	2	497.515	1.016	0	2
3	H124	WT	pos3	BC	2	497.515	3.6	2	5
4	H124	WT	pos3	BC	2	497.515	2.025	2	3
5	H124	WT	pos3	BC	2	497.515	12.813	11	15
6	H124	WT	pos3	BC	2	497.515	19.304	17	22
7	H124	WT	pos3	BC	2	497.515	25.12	22	28
8	H124	WT	pos3	BC	2	497.515	32.504	29	36
9	H124	WT	pos3	BC	2	497.515	38.75	34	42
10	H124	WT	pos3	BC	2	497.515	46.491	41	51
11	H124	WT	pos3	BC	2	497.515	52.267	46	57
12	H124	WT	pos3	BC	2	497.515	58.407	52	63
13	H124	WT	pos3	BC	2	497.515	64.868	58	70
14	H124	WT	pos3	BC	2	497.515	67.773	60	73
15	H124	WT	pos3	BC	2	497.515	75.321	66	82
16	H124	WT	pos3	BC	2	497.515	76.08	67	83
17	H124	WT	pos3	BC	2	497.515	82.602	72	90
18	H124	WT	pos3	BC	2	497.515	81.908	72	90
19	H124	WT	pos3	BC	2	497.515	87.333	77	95
20	H124	WT	pos3	BC	2	497.515	85.572	75	93
21	H124	WT	pos3	BC	2	497.515	89.295	77	99
22	H124	WT	pos3	BC	2	497.515	87.827	76	96
23	H124	WT	pos3	BC	2	497.515	89.043	75	98
24	H124	WT	pos3	BC	2	497.515	88.955	76	97
0	H124	WT	pos3	BC	3	28.803	0.189	0	1
1	H124	WT	pos3	BC	3	28.803	2.273	1	4
2	H124	WT	pos3	BC	3	28.803	2.958	2	4
3	H124	WT	pos3	BC	3	28.803	9.909	9	11
4	H124	WT	pos3	BC	3	28.803	6.427	5	7
5	H124	WT	pos3	BC	3	28.803	32.566	28	36
6	H124	WT	pos3	BC	3	28.803	47.441	41	52
7	H124	WT	pos3	BC	3	28.803	59.133	50	64
8	H124	WT	pos3	BC	3	28.803	73.972	66	80
9	H124	WT	pos3	BC	3	28.803	85.105	71	91
10	H124	WT	pos3	BC	3	28.803	99.888	90	107
11	H124	WT	pos3	BC	3	28.803	109.657	101	116
12	H124	WT	pos3	BC	3	28.803	120.322	111	126
13	H124	WT	pos3	BC	3	28.803	131.566	118	139
14	H124	WT	pos3	BC	3	28.803	133.462	122	141
15	H124	WT	pos3	BC	3	28.803	147.203	134	154
16	H124	WT	pos3	BC	3	28.803	146.07	133	152
17	H124	WT	pos3	BC	3	28.803	161.028	145	168
18	H124	WT	pos3	BC	3	28.803	157.755	144	167
19	H124	WT	pos3	BC	3	28.803	166.881	152	174
20	H124	WT	pos3	BC	3	28.803	161.944	148	168
21	H124	WT	pos3	BC	3	28.803	168.294	154	176
22	H124	WT	pos3	BC	3	28.803	180.175	154	190
23	H124	WT	pos3	BC	3	28.803	174.993	157	185
24	H124	WT	pos3	BC	3	28.803	171.175	160	177
0	H124	WT	pos3	BC	4	61.233	0	0	0
1	H124	WT	pos3	BC	4	61.233	1.319	0	2
2	H124	WT	pos3	BC	4	61.233	1.924	1	2
3	H124	WT	pos3	BC	4	61.233	6.618	5	8
4	H124	WT	pos3	BC	4	61.233	4.684	4	5
5	H124	WT	pos3	BC	4	61.233	25.941	21	29
6	H124	WT	pos3	BC	4	61.233	39.533	32	43
7	H124	WT	pos3	BC	4	61.233	52.184	41	56
8	H124	WT	pos3	BC	4	61.233	68.921	57	74
9	H124	WT	pos3	BC	4	61.233	82.632	65	89
10	H124	WT	pos3	BC	4	61.233	99.914	81	108
11	H124	WT	pos3	BC	4	61.233	112.135	91	122
12	H124	WT	pos3	BC	4	61.233	125.25	106	133
13	H124	WT	pos3	BC	4	61.233	140.079	121	147
14	H124	WT	pos3	BC	4	61.233	146.234	130	154
15	H124	WT	pos3	BC	4	61.233	161	141	171
16	H124	WT	pos3	BC	4	61.233	160.852	146	173
17	H124	WT	pos3	BC	4	61.233	172.266	152	183
18	H124	WT	pos3	BC	4	61.233	168.74	145	180
19	H124	WT	pos3	BC	4	61.233	180.273	160	192
20	H124	WT	pos3	BC	4	61.233	176.141	154	189
21	H124	WT	pos3	BC	4	61.233	182.878	165	195
22	H124	WT	pos3	BC	4	61.233	179.974	160	192
23	H124	WT	pos3	BC	4	61.233	180.237	160	192
24	H124	WT	pos3	BC	4	61.233	177.941	159	190
0	H124	WT	pos3	BC	5	172.821	2.415	1	4
1	H124	WT	pos3	BC	5	172.821	4.075	2	6
2	H124	WT	pos3	BC	5	172.821	2.906	2	4
3	H124	WT	pos3	BC	5	172.821	7.939	6	9
4	H124	WT	pos3	BC	5	172.821	4.787	4	6
5	H124	WT	pos3	BC	5	172.821	24.415	21	27
6	H124	WT	pos3	BC	5	172.821	34.994	30	39
7	H124	WT	pos3	BC	5	172.821	43.939	38	48
8	H124	WT	pos3	BC	5	172.821	55.302	47	60
9	H124	WT	pos3	BC	5	172.821	63.962	54	69
10	H124	WT	pos3	BC	5	172.821	75.726	64	83
11	H124	WT	pos3	BC	5	172.821	84.559	71	91
12	H124	WT	pos3	BC	5	172.821	93.598	78	100
13	H124	WT	pos3	BC	5	172.821	102.396	87	112
14	H124	WT	pos3	BC	5	172.821	106.076	92	115
15	H124	WT	pos3	BC	5	172.821	115.741	99	124
16	H124	WT	pos3	BC	5	172.821	114.522	99	123
17	H124	WT	pos3	BC	5	172.821	122.592	105	131
18	H124	WT	pos3	BC	5	172.821	119.55	103	128
19	H124	WT	pos3	BC	5	172.821	126.171	109	134
20	H124	WT	pos3	BC	5	172.821	121.977	107	133
21	H124	WT	pos3	BC	5	172.821	126.618	108	138
22	H124	WT	pos3	BC	5	172.821	122.599	104	133
23	H124	WT	pos3	BC	5	172.821	122.124	107	132
24	H124	WT	pos3	BC	5	172.821	119.582	103	130
0	H124	WT	pos3	BC	6	124.077	0.117	0	1
1	H124	WT	pos3	BC	6	124.077	1.709	1	3
2	H124	WT	pos3	BC	6	124.077	1.705	1	2
3	H124	WT	pos3	BC	6	124.077	5.281	4	7
4	H124	WT	pos3	BC	6	124.077	3.167	3	4
5	H124	WT	pos3	BC	6	124.077	17.833	15	20
6	H124	WT	pos3	BC	6	124.077	26.623	21	30
7	H124	WT	pos3	BC	6	124.077	34.156	27	39
8	H124	WT	pos3	BC	6	124.077	44.317	35	50
9	H124	WT	pos3	BC	6	124.077	51.985	41	58
10	H124	WT	pos3	BC	6	124.077	62.929	50	70
11	H124	WT	pos3	BC	6	124.077	69.948	52	79
12	H124	WT	pos3	BC	6	124.077	78.273	61	87
13	H124	WT	pos3	BC	6	124.077	85.666	66	94
14	H124	WT	pos3	BC	6	124.077	88.722	69	99
15	H124	WT	pos3	BC	6	124.077	98.497	79	108
16	H124	WT	pos3	BC	6	124.077	98.258	79	108
17	H124	WT	pos3	BC	6	124.077	102.899	82	114
18	H124	WT	pos3	BC	6	124.077	101.125	81	110
19	H124	WT	pos3	BC	6	124.077	107.143	90	115
20	H124	WT	pos3	BC	6	124.077	104.232	90	113
21	H124	WT	pos3	BC	6	124.077	108.774	96	115
22	H124	WT	pos3	BC	6	124.077	107.864	97	114
23	H124	WT	pos3	BC	6	124.077	108.443	98	114
24	H124	WT	pos3	BC	6	124.077	106.74	99	113
0	H124	WT	pos3	BC	7	26.588	0	0	0
1	H124	WT	pos3	BC	7	26.588	1.629	1	3
2	H124	WT	pos3	BC	7	26.588	2.152	2	3
3	H124	WT	pos3	BC	7	26.588	7.545	6	9
4	H124	WT	pos3	BC	7	26.588	5.129	4	6
5	H124	WT	pos3	BC	7	26.588	28.03	22	31
6	H124	WT	pos3	BC	7	26.588	43.364	34	47
7	H124	WT	pos3	BC	7	26.588	61.371	46	69
8	H124	WT	pos3	BC	7	26.588	90.508	69	100
9	H124	WT	pos3	BC	7	26.588	121.439	96	130
10	H124	WT	pos3	BC	7	26.588	153.871	120	165
11	H124	WT	pos3	BC	7	26.588	176.758	142	187
12	H124	WT	pos3	BC	7	26.588	198.462	166	209
13	H124	WT	pos3	BC	7	26.588	214.22	187	222
14	H124	WT	pos3	BC	7	26.588	214.788	191	223
15	H124	WT	pos3	BC	7	26.588	237.03	215	250
16	H124	WT	pos3	BC	7	26.588	238.576	218	249
17	H124	WT	pos3	BC	7	26.588	249.803	233	255
18	H124	WT	pos3	BC	7	26.588	238.689	222	249
19	H124	WT	pos3	BC	7	26.588	243.879	226	255
20	H124	WT	pos3	BC	7	26.588	228.864	215	237
21	H124	WT	pos3	BC	7	26.588	234.674	218	243
22	H124	WT	pos3	BC	7	26.588	225.159	205	234
23	H124	WT	pos3	BC	7	26.588	222.439	208	232
24	H124	WT	pos3	BC	7	26.588	218.121	200	228
0	H124	WT	pos3	BC	8	9.064	0	0	0
1	H124	WT	pos3	BC	8	9.064	1.822	1	2
2	H124	WT	pos3	BC	8	9.064	2.133	2	3
3	H124	WT	pos3	BC	8	9.064	7.578	7	8
4	H124	WT	pos3	BC	8	9.064	5.044	4	6
5	H124	WT	pos3	BC	8	9.064	29.333	21	34
6	H124	WT	pos3	BC	8	9.064	41.533	29	48
7	H124	WT	pos3	BC	8	9.064	50.111	38	58
8	H124	WT	pos3	BC	8	9.064	66.911	52	76
9	H124	WT	pos3	BC	8	9.064	87.289	70	99
10	H124	WT	pos3	BC	8	9.064	105.444	86	120
11	H124	WT	pos3	BC	8	9.064	118.689	93	135
12	H124	WT	pos3	BC	8	9.064	153.889	119	173
13	H124	WT	pos3	BC	8	9.064	182.844	143	202
14	H124	WT	pos3	BC	8	9.064	176.689	145	191
15	H124	WT	pos3	BC	8	9.064	208.178	179	224
16	H124	WT	pos3	BC	8	9.064	217.178	186	233
17	H124	WT	pos3	BC	8	9.064	242.311	215	254
18	H124	WT	pos3	BC	8	9.064	239.356	208	255
19	H124	WT	pos3	BC	8	9.064	251.867	231	255
20	H124	WT	pos3	BC	8	9.064	227.778	209	240
21	H124	WT	pos3	BC	8	9.064	216.178	204	224
22	H124	WT	pos3	BC	8	9.064	201.111	187	208
23	H124	WT	pos3	BC	8	9.064	196.933	182	209
24	H124	WT	pos3	BC	8	9.064	180.422	164	195
0	H124	WT	pos3	BC	9	45.119	0.018	0	1
1	H124	WT	pos3	BC	9	45.119	1.094	0	2
2	H124	WT	pos3	BC	9	45.119	1	1	1
3	H124	WT	pos3	BC	9	45.119	3.527	3	4
4	H124	WT	pos3	BC	9	45.119	2.116	2	3
5	H124	WT	pos3	BC	9	45.119	14.143	12	16
6	H124	WT	pos3	BC	9	45.119	22.004	19	24
7	H124	WT	pos3	BC	9	45.119	28.915	26	31
8	H124	WT	pos3	BC	9	45.119	38.152	36	41
9	H124	WT	pos3	BC	9	45.119	45.795	41	48
10	H124	WT	pos3	BC	9	45.119	55.33	52	58
11	H124	WT	pos3	BC	9	45.119	62.478	57	66
12	H124	WT	pos3	BC	9	45.119	70.129	64	74
13	H124	WT	pos3	BC	9	45.119	78.719	73	82
14	H124	WT	pos3	BC	9	45.119	82.746	76	86
15	H124	WT	pos3	BC	9	45.119	92.094	85	97
16	H124	WT	pos3	BC	9	45.119	93.049	83	98
17	H124	WT	pos3	BC	9	45.119	102.067	95	107
18	H124	WT	pos3	BC	9	45.119	100.567	93	105
19	H124	WT	pos3	BC	9	45.119	107.982	102	114
20	H124	WT	pos3	BC	9	45.119	106.268	100	111
21	H124	WT	pos3	BC	9	45.119	110.862	104	117
22	H124	WT	pos3	BC	9	45.119	106.955	99	113
23	H124	WT	pos3	BC	9	45.119	107.844	101	113
24	H124	WT	pos3	BC	9	45.119	108.562	99	115
0	H124	WT	pos3	BC	10	29.005	0.257	0	1
1	H124	WT	pos3	BC	10	29.005	1.681	1	3
2	H124	WT	pos3	BC	10	29.005	1.771	1	2
3	H124	WT	pos3	BC	10	29.005	5.188	4	6
4	H124	WT	pos3	BC	10	29.005	3.035	2	4
5	H124	WT	pos3	BC	10	29.005	16.931	14	19
6	H124	WT	pos3	BC	10	29.005	24.806	22	27
7	H124	WT	pos3	BC	10	29.005	31.993	27	35
8	H124	WT	pos3	BC	10	29.005	41.139	37	45
9	H124	WT	pos3	BC	10	29.005	47.965	43	52
10	H124	WT	pos3	BC	10	29.005	57.458	52	62
11	H124	WT	pos3	BC	10	29.005	64.056	58	68
12	H124	WT	pos3	BC	10	29.005	71.375	64	76
13	H124	WT	pos3	BC	10	29.005	79.639	72	86
14	H124	WT	pos3	BC	10	29.005	83.944	77	88
15	H124	WT	pos3	BC	10	29.005	93.146	85	99
16	H124	WT	pos3	BC	10	29.005	94.667	88	98
17	H124	WT	pos3	BC	10	29.005	103.674	96	110
18	H124	WT	pos3	BC	10	29.005	104.368	98	108
19	H124	WT	pos3	BC	10	29.005	113.285	104	119
20	H124	WT	pos3	BC	10	29.005	111.507	103	116
21	H124	WT	pos3	BC	10	29.005	117.194	110	124
22	H124	WT	pos3	BC	10	29.005	115.847	106	121
23	H124	WT	pos3	BC	10	29.005	117.167	106	123
24	H124	WT	pos3	BC	10	29.005	119.812	108	125
0	H124	WT	pos4	BC	1	80.569	0.065	0	1
1	H124	WT	pos4	BC	1	80.569	1.96	1	3
2	H124	WT	pos4	BC	1	80.569	2.203	1	3
3	H124	WT	pos4	BC	1	80.569	8.26	6	11
4	H124	WT	pos4	BC	1	80.569	5.72	4	7
5	H124	WT	pos4	BC	1	80.569	32.19	24	40
6	H124	WT	pos4	BC	1	80.569	50.502	37	67
7	H124	WT	pos4	BC	1	80.569	66.68	52	86
8	H124	WT	pos4	BC	1	80.569	88.647	69	113
9	H124	WT	pos4	BC	1	80.569	104.198	80	131
10	H124	WT	pos4	BC	1	80.569	124.533	94	160
11	H124	WT	pos4	BC	1	80.569	139.34	106	180
12	H124	WT	pos4	BC	1	80.569	156.17	113	195
13	H124	WT	pos4	BC	1	80.569	171.19	133	218
14	H124	WT	pos4	BC	1	80.569	183.742	145	236
15	H124	WT	pos4	BC	1	80.569	202.152	160	251
16	H124	WT	pos4	BC	1	80.569	204.803	162	252
17	H124	WT	pos4	BC	1	80.569	221.05	177	255
18	H124	WT	pos4	BC	1	80.569	221.165	186	252
19	H124	WT	pos4	BC	1	80.569	233.497	198	255
20	H124	WT	pos4	BC	1	80.569	229.678	200	254
21	H124	WT	pos4	BC	1	80.569	239.708	216	255
22	H124	WT	pos4	BC	1	80.569	234.673	215	252
23	H124	WT	pos4	BC	1	80.569	236.492	215	253
24	H124	WT	pos4	BC	1	80.569	235.715	211	252
0	H124	WT	pos4	BC	2	77.346	1.789	1	3
1	H124	WT	pos4	BC	2	77.346	3.539	2	5
2	H124	WT	pos4	BC	2	77.346	2.852	2	3
3	H124	WT	pos4	BC	2	77.346	8.846	7	10
4	H124	WT	pos4	BC	2	77.346	5.797	5	7
5	H124	WT	pos4	BC	2	77.346	30.87	27	35
6	H124	WT	pos4	BC	2	77.346	45.982	40	51
7	H124	WT	pos4	BC	2	77.346	59.128	52	66
8	H124	WT	pos4	BC	2	77.346	75.661	66	84
9	H124	WT	pos4	BC	2	77.346	87.604	76	98
10	H124	WT	pos4	BC	2	77.346	103.219	83	116
11	H124	WT	pos4	BC	2	77.346	113.857	92	125
12	H124	WT	pos4	BC	2	77.346	126.596	107	138
13	H124	WT	pos4	BC	2	77.346	135.206	115	147
14	H124	WT	pos4	BC	2	77.346	140.768	121	153
15	H124	WT	pos4	BC	2	77.346	149.885	130	162
16	H124	WT	pos4	BC	2	77.346	146.656	126	159
17	H124	WT	pos4	BC	2	77.346	155.456	134	169
18	H124	WT	pos4	BC	2	77.346	149.945	137	162
19	H124	WT	pos4	BC	2	77.346	153.945	141	165
20	H124	WT	pos4	BC	2	77.346	147.221	132	157
21	H124	WT	pos4	BC	2	77.346	150.716	138	162
22	H124	WT	pos4	BC	2	77.346	145.846	134	157
23	H124	WT	pos4	BC	2	77.346	145.763	128	156
24	H124	WT	pos4	BC	2	77.346	144.792	127	158
0	H124	WT	pos4	BC	3	47.939	1.861	1	3
1	H124	WT	pos4	BC	3	47.939	3.286	2	4
2	H124	WT	pos4	BC	3	47.939	1.803	1	2
3	H124	WT	pos4	BC	3	47.939	4.79	4	5
4	H124	WT	pos4	BC	3	47.939	2.971	2	3
5	H124	WT	pos4	BC	3	47.939	15.387	12	17
6	H124	WT	pos4	BC	3	47.939	22.584	19	24
7	H124	WT	pos4	BC	3	47.939	28.723	24	31
8	H124	WT	pos4	BC	3	47.939	37.126	31	41
9	H124	WT	pos4	BC	3	47.939	43.622	37	46
10	H124	WT	pos4	BC	3	47.939	52.21	41	56
11	H124	WT	pos4	BC	3	47.939	57.664	49	62
12	H124	WT	pos4	BC	3	47.939	64.374	57	69
13	H124	WT	pos4	BC	3	47.939	70.286	61	75
14	H124	WT	pos4	BC	3	47.939	73.697	65	77
15	H124	WT	pos4	BC	3	47.939	81.155	66	86
16	H124	WT	pos4	BC	3	47.939	81.147	65	87
17	H124	WT	pos4	BC	3	47.939	90.866	83	96
18	H124	WT	pos4	BC	3	47.939	90.626	84	95
19	H124	WT	pos4	BC	3	47.939	96.584	79	102
20	H124	WT	pos4	BC	3	47.939	95.235	83	99
21	H124	WT	pos4	BC	3	47.939	99.471	85	105
22	H124	WT	pos4	BC	3	47.939	98.559	87	104
23	H124	WT	pos4	BC	3	47.939	100.538	86	106
24	H124	WT	pos4	BC	3	47.939	100.546	87	106
0	H124	WT	pos4	BC	4	61.635	0.163	0	1
1	H124	WT	pos4	BC	4	61.635	1.337	0	2
2	H124	WT	pos4	BC	4	61.635	1.007	1	2
3	H124	WT	pos4	BC	4	61.635	3.559	3	4
4	H124	WT	pos4	BC	4	61.635	2.013	2	3
5	H124	WT	pos4	BC	4	61.635	12.993	11	14
6	H124	WT	pos4	BC	4	61.635	20.056	17	22
7	H124	WT	pos4	BC	4	61.635	26.01	22	29
8	H124	WT	pos4	BC	4	61.635	34.918	29	38
9	H124	WT	pos4	BC	4	61.635	41.536	35	46
10	H124	WT	pos4	BC	4	61.635	49.886	43	54
11	H124	WT	pos4	BC	4	61.635	56.392	48	60
12	H124	WT	pos4	BC	4	61.635	64.755	56	69
13	H124	WT	pos4	BC	4	61.635	70.837	62	75
14	H124	WT	pos4	BC	4	61.635	73.624	67	79
15	H124	WT	pos4	BC	4	61.635	78.971	71	84
16	H124	WT	pos4	BC	4	61.635	78.621	72	83
17	H124	WT	pos4	BC	4	61.635	84.993	79	92
18	H124	WT	pos4	BC	4	61.635	82.069	76	87
19	H124	WT	pos4	BC	4	61.635	86.484	78	92
20	H124	WT	pos4	BC	4	61.635	84.036	79	89
21	H124	WT	pos4	BC	4	61.635	87.944	82	93
22	H124	WT	pos4	BC	4	61.635	79.265	75	82
23	H124	WT	pos4	BC	4	61.635	81.993	76	86
24	H124	WT	pos4	BC	4	61.635	82.778	75	87
0	H124	WT	pos4	BC	5	31.019	0	0	0
1	H124	WT	pos4	BC	5	31.019	1.006	0	2
2	H124	WT	pos4	BC	5	31.019	1.026	1	2
3	H124	WT	pos4	BC	5	31.019	4.312	4	5
4	H124	WT	pos4	BC	5	31.019	2.974	2	3
5	H124	WT	pos4	BC	5	31.019	15.942	14	17
6	H124	WT	pos4	BC	5	31.019	23.63	20	26
7	H124	WT	pos4	BC	5	31.019	30.61	26	33
8	H124	WT	pos4	BC	5	31.019	39.857	36	44
9	H124	WT	pos4	BC	5	31.019	46.766	41	50
10	H124	WT	pos4	BC	5	31.019	57.338	53	60
11	H124	WT	pos4	BC	5	31.019	64.565	58	68
12	H124	WT	pos4	BC	5	31.019	74.13	66	78
13	H124	WT	pos4	BC	5	31.019	79.526	69	84
14	H124	WT	pos4	BC	5	31.019	82.266	68	87
15	H124	WT	pos4	BC	5	31.019	91.195	76	97
16	H124	WT	pos4	BC	5	31.019	90.448	76	98
17	H124	WT	pos4	BC	5	31.019	100.026	84	108
18	H124	WT	pos4	BC	5	31.019	99.786	85	107
19	H124	WT	pos4	BC	5	31.019	105.532	92	113
20	H124	WT	pos4	BC	5	31.019	104.461	94	113
21	H124	WT	pos4	BC	5	31.019	108.818	102	116
22	H124	WT	pos4	BC	5	31.019	108.403	95	116
23	H124	WT	pos4	BC	5	31.019	112.896	104	120
24	H124	WT	pos4	BC	5	31.019	116.084	108	123
0	H124	WT	pos4	BC	6	18.128	0.189	0	1
1	H124	WT	pos4	BC	6	18.128	2.711	2	4
2	H124	WT	pos4	BC	6	18.128	5.056	4	6
3	H124	WT	pos4	BC	6	18.128	18.4	12	22
4	H124	WT	pos4	BC	6	18.128	12.833	9	15
5	H124	WT	pos4	BC	6	18.128	69.856	53	78
6	H124	WT	pos4	BC	6	18.128	106.233	84	119
7	H124	WT	pos4	BC	6	18.128	136.911	115	150
8	H124	WT	pos4	BC	6	18.128	171.644	138	190
9	H124	WT	pos4	BC	6	18.128	198.511	158	222
10	H124	WT	pos4	BC	6	18.128	233.244	182	254
11	H124	WT	pos4	BC	6	18.128	245.511	189	255
12	H124	WT	pos4	BC	6	18.128	253.111	212	255
13	H124	WT	pos4	BC	6	18.128	254.367	227	255
14	H124	WT	pos4	BC	6	18.128	254.922	250	255
15	H124	WT	pos4	BC	6	18.128	255	255	255
16	H124	WT	pos4	BC	6	18.128	255	255	255
17	H124	WT	pos4	BC	6	18.128	255	255	255
18	H124	WT	pos4	BC	6	18.128	255	255	255
19	H124	WT	pos4	BC	6	18.128	254.956	251	255
20	H124	WT	pos4	BC	6	18.128	254.267	244	255
21	H124	WT	pos4	BC	6	18.128	224.422	209	233
22	H124	WT	pos4	BC	6	18.128	175.567	164	182
23	H124	WT	pos4	BC	6	18.128	173.867	165	181
24	H124	WT	pos4	BC	6	18.128	178.944	167	189
0	H124	WT	pos4	BC	7	42.097	0.785	0	2
1	H124	WT	pos4	BC	7	42.097	2.201	1	4
2	H124	WT	pos4	BC	7	42.097	2	1	3
3	H124	WT	pos4	BC	7	42.097	6.23	5	7
4	H124	WT	pos4	BC	7	42.097	3.809	3	4
5	H124	WT	pos4	BC	7	42.097	19.225	18	21
6	H124	WT	pos4	BC	7	42.097	27.641	24	29
7	H124	WT	pos4	BC	7	42.097	33.914	30	36
8	H124	WT	pos4	BC	7	42.097	42.517	39	45
9	H124	WT	pos4	BC	7	42.097	48.627	45	51
10	H124	WT	pos4	BC	7	42.097	56.517	52	60
11	H124	WT	pos4	BC	7	42.097	61.1	56	64
12	H124	WT	pos4	BC	7	42.097	67.411	61	71
13	H124	WT	pos4	BC	7	42.097	72.45	68	76
14	H124	WT	pos4	BC	7	42.097	75.617	70	80
15	H124	WT	pos4	BC	7	42.097	81.177	77	85
16	H124	WT	pos4	BC	7	42.097	81.368	77	85
17	H124	WT	pos4	BC	7	42.097	87.273	83	91
18	H124	WT	pos4	BC	7	42.097	85.067	81	89
19	H124	WT	pos4	BC	7	42.097	89.742	86	94
20	H124	WT	pos4	BC	7	42.097	86.373	81	90
21	H124	WT	pos4	BC	7	42.097	89	83	93
22	H124	WT	pos4	BC	7	42.097	86.421	80	89
23	H124	WT	pos4	BC	7	42.097	86.971	83	92
24	H124	WT	pos4	BC	7	42.097	86.301	82	90
0	H124	WT	pos4	BC	8	50.759	0.222	0	1
1	H124	WT	pos4	BC	8	50.759	1.643	1	3
2	H124	WT	pos4	BC	8	50.759	1.556	1	2
3	H124	WT	pos4	BC	8	50.759	5.179	4	6
4	H124	WT	pos4	BC	8	50.759	3.183	3	4
5	H124	WT	pos4	BC	8	50.759	18.841	15	21
6	H124	WT	pos4	BC	8	50.759	28.401	21	32
7	H124	WT	pos4	BC	8	50.759	37.643	26	41
8	H124	WT	pos4	BC	8	50.759	49.183	35	53
9	H124	WT	pos4	BC	8	50.759	58.302	48	62
10	H124	WT	pos4	BC	8	50.759	70.607	58	74
11	H124	WT	pos4	BC	8	50.759	79.27	72	83
12	H124	WT	pos4	BC	8	50.759	90.623	85	96
13	H124	WT	pos4	BC	8	50.759	99.528	92	106
14	H124	WT	pos4	BC	8	50.759	104.385	94	113
15	H124	WT	pos4	BC	8	50.759	115.571	102	127
16	H124	WT	pos4	BC	8	50.759	116.23	99	129
17	H124	WT	pos4	BC	8	50.759	125.433	105	138
18	H124	WT	pos4	BC	8	50.759	122.456	100	137
19	H124	WT	pos4	BC	8	50.759	129.956	105	147
20	H124	WT	pos4	BC	8	50.759	125.437	99	142
21	H124	WT	pos4	BC	8	50.759	133.214	108	149
22	H124	WT	pos4	BC	8	50.759	130.988	111	147
23	H124	WT	pos4	BC	8	50.759	127.429	106	143
24	H124	WT	pos4	BC	8	50.759	123.996	106	135
0	H124	WT	pos4	BC	9	107.157	0	0	0
1	H124	WT	pos4	BC	9	107.157	1.088	0	2
2	H124	WT	pos4	BC	9	107.157	1.008	1	2
3	H124	WT	pos4	BC	9	107.157	3.797	3	5
4	H124	WT	pos4	BC	9	107.157	2.402	2	3
5	H124	WT	pos4	BC	9	107.157	14.233	13	16
6	H124	WT	pos4	BC	9	107.157	21.947	19	25
7	H124	WT	pos4	BC	9	107.157	29.214	25	33
8	H124	WT	pos4	BC	9	107.157	38.115	33	43
9	H124	WT	pos4	BC	9	107.157	45.021	38	51
10	H124	WT	pos4	BC	9	107.157	54.231	45	61
11	H124	WT	pos4	BC	9	107.157	61.387	52	69
12	H124	WT	pos4	BC	9	107.157	69.47	58	78
13	H124	WT	pos4	BC	9	107.157	75.679	64	85
14	H124	WT	pos4	BC	9	107.157	80.1	65	90
15	H124	WT	pos4	BC	9	107.157	86.927	70	97
16	H124	WT	pos4	BC	9	107.157	87.626	70	97
17	H124	WT	pos4	BC	9	107.157	94.47	75	106
18	H124	WT	pos4	BC	9	107.157	90.611	71	100
19	H124	WT	pos4	BC	9	107.157	95.539	73	106
20	H124	WT	pos4	BC	9	107.157	93.481	75	104
21	H124	WT	pos4	BC	9	107.157	97.218	77	109
22	H124	WT	pos4	BC	9	107.157	96.199	76	106
23	H124	WT	pos4	BC	9	107.157	95.444	75	104
24	H124	WT	pos4	BC	9	107.157	83.571	64	91
0	H124	WT	pos4	BC	10	6.043	0.033	0	1
1	H124	WT	pos4	BC	10	6.043	1.9	1	3
2	H124	WT	pos4	BC	10	6.043	3.233	3	4
3	H124	WT	pos4	BC	10	6.043	11.3	9	13
4	H124	WT	pos4	BC	10	6.043	7.967	7	9
5	H124	WT	pos4	BC	10	6.043	44.733	37	49
6	H124	WT	pos4	BC	10	6.043	69.267	57	76
7	H124	WT	pos4	BC	10	6.043	86.833	71	96
8	H124	WT	pos4	BC	10	6.043	113.033	94	124
9	H124	WT	pos4	BC	10	6.043	133.333	116	144
10	H124	WT	pos4	BC	10	6.043	162.067	143	178
11	H124	WT	pos4	BC	10	6.043	174.933	157	185
12	H124	WT	pos4	BC	10	6.043	194.8	175	210
13	H124	WT	pos4	BC	10	6.043	208.167	185	223
14	H124	WT	pos4	BC	10	6.043	219.967	195	233
15	H124	WT	pos4	BC	10	6.043	234.733	215	250
16	H124	WT	pos4	BC	10	6.043	234.233	213	249
17	H124	WT	pos4	BC	10	6.043	247.4	229	255
18	H124	WT	pos4	BC	10	6.043	242.6	215	255
19	H124	WT	pos4	BC	10	6.043	251.067	233	255
20	H124	WT	pos4	BC	10	6.043	247.167	205	255
21	H124	WT	pos4	BC	10	6.043	251.067	209	255
22	H124	WT	pos4	BC	10	6.043	244.133	197	255
23	H124	WT	pos4	BC	10	6.043	242.7	216	255
24	H124	WT	pos4	BC	10	6.043	243.567	214	255
0	H124	WT	pos5	BC	1	118.437	3.575	2	5
1	H124	WT	pos5	BC	1	118.437	11.816	9	15
2	H124	WT	pos5	BC	1	118.437	7.98	7	10
3	H124	WT	pos5	BC	1	118.437	16.51	15	18
4	H124	WT	pos5	BC	1	118.437	8.272	7	9
5	H124	WT	pos5	BC	1	118.437	36.502	34	39
6	H124	WT	pos5	BC	1	118.437	47.94	43	51
7	H124	WT	pos5	BC	1	118.437	55.978	50	60
8	H124	WT	pos5	BC	1	118.437	67.791	62	72
9	H124	WT	pos5	BC	1	118.437	74.612	68	78
10	H124	WT	pos5	BC	1	118.437	85.005	77	91
11	H124	WT	pos5	BC	1	118.437	90.704	83	96
12	H124	WT	pos5	BC	1	118.437	99.578	90	106
13	H124	WT	pos5	BC	1	118.437	104.255	95	110
14	H124	WT	pos5	BC	1	118.437	109.043	99	115
15	H124	WT	pos5	BC	1	118.437	114.44	103	122
16	H124	WT	pos5	BC	1	118.437	113.032	102	120
17	H124	WT	pos5	BC	1	118.437	120.554	109	130
18	H124	WT	pos5	BC	1	118.437	118.369	109	125
19	H124	WT	pos5	BC	1	118.437	124.167	111	131
20	H124	WT	pos5	BC	1	118.437	120.469	108	128
21	H124	WT	pos5	BC	1	118.437	123.849	108	131
22	H124	WT	pos5	BC	1	118.437	119.922	106	127
23	H124	WT	pos5	BC	1	118.437	121.221	108	129
24	H124	WT	pos5	BC	1	118.437	121.323	108	130
0	H124	WT	pos5	BC	2	64.858	2.46	1	4
1	H124	WT	pos5	BC	2	64.858	15.457	13	18
2	H124	WT	pos5	BC	2	64.858	12.326	10	14
3	H124	WT	pos5	BC	2	64.858	27.767	23	30
4	H124	WT	pos5	BC	2	64.858	14.724	12	16
5	H124	WT	pos5	BC	2	64.858	66.87	55	73
6	H124	WT	pos5	BC	2	64.858	90.121	79	97
7	H124	WT	pos5	BC	2	64.858	106.134	93	114
8	H124	WT	pos5	BC	2	64.858	128.519	113	138
9	H124	WT	pos5	BC	2	64.858	141.78	129	150
10	H124	WT	pos5	BC	2	64.858	160.484	145	171
11	H124	WT	pos5	BC	2	64.858	162.512	134	174
12	H124	WT	pos5	BC	2	64.858	173.932	129	191
13	H124	WT	pos5	BC	2	64.858	180.394	144	197
14	H124	WT	pos5	BC	2	64.858	189.904	146	207
15	H124	WT	pos5	BC	2	64.858	201.866	162	215
16	H124	WT	pos5	BC	2	64.858	198.261	168	212
17	H124	WT	pos5	BC	2	64.858	213.885	190	228
18	H124	WT	pos5	BC	2	64.858	207.009	187	221
19	H124	WT	pos5	BC	2	64.858	214.547	192	229
20	H124	WT	pos5	BC	2	64.858	208.457	182	222
21	H124	WT	pos5	BC	2	64.858	216.481	182	231
22	H124	WT	pos5	BC	2	64.858	211.879	177	225
23	H124	WT	pos5	BC	2	64.858	211.354	169	225
24	H124	WT	pos5	BC	2	64.858	207.891	162	223
0	H124	WT	pos5	BC	3	76.138	2.616	2	4
1	H124	WT	pos5	BC	3	76.138	9.828	7	13
2	H124	WT	pos5	BC	3	76.138	5.939	5	7
3	H124	WT	pos5	BC	3	76.138	12.093	10	14
4	H124	WT	pos5	BC	3	76.138	5.892	5	6
5	H124	WT	pos5	BC	3	76.138	26.296	23	29
6	H124	WT	pos5	BC	3	76.138	34.876	29	38
7	H124	WT	pos5	BC	3	76.138	40.648	36	45
8	H124	WT	pos5	BC	3	76.138	49.749	44	54
9	H124	WT	pos5	BC	3	76.138	55.153	49	58
10	H124	WT	pos5	BC	3	76.138	63.63	56	67
11	H124	WT	pos5	BC	3	76.138	69.138	63	74
12	H124	WT	pos5	BC	3	76.138	77.124	72	82
13	H124	WT	pos5	BC	3	76.138	81.193	75	85
14	H124	WT	pos5	BC	3	76.138	85.857	79	91
15	H124	WT	pos5	BC	3	76.138	92.323	84	97
16	H124	WT	pos5	BC	3	76.138	92.317	85	98
17	H124	WT	pos5	BC	3	76.138	100.365	93	108
18	H124	WT	pos5	BC	3	76.138	99.164	93	105
19	H124	WT	pos5	BC	3	76.138	104.04	96	111
20	H124	WT	pos5	BC	3	76.138	101.868	93	110
21	H124	WT	pos5	BC	3	76.138	107.204	100	116
22	H124	WT	pos5	BC	3	76.138	105.788	100	114
23	H124	WT	pos5	BC	3	76.138	108.024	102	116
24	H124	WT	pos5	BC	3	76.138	108.32	102	115
0	H124	WT	pos5	BC	4	63.448	0.873	0	2
1	H124	WT	pos5	BC	4	63.448	7.727	6	10
2	H124	WT	pos5	BC	4	63.448	6.022	5	7
3	H124	WT	pos5	BC	4	63.448	13.835	13	15
4	H124	WT	pos5	BC	4	63.448	7.537	7	8
5	H124	WT	pos5	BC	4	63.448	34.8	31	39
6	H124	WT	pos5	BC	4	63.448	47.184	40	51
7	H124	WT	pos5	BC	4	63.448	55.241	47	60
8	H124	WT	pos5	BC	4	63.448	68.483	57	74
9	H124	WT	pos5	BC	4	63.448	77.111	64	84
10	H124	WT	pos5	BC	4	63.448	87.971	70	95
11	H124	WT	pos5	BC	4	63.448	94.53	76	103
12	H124	WT	pos5	BC	4	63.448	105.27	86	115
13	H124	WT	pos5	BC	4	63.448	110.298	96	120
14	H124	WT	pos5	BC	4	63.448	117.613	103	126
15	H124	WT	pos5	BC	4	63.448	124.93	111	133
16	H124	WT	pos5	BC	4	63.448	123.873	110	132
17	H124	WT	pos5	BC	4	63.448	132.832	117	141
18	H124	WT	pos5	BC	4	63.448	127.622	111	136
19	H124	WT	pos5	BC	4	63.448	131.444	115	142
20	H124	WT	pos5	BC	4	63.448	127.283	112	135
21	H124	WT	pos5	BC	4	63.448	133.352	124	140
22	H124	WT	pos5	BC	4	63.448	130.375	119	137
23	H124	WT	pos5	BC	4	63.448	132.006	123	139
24	H124	WT	pos5	BC	4	63.448	132.743	123	141
0	H124	WT	pos5	BC	5	35.45	2.472	2	3
1	H124	WT	pos5	BC	5	35.45	10.955	8	14
2	H124	WT	pos5	BC	5	35.45	8.148	7	9
3	H124	WT	pos5	BC	5	35.45	17.307	14	20
4	H124	WT	pos5	BC	5	35.45	9.358	6	11
5	H124	WT	pos5	BC	5	35.45	43.483	31	50
6	H124	WT	pos5	BC	5	35.45	62.21	47	70
7	H124	WT	pos5	BC	5	35.45	75.301	58	85
8	H124	WT	pos5	BC	5	35.45	94.812	75	104
9	H124	WT	pos5	BC	5	35.45	109.92	90	120
10	H124	WT	pos5	BC	5	35.45	127.381	99	140
11	H124	WT	pos5	BC	5	35.45	139.085	110	152
12	H124	WT	pos5	BC	5	35.45	157.119	126	168
13	H124	WT	pos5	BC	5	35.45	166.5	142	177
14	H124	WT	pos5	BC	5	35.45	178.182	158	191
15	H124	WT	pos5	BC	5	35.45	189.131	168	201
16	H124	WT	pos5	BC	5	35.45	188.034	168	201
17	H124	WT	pos5	BC	5	35.45	200.864	179	213
18	H124	WT	pos5	BC	5	35.45	197.068	179	210
19	H124	WT	pos5	BC	5	35.45	206.75	177	221
20	H124	WT	pos5	BC	5	35.45	199.284	164	213
21	H124	WT	pos5	BC	5	35.45	203.426	157	221
22	H124	WT	pos5	BC	5	35.45	198.375	153	217
23	H124	WT	pos5	BC	5	35.45	199.864	150	217
24	H124	WT	pos5	BC	5	35.45	199.926	154	217
0	H124	WT	pos5	BC	6	39.882	3.02	2	4
1	H124	WT	pos5	BC	6	39.882	10.722	8	13
2	H124	WT	pos5	BC	6	39.882	6.909	6	8
3	H124	WT	pos5	BC	6	39.882	14.242	13	15
4	H124	WT	pos5	BC	6	39.882	7	6	8
5	H124	WT	pos5	BC	6	39.882	30.813	28	33
6	H124	WT	pos5	BC	6	39.882	42.636	38	46
7	H124	WT	pos5	BC	6	39.882	48.051	43	52
8	H124	WT	pos5	BC	6	39.882	58.338	52	63
9	H124	WT	pos5	BC	6	39.882	64.874	58	70
10	H124	WT	pos5	BC	6	39.882	75.035	68	80
11	H124	WT	pos5	BC	6	39.882	81.485	74	86
12	H124	WT	pos5	BC	6	39.882	93.03	81	98
13	H124	WT	pos5	BC	6	39.882	97.758	86	104
14	H124	WT	pos5	BC	6	39.882	104.247	86	110
15	H124	WT	pos5	BC	6	39.882	109.793	93	116
16	H124	WT	pos5	BC	6	39.882	110.318	88	118
17	H124	WT	pos5	BC	6	39.882	120.333	98	130
18	H124	WT	pos5	BC	6	39.882	117.475	92	126
19	H124	WT	pos5	BC	6	39.882	124.591	101	135
20	H124	WT	pos5	BC	6	39.882	122.551	94	131
21	H124	WT	pos5	BC	6	39.882	127.131	103	138
22	H124	WT	pos5	BC	6	39.882	121.566	84	134
23	H124	WT	pos5	BC	6	39.882	123.753	96	135
24	H124	WT	pos5	BC	6	39.882	122.576	94	139
0	H124	WT	pos5	BC	7	84.598	1.433	1	3
1	H124	WT	pos5	BC	7	84.598	9.567	7	13
2	H124	WT	pos5	BC	7	84.598	6.44	5	8
3	H124	WT	pos5	BC	7	84.598	12.529	11	14
4	H124	WT	pos5	BC	7	84.598	5.995	5	7
5	H124	WT	pos5	BC	7	84.598	26.669	25	29
6	H124	WT	pos5	BC	7	84.598	34.798	32	37
7	H124	WT	pos5	BC	7	84.598	40.438	38	44
8	H124	WT	pos5	BC	7	84.598	48.433	45	51
9	H124	WT	pos5	BC	7	84.598	52.855	50	56
10	H124	WT	pos5	BC	7	84.598	60.988	58	65
11	H124	WT	pos5	BC	7	84.598	65.452	62	69
12	H124	WT	pos5	BC	7	84.598	72.148	68	76
13	H124	WT	pos5	BC	7	84.598	75.726	72	79
14	H124	WT	pos5	BC	7	84.598	80.167	75	85
15	H124	WT	pos5	BC	7	84.598	85.895	81	90
16	H124	WT	pos5	BC	7	84.598	86.181	80	92
17	H124	WT	pos5	BC	7	84.598	93.752	88	100
18	H124	WT	pos5	BC	7	84.598	93.602	87	101
19	H124	WT	pos5	BC	7	84.598	99.862	91	107
20	H124	WT	pos5	BC	7	84.598	98.898	91	107
21	H124	WT	pos5	BC	7	84.598	103.731	96	110
22	H124	WT	pos5	BC	7	84.598	101.65	95	109
23	H124	WT	pos5	BC	7	84.598	104.052	98	110
24	H124	WT	pos5	BC	7	84.598	103.914	97	110
0	H124	WT	pos5	BC	8	9.668	1.083	0	2
1	H124	WT	pos5	BC	8	9.668	11.625	10	13
2	H124	WT	pos5	BC	8	9.668	8.771	8	10
3	H124	WT	pos5	BC	8	9.668	19.125	17	22
4	H124	WT	pos5	BC	8	9.668	9.354	8	11
5	H124	WT	pos5	BC	8	9.668	40.771	35	48
6	H124	WT	pos5	BC	8	9.668	52.583	44	60
7	H124	WT	pos5	BC	8	9.668	61.792	52	69
8	H124	WT	pos5	BC	8	9.668	70.708	55	80
9	H124	WT	pos5	BC	8	9.668	74.562	56	85
10	H124	WT	pos5	BC	8	9.668	86.438	57	105
11	H124	WT	pos5	BC	8	9.668	98.562	75	111
12	H124	WT	pos5	BC	8	9.668	106.375	77	123
13	H124	WT	pos5	BC	8	9.668	113.312	86	130
14	H124	WT	pos5	BC	8	9.668	124.604	99	140
15	H124	WT	pos5	BC	8	9.668	132.25	106	148
16	H124	WT	pos5	BC	8	9.668	137.125	113	152
17	H124	WT	pos5	BC	8	9.668	155.479	133	166
18	H124	WT	pos5	BC	8	9.668	161.417	148	169
19	H124	WT	pos5	BC	8	9.668	174.917	163	183
20	H124	WT	pos5	BC	8	9.668	177.354	165	185
21	H124	WT	pos5	BC	8	9.668	188.458	169	197
22	H124	WT	pos5	BC	8	9.668	183.271	152	196
23	H124	WT	pos5	BC	8	9.668	191.875	163	204
24	H124	WT	pos5	BC	8	9.668	192.979	160	208
0	H124	WT	pos5	BC	9	42.299	1.414	0	2
1	H124	WT	pos5	BC	9	42.299	8.343	6	12
2	H124	WT	pos5	BC	9	42.299	5.143	4	7
3	H124	WT	pos5	BC	9	42.299	9.99	8	12
4	H124	WT	pos5	BC	9	42.299	4.624	4	5
5	H124	WT	pos5	BC	9	42.299	19.376	15	24
6	H124	WT	pos5	BC	9	42.299	23.776	16	31
7	H124	WT	pos5	BC	9	42.299	26.886	19	38
8	H124	WT	pos5	BC	9	42.299	31.662	21	45
9	H124	WT	pos5	BC	9	42.299	33.824	22	49
10	H124	WT	pos5	BC	9	42.299	37.19	24	55
11	H124	WT	pos5	BC	9	42.299	41.995	24	59
12	H124	WT	pos5	BC	9	42.299	50.943	28	67
13	H124	WT	pos5	BC	9	42.299	56.552	30	70
14	H124	WT	pos5	BC	9	42.299	62.21	39	72
15	H124	WT	pos5	BC	9	42.299	66.429	44	77
16	H124	WT	pos5	BC	9	42.299	67.562	50	75
17	H124	WT	pos5	BC	9	42.299	73.243	58	80
18	H124	WT	pos5	BC	9	42.299	73.271	65	79
19	H124	WT	pos5	BC	9	42.299	77.514	69	83
20	H124	WT	pos5	BC	9	42.299	75.367	67	82
21	H124	WT	pos5	BC	9	42.299	79.033	70	85
22	H124	WT	pos5	BC	9	42.299	78.319	68	85
23	H124	WT	pos5	BC	9	42.299	80.819	69	88
24	H124	WT	pos5	BC	9	42.299	81.433	70	89
0	H124	WT	pos5	BC	10	9.668	1.167	1	2
1	H124	WT	pos5	BC	10	9.668	15.875	10	20
2	H124	WT	pos5	BC	10	9.668	15.104	8	20
3	H124	WT	pos5	BC	10	9.668	39.021	25	47
4	H124	WT	pos5	BC	10	9.668	21.417	14	26
5	H124	WT	pos5	BC	10	9.668	96.479	58	117
6	H124	WT	pos5	BC	10	9.668	132.917	71	164
7	H124	WT	pos5	BC	10	9.668	161.812	97	192
8	H124	WT	pos5	BC	10	9.668	215.333	168	237
9	H124	WT	pos5	BC	10	9.668	229.042	171	252
10	H124	WT	pos5	BC	10	9.668	248.083	203	255
11	H124	WT	pos5	BC	10	9.668	254.333	236	255
12	H124	WT	pos5	BC	10	9.668	255	255	255
13	H124	WT	pos5	BC	10	9.668	255	255	255
14	H124	WT	pos5	BC	10	9.668	255	255	255
15	H124	WT	pos5	BC	10	9.668	255	255	255
16	H124	WT	pos5	BC	10	9.668	255	255	255
17	H124	WT	pos5	BC	10	9.668	255	255	255
18	H124	WT	pos5	BC	10	9.668	255	255	255
19	H124	WT	pos5	BC	10	9.668	255	255	255
20	H124	WT	pos5	BC	10	9.668	255	255	255
21	H124	WT	pos5	BC	10	9.668	255	255	255
22	H124	WT	pos5	BC	10	9.668	255	255	255
23	H124	WT	pos5	BC	10	9.668	255	255	255
24	H124	WT	pos5	BC	10	9.668	254.875	252	255
0	H125	KO	pos1	BC	1	18.128	1.811	1	3
1	H125	KO	pos1	BC	1	18.128	20.567	17	26
2	H125	KO	pos1	BC	1	18.128	13.956	12	16
3	H125	KO	pos1	BC	1	18.128	27.067	23	30
4	H125	KO	pos1	BC	1	18.128	12.867	11	14
5	H125	KO	pos1	BC	1	18.128	55.011	48	59
6	H125	KO	pos1	BC	1	18.128	70.322	60	77
7	H125	KO	pos1	BC	1	18.128	77.678	71	84
8	H125	KO	pos1	BC	1	18.128	92.211	80	99
9	H125	KO	pos1	BC	1	18.128	98.744	88	106
10	H125	KO	pos1	BC	1	18.128	112.656	103	121
11	H125	KO	pos1	BC	1	18.128	117.456	101	126
12	H125	KO	pos1	BC	1	18.128	129.811	114	139
13	H125	KO	pos1	BC	1	18.128	134.8	117	147
14	H125	KO	pos1	BC	1	18.128	143.578	126	153
15	H125	KO	pos1	BC	1	18.128	147.456	131	157
16	H125	KO	pos1	BC	1	18.128	147.056	126	157
17	H125	KO	pos1	BC	1	18.128	154.722	131	163
18	H125	KO	pos1	BC	1	18.128	151.689	127	162
19	H125	KO	pos1	BC	1	18.128	158.9	139	171
20	H125	KO	pos1	BC	1	18.128	154.967	132	166
21	H125	KO	pos1	BC	1	18.128	157.233	132	171
22	H125	KO	pos1	BC	1	18.128	150.878	124	160
23	H125	KO	pos1	BC	1	18.128	150.922	124	163
24	H125	KO	pos1	BC	1	18.128	148.911	122	161
0	H125	KO	pos1	BC	2	24.171	2.433	1	4
1	H125	KO	pos1	BC	2	24.171	21.825	14	29
2	H125	KO	pos1	BC	2	24.171	12.625	11	16
3	H125	KO	pos1	BC	2	24.171	22.517	20	26
4	H125	KO	pos1	BC	2	24.171	10.05	9	11
5	H125	KO	pos1	BC	2	24.171	41.183	35	46
6	H125	KO	pos1	BC	2	24.171	52.1	42	60
7	H125	KO	pos1	BC	2	24.171	59.533	47	67
8	H125	KO	pos1	BC	2	24.171	70.575	53	78
9	H125	KO	pos1	BC	2	24.171	75.808	53	85
10	H125	KO	pos1	BC	2	24.171	85.517	58	97
11	H125	KO	pos1	BC	2	24.171	89.483	62	101
12	H125	KO	pos1	BC	2	24.171	99.733	66	109
13	H125	KO	pos1	BC	2	24.171	106.267	77	116
14	H125	KO	pos1	BC	2	24.171	113	81	122
15	H125	KO	pos1	BC	2	24.171	118.308	93	131
16	H125	KO	pos1	BC	2	24.171	119.417	96	129
17	H125	KO	pos1	BC	2	24.171	128.683	110	139
18	H125	KO	pos1	BC	2	24.171	128.133	111	139
19	H125	KO	pos1	BC	2	24.171	136.333	120	150
20	H125	KO	pos1	BC	2	24.171	133.908	119	148
21	H125	KO	pos1	BC	2	24.171	139.4	127	152
22	H125	KO	pos1	BC	2	24.171	136.308	123	150
23	H125	KO	pos1	BC	2	24.171	139.675	119	155
24	H125	KO	pos1	BC	2	24.171	139.792	124	152
0	H125	KO	pos1	BC	3	4.834	2.417	2	3
1	H125	KO	pos1	BC	3	4.834	35.875	21	43
2	H125	KO	pos1	BC	3	4.834	23.5	15	28
3	H125	KO	pos1	BC	3	4.834	52.625	29	63
4	H125	KO	pos1	BC	3	4.834	22.25	10	29
5	H125	KO	pos1	BC	3	4.834	79.958	42	95
6	H125	KO	pos1	BC	3	4.834	88.125	46	109
7	H125	KO	pos1	BC	3	4.834	103.75	57	123
8	H125	KO	pos1	BC	3	4.834	98.5	62	117
9	H125	KO	pos1	BC	3	4.834	91.875	61	103
10	H125	KO	pos1	BC	3	4.834	144.167	77	173
11	H125	KO	pos1	BC	3	4.834	179.917	116	206
12	H125	KO	pos1	BC	3	4.834	178.792	113	207
13	H125	KO	pos1	BC	3	4.834	217.542	136	253
14	H125	KO	pos1	BC	3	4.834	196.5	105	241
15	H125	KO	pos1	BC	3	4.834	178.583	105	212
16	H125	KO	pos1	BC	3	4.834	169.958	113	197
17	H125	KO	pos1	BC	3	4.834	202.417	128	237
18	H125	KO	pos1	BC	3	4.834	198.667	148	221
19	H125	KO	pos1	BC	3	4.834	190.792	137	213
20	H125	KO	pos1	BC	3	4.834	224.5	185	241
21	H125	KO	pos1	BC	3	4.834	215.75	170	239
22	H125	KO	pos1	BC	3	4.834	206.375	183	224
23	H125	KO	pos1	BC	3	4.834	203.458	169	225
24	H125	KO	pos1	BC	3	4.834	194	153	216
0	H125	KO	pos1	BC	4	3.223	3	2	4
1	H125	KO	pos1	BC	4	3.223	31.5	28	35
2	H125	KO	pos1	BC	4	3.223	22.812	20	25
3	H125	KO	pos1	BC	4	3.223	50.312	43	57
4	H125	KO	pos1	BC	4	3.223	19.375	17	21
5	H125	KO	pos1	BC	4	3.223	106.875	95	117
6	H125	KO	pos1	BC	4	3.223	73.562	66	89
7	H125	KO	pos1	BC	4	3.223	102.812	89	121
8	H125	KO	pos1	BC	4	3.223	149.438	126	170
9	H125	KO	pos1	BC	4	3.223	171.312	142	191
10	H125	KO	pos1	BC	4	3.223	209.5	163	237
11	H125	KO	pos1	BC	4	3.223	227.688	190	250
12	H125	KO	pos1	BC	4	3.223	245	210	255
13	H125	KO	pos1	BC	4	3.223	246.562	211	255
14	H125	KO	pos1	BC	4	3.223	249.25	225	255
15	H125	KO	pos1	BC	4	3.223	249.5	223	255
16	H125	KO	pos1	BC	4	3.223	248	218	255
17	H125	KO	pos1	BC	4	3.223	250.688	227	255
18	H125	KO	pos1	BC	4	3.223	251.875	234	255
19	H125	KO	pos1	BC	4	3.223	253.438	242	255
20	H125	KO	pos1	BC	4	3.223	254.625	251	255
21	H125	KO	pos1	BC	4	3.223	253.562	248	255
22	H125	KO	pos1	BC	4	3.223	252.375	243	255
23	H125	KO	pos1	BC	4	3.223	253.125	246	255
24	H125	KO	pos1	BC	4	3.223	244.938	224	255
0	H125	KO	pos1	BC	5	1.611	3	3	3
1	H125	KO	pos1	BC	5	1.611	38.75	31	45
2	H125	KO	pos1	BC	5	1.611	26.625	20	33
3	H125	KO	pos1	BC	5	1.611	64.75	44	81
4	H125	KO	pos1	BC	5	1.611	33.625	20	48
5	H125	KO	pos1	BC	5	1.611	162.75	105	213
6	H125	KO	pos1	BC	5	1.611	179.25	104	243
7	H125	KO	pos1	BC	5	1.611	180.875	111	241
8	H125	KO	pos1	BC	5	1.611	151.125	106	188
9	H125	KO	pos1	BC	5	1.611	144.875	100	182
10	H125	KO	pos1	BC	5	1.611	170	116	215
11	H125	KO	pos1	BC	5	1.611	195.75	131	244
12	H125	KO	pos1	BC	5	1.611	223.375	164	251
13	H125	KO	pos1	BC	5	1.611	233.75	183	255
14	H125	KO	pos1	BC	5	1.611	246	210	255
15	H125	KO	pos1	BC	5	1.611	249.5	223	255
16	H125	KO	pos1	BC	5	1.611	252.25	239	255
17	H125	KO	pos1	BC	5	1.611	254.75	254	255
18	H125	KO	pos1	BC	5	1.611	254.75	254	255
19	H125	KO	pos1	BC	5	1.611	255	255	255
20	H125	KO	pos1	BC	5	1.611	255	255	255
21	H125	KO	pos1	BC	5	1.611	253.25	246	255
22	H125	KO	pos1	BC	5	1.611	252.5	244	255
23	H125	KO	pos1	BC	5	1.611	251.875	241	255
24	H125	KO	pos1	BC	5	1.611	247.25	228	254
0	H125	KO	pos1	BC	6	2.417	3	2	4
1	H125	KO	pos1	BC	6	2.417	28.417	25	32
2	H125	KO	pos1	BC	6	2.417	18.917	14	25
3	H125	KO	pos1	BC	6	2.417	40.417	29	52
4	H125	KO	pos1	BC	6	2.417	19.583	13	26
5	H125	KO	pos1	BC	6	2.417	90.833	62	116
6	H125	KO	pos1	BC	6	2.417	100.583	59	148
7	H125	KO	pos1	BC	6	2.417	120.917	77	162
8	H125	KO	pos1	BC	6	2.417	142.083	88	193
9	H125	KO	pos1	BC	6	2.417	144.833	93	190
10	H125	KO	pos1	BC	6	2.417	153.25	98	199
11	H125	KO	pos1	BC	6	2.417	154.25	105	198
12	H125	KO	pos1	BC	6	2.417	157.417	109	199
13	H125	KO	pos1	BC	6	2.417	157.75	114	194
14	H125	KO	pos1	BC	6	2.417	150.5	109	186
15	H125	KO	pos1	BC	6	2.417	143.25	101	182
16	H125	KO	pos1	BC	6	2.417	148.75	114	172
17	H125	KO	pos1	BC	6	2.417	147.583	111	172
18	H125	KO	pos1	BC	6	2.417	141.333	108	162
19	H125	KO	pos1	BC	6	2.417	144.167	105	171
20	H125	KO	pos1	BC	6	2.417	150.083	112	177
21	H125	KO	pos1	BC	6	2.417	147.083	108	173
22	H125	KO	pos1	BC	6	2.417	148.167	123	165
23	H125	KO	pos1	BC	6	2.417	140.167	108	161
24	H125	KO	pos1	BC	6	2.417	143.167	132	155
0	H125	KO	pos1	BC	7	4.028	2.95	2	4
1	H125	KO	pos1	BC	7	4.028	33.45	23	47
2	H125	KO	pos1	BC	7	4.028	20.75	13	34
3	H125	KO	pos1	BC	7	4.028	37.7	20	67
4	H125	KO	pos1	BC	7	4.028	15.6	8	29
5	H125	KO	pos1	BC	7	4.028	58.45	32	104
6	H125	KO	pos1	BC	7	4.028	61.05	34	111
7	H125	KO	pos1	BC	7	4.028	56	36	95
8	H125	KO	pos1	BC	7	4.028	60.6	39	97
9	H125	KO	pos1	BC	7	4.028	57.8	40	87
10	H125	KO	pos1	BC	7	4.028	56.8	42	81
11	H125	KO	pos1	BC	7	4.028	63.2	44	95
12	H125	KO	pos1	BC	7	4.028	72.25	44	116
13	H125	KO	pos1	BC	7	4.028	104.85	63	143
14	H125	KO	pos1	BC	7	4.028	154.6	89	196
15	H125	KO	pos1	BC	7	4.028	173.05	98	220
16	H125	KO	pos1	BC	7	4.028	191.15	136	224
17	H125	KO	pos1	BC	7	4.028	214.65	170	246
18	H125	KO	pos1	BC	7	4.028	201.95	160	230
19	H125	KO	pos1	BC	7	4.028	200.45	150	227
20	H125	KO	pos1	BC	7	4.028	199.7	161	228
21	H125	KO	pos1	BC	7	4.028	195.15	164	213
22	H125	KO	pos1	BC	7	4.028	188.85	170	207
23	H125	KO	pos1	BC	7	4.028	188.6	175	200
24	H125	KO	pos1	BC	7	4.028	185.1	168	195
0	H125	KO	pos1	BC	8	4.834	2.917	2	4
1	H125	KO	pos1	BC	8	4.834	43.417	37	47
2	H125	KO	pos1	BC	8	4.834	33.042	23	37
3	H125	KO	pos1	BC	8	4.834	66.5	50	74
4	H125	KO	pos1	BC	8	4.834	29.375	20	32
5	H125	KO	pos1	BC	8	4.834	123.708	71	144
6	H125	KO	pos1	BC	8	4.834	137.667	66	171
7	H125	KO	pos1	BC	8	4.834	144.708	69	185
8	H125	KO	pos1	BC	8	4.834	167.958	83	209
9	H125	KO	pos1	BC	8	4.834	167.75	83	206
10	H125	KO	pos1	BC	8	4.834	172.583	80	218
11	H125	KO	pos1	BC	8	4.834	171.542	84	212
12	H125	KO	pos1	BC	8	4.834	176.25	94	207
13	H125	KO	pos1	BC	8	4.834	170.75	96	195
14	H125	KO	pos1	BC	8	4.834	166.375	98	194
15	H125	KO	pos1	BC	8	4.834	164	112	180
16	H125	KO	pos1	BC	8	4.834	152.958	97	171
17	H125	KO	pos1	BC	8	4.834	156.708	110	173
18	H125	KO	pos1	BC	8	4.834	144.667	98	158
19	H125	KO	pos1	BC	8	4.834	146.708	110	161
20	H125	KO	pos1	BC	8	4.834	140.083	100	155
21	H125	KO	pos1	BC	8	4.834	140.958	121	155
22	H125	KO	pos1	BC	8	4.834	134.958	109	146
23	H125	KO	pos1	BC	8	4.834	133.167	103	147
24	H125	KO	pos1	BC	8	4.834	135.167	113	146
0	H125	KO	pos1	BC	9	4.834	2.667	2	4
1	H125	KO	pos1	BC	9	4.834	21.458	18	24
2	H125	KO	pos1	BC	9	4.834	11	10	12
3	H125	KO	pos1	BC	9	4.834	17.542	16	19
4	H125	KO	pos1	BC	9	4.834	7.083	7	8
5	H125	KO	pos1	BC	9	4.834	29.417	26	35
6	H125	KO	pos1	BC	9	4.834	33.25	30	38
7	H125	KO	pos1	BC	9	4.834	36.292	33	42
8	H125	KO	pos1	BC	9	4.834	41.625	37	46
9	H125	KO	pos1	BC	9	4.834	41.417	38	46
10	H125	KO	pos1	BC	9	4.834	45.417	41	52
11	H125	KO	pos1	BC	9	4.834	46.708	41	53
12	H125	KO	pos1	BC	9	4.834	47.25	42	53
13	H125	KO	pos1	BC	9	4.834	48	42	53
14	H125	KO	pos1	BC	9	4.834	47.208	41	52
15	H125	KO	pos1	BC	9	4.834	42.167	39	46
16	H125	KO	pos1	BC	9	4.834	42.625	38	47
17	H125	KO	pos1	BC	9	4.834	59.042	46	66
18	H125	KO	pos1	BC	9	4.834	108.417	77	126
19	H125	KO	pos1	BC	9	4.834	143.75	103	169
20	H125	KO	pos1	BC	9	4.834	169.917	134	197
21	H125	KO	pos1	BC	9	4.834	186.75	149	217
22	H125	KO	pos1	BC	9	4.834	198.208	164	220
23	H125	KO	pos1	BC	9	4.834	198.125	166	223
24	H125	KO	pos1	BC	9	4.834	206.375	176	227
0	H125	KO	pos1	BC	10	14.502	2.667	2	4
1	H125	KO	pos1	BC	10	14.502	43.125	30	54
2	H125	KO	pos1	BC	10	14.502	40.556	29	51
3	H125	KO	pos1	BC	10	14.502	94.347	66	117
4	H125	KO	pos1	BC	10	14.502	49.917	37	59
5	H125	KO	pos1	BC	10	14.502	221.889	165	255
6	H125	KO	pos1	BC	10	14.502	252.778	220	255
7	H125	KO	pos1	BC	10	14.502	254.583	240	255
8	H125	KO	pos1	BC	10	14.502	255	255	255
9	H125	KO	pos1	BC	10	14.502	254.986	254	255
10	H125	KO	pos1	BC	10	14.502	255	255	255
11	H125	KO	pos1	BC	10	14.502	255	255	255
12	H125	KO	pos1	BC	10	14.502	255	255	255
13	H125	KO	pos1	BC	10	14.502	255	255	255
14	H125	KO	pos1	BC	10	14.502	255	255	255
15	H125	KO	pos1	BC	10	14.502	255	255	255
16	H125	KO	pos1	BC	10	14.502	255	255	255
17	H125	KO	pos1	BC	10	14.502	255	255	255
18	H125	KO	pos1	BC	10	14.502	255	255	255
19	H125	KO	pos1	BC	10	14.502	255	255	255
20	H125	KO	pos1	BC	10	14.502	255	255	255
21	H125	KO	pos1	BC	10	14.502	255	255	255
22	H125	KO	pos1	BC	10	14.502	255	255	255
23	H125	KO	pos1	BC	10	14.502	255	255	255
24	H125	KO	pos1	BC	10	14.502	255	255	255
0	H125	KO	pos2	BC	1	12.891	4.5	3	6
1	H125	KO	pos2	BC	1	12.891	88.609	68	100
2	H125	KO	pos2	BC	1	12.891	84.734	57	97
3	H125	KO	pos2	BC	1	12.891	196.844	141	224
4	H125	KO	pos2	BC	1	12.891	100.375	69	114
5	H125	KO	pos2	BC	1	12.891	254.859	246	255
6	H125	KO	pos2	BC	1	12.891	254.859	246	255
7	H125	KO	pos2	BC	1	12.891	255	255	255
8	H125	KO	pos2	BC	1	12.891	255	255	255
9	H125	KO	pos2	BC	1	12.891	254.984	254	255
10	H125	KO	pos2	BC	1	12.891	255	255	255
11	H125	KO	pos2	BC	1	12.891	255	255	255
12	H125	KO	pos2	BC	1	12.891	254.984	254	255
13	H125	KO	pos2	BC	1	12.891	254.844	247	255
14	H125	KO	pos2	BC	1	12.891	254.859	248	255
15	H125	KO	pos2	BC	1	12.891	254.609	244	255
16	H125	KO	pos2	BC	1	12.891	253.781	229	255
17	H125	KO	pos2	BC	1	12.891	253.078	217	255
18	H125	KO	pos2	BC	1	12.891	248.469	216	255
19	H125	KO	pos2	BC	1	12.891	251.078	228	255
20	H125	KO	pos2	BC	1	12.891	244.641	208	255
21	H125	KO	pos2	BC	1	12.891	245.734	213	255
22	H125	KO	pos2	BC	1	12.891	252.172	231	255
23	H125	KO	pos2	BC	1	12.891	249.547	210	255
24	H125	KO	pos2	BC	1	12.891	248.781	215	255
0	H125	KO	pos2	BC	2	8.46	3.214	2	5
1	H125	KO	pos2	BC	2	8.46	47.476	34	53
2	H125	KO	pos2	BC	2	8.46	41.19	27	48
3	H125	KO	pos2	BC	2	8.46	91.881	61	106
4	H125	KO	pos2	BC	2	8.46	44.833	30	51
5	H125	KO	pos2	BC	2	8.46	193.952	133	220
6	H125	KO	pos2	BC	2	8.46	230.381	177	250
7	H125	KO	pos2	BC	2	8.46	240.429	188	255
8	H125	KO	pos2	BC	2	8.46	252.095	231	255
9	H125	KO	pos2	BC	2	8.46	247.976	227	255
10	H125	KO	pos2	BC	2	8.46	247.214	229	255
11	H125	KO	pos2	BC	2	8.46	224.476	188	239
12	H125	KO	pos2	BC	2	8.46	224.143	198	238
13	H125	KO	pos2	BC	2	8.46	205.476	184	217
14	H125	KO	pos2	BC	2	8.46	196.19	164	210
15	H125	KO	pos2	BC	2	8.46	181.69	145	198
16	H125	KO	pos2	BC	2	8.46	162.69	119	183
17	H125	KO	pos2	BC	2	8.46	155.667	110	175
18	H125	KO	pos2	BC	2	8.46	143.548	106	162
19	H125	KO	pos2	BC	2	8.46	139	93	160
20	H125	KO	pos2	BC	2	8.46	136.214	109	153
21	H125	KO	pos2	BC	2	8.46	131	99	154
22	H125	KO	pos2	BC	2	8.46	128.238	91	149
23	H125	KO	pos2	BC	2	8.46	117.262	76	140
24	H125	KO	pos2	BC	2	8.46	114.286	72	137
0	H125	KO	pos2	BC	3	16.315	4.654	4	6
1	H125	KO	pos2	BC	3	16.315	47.123	40	54
2	H125	KO	pos2	BC	3	16.315	35.21	26	42
3	H125	KO	pos2	BC	3	16.315	72.123	54	84
4	H125	KO	pos2	BC	3	16.315	34.914	24	41
5	H125	KO	pos2	BC	3	16.315	151.321	108	177
6	H125	KO	pos2	BC	3	16.315	184.333	131	216
7	H125	KO	pos2	BC	3	16.315	203.37	146	234
8	H125	KO	pos2	BC	3	16.315	231.407	167	255
9	H125	KO	pos2	BC	3	16.315	232.864	170	255
10	H125	KO	pos2	BC	3	16.315	244.198	186	255
11	H125	KO	pos2	BC	3	16.315	247.691	202	255
12	H125	KO	pos2	BC	3	16.315	250.012	208	255
13	H125	KO	pos2	BC	3	16.315	249.531	207	255
14	H125	KO	pos2	BC	3	16.315	251.741	210	255
15	H125	KO	pos2	BC	3	16.315	249.136	204	255
16	H125	KO	pos2	BC	3	16.315	247.111	199	255
17	H125	KO	pos2	BC	3	16.315	248.21	203	255
18	H125	KO	pos2	BC	3	16.315	245.358	200	255
19	H125	KO	pos2	BC	3	16.315	245.901	199	255
20	H125	KO	pos2	BC	3	16.315	246.333	198	255
21	H125	KO	pos2	BC	3	16.315	245.21	201	255
22	H125	KO	pos2	BC	3	16.315	240.074	193	255
23	H125	KO	pos2	BC	3	16.315	228.407	175	255
24	H125	KO	pos2	BC	3	16.315	228.963	177	254
0	H125	KO	pos2	BC	4	8.46	3.286	2	4
1	H125	KO	pos2	BC	4	8.46	37	34	41
2	H125	KO	pos2	BC	4	8.46	28.405	25	31
3	H125	KO	pos2	BC	4	8.46	62.524	50	68
4	H125	KO	pos2	BC	4	8.46	32.667	25	36
5	H125	KO	pos2	BC	4	8.46	145.238	115	159
6	H125	KO	pos2	BC	4	8.46	184.381	145	201
7	H125	KO	pos2	BC	4	8.46	205.452	162	223
8	H125	KO	pos2	BC	4	8.46	233.357	178	254
9	H125	KO	pos2	BC	4	8.46	238.643	179	255
10	H125	KO	pos2	BC	4	8.46	247.333	198	255
11	H125	KO	pos2	BC	4	8.46	249.833	215	255
12	H125	KO	pos2	BC	4	8.46	251.881	219	255
13	H125	KO	pos2	BC	4	8.46	254.095	243	255
14	H125	KO	pos2	BC	4	8.46	254.452	240	255
15	H125	KO	pos2	BC	4	8.46	254.714	248	255
16	H125	KO	pos2	BC	4	8.46	253.524	227	255
17	H125	KO	pos2	BC	4	8.46	254.048	234	255
18	H125	KO	pos2	BC	4	8.46	253.595	236	255
19	H125	KO	pos2	BC	4	8.46	253.333	223	255
20	H125	KO	pos2	BC	4	8.46	252.262	212	255
21	H125	KO	pos2	BC	4	8.46	253.143	225	255
22	H125	KO	pos2	BC	4	8.46	251.262	209	255
23	H125	KO	pos2	BC	4	8.46	250.905	219	255
24	H125	KO	pos2	BC	4	8.46	250.286	207	255
0	H125	KO	pos2	BC	5	9.064	8.733	7	10
1	H125	KO	pos2	BC	5	9.064	96.8	77	115
2	H125	KO	pos2	BC	5	9.064	59	43	70
3	H125	KO	pos2	BC	5	9.064	94.467	70	111
4	H125	KO	pos2	BC	5	9.064	38.067	26	46
5	H125	KO	pos2	BC	5	9.064	152.356	110	176
6	H125	KO	pos2	BC	5	9.064	161.556	110	189
7	H125	KO	pos2	BC	5	9.064	164.089	125	188
8	H125	KO	pos2	BC	5	9.064	172.178	136	197
9	H125	KO	pos2	BC	5	9.064	160.844	125	180
10	H125	KO	pos2	BC	5	9.064	161.378	132	179
11	H125	KO	pos2	BC	5	9.064	154.244	133	167
12	H125	KO	pos2	BC	5	9.064	154.089	135	165
13	H125	KO	pos2	BC	5	9.064	147.667	122	158
14	H125	KO	pos2	BC	5	9.064	164.333	144	177
15	H125	KO	pos2	BC	5	9.064	206.089	173	224
16	H125	KO	pos2	BC	5	9.064	195.444	158	213
17	H125	KO	pos2	BC	5	9.064	188.911	161	201
18	H125	KO	pos2	BC	5	9.064	215.778	183	232
19	H125	KO	pos2	BC	5	9.064	223.044	190	241
20	H125	KO	pos2	BC	5	9.064	217.956	192	240
21	H125	KO	pos2	BC	5	9.064	214.133	182	232
22	H125	KO	pos2	BC	5	9.064	208.8	168	233
23	H125	KO	pos2	BC	5	9.064	197.222	169	218
24	H125	KO	pos2	BC	5	9.064	195.4	173	210
0	H125	KO	pos2	BC	6	4.834	7.375	6	8
1	H125	KO	pos2	BC	6	4.834	134.083	120	145
2	H125	KO	pos2	BC	6	4.834	105.75	91	113
3	H125	KO	pos2	BC	6	4.834	220.167	200	233
4	H125	KO	pos2	BC	6	4.834	110.083	100	116
5	H125	KO	pos2	BC	6	4.834	255	255	255
6	H125	KO	pos2	BC	6	4.834	255	255	255
7	H125	KO	pos2	BC	6	4.834	255	255	255
8	H125	KO	pos2	BC	6	4.834	255	255	255
9	H125	KO	pos2	BC	6	4.834	255	255	255
10	H125	KO	pos2	BC	6	4.834	255	255	255
11	H125	KO	pos2	BC	6	4.834	255	255	255
12	H125	KO	pos2	BC	6	4.834	255	255	255
13	H125	KO	pos2	BC	6	4.834	255	255	255
14	H125	KO	pos2	BC	6	4.834	255	255	255
15	H125	KO	pos2	BC	6	4.834	255	255	255
16	H125	KO	pos2	BC	6	4.834	255	255	255
17	H125	KO	pos2	BC	6	4.834	255	255	255
18	H125	KO	pos2	BC	6	4.834	255	255	255
19	H125	KO	pos2	BC	6	4.834	255	255	255
20	H125	KO	pos2	BC	6	4.834	255	255	255
21	H125	KO	pos2	BC	6	4.834	255	255	255
22	H125	KO	pos2	BC	6	4.834	255	255	255
23	H125	KO	pos2	BC	6	4.834	254.083	245	255
24	H125	KO	pos2	BC	6	4.834	252.25	227	255
0	H125	KO	pos2	BC	7	5.036	5.2	3	7
1	H125	KO	pos2	BC	7	5.036	49.72	43	55
2	H125	KO	pos2	BC	7	5.036	32.76	28	37
3	H125	KO	pos2	BC	7	5.036	63.68	55	70
4	H125	KO	pos2	BC	7	5.036	30.44	26	33
5	H125	KO	pos2	BC	7	5.036	132.04	116	141
6	H125	KO	pos2	BC	7	5.036	162.04	147	173
7	H125	KO	pos2	BC	7	5.036	178.88	160	191
8	H125	KO	pos2	BC	7	5.036	205.4	189	214
9	H125	KO	pos2	BC	7	5.036	213.84	191	222
10	H125	KO	pos2	BC	7	5.036	240.2	211	250
11	H125	KO	pos2	BC	7	5.036	241.52	187	255
12	H125	KO	pos2	BC	7	5.036	249.16	205	255
13	H125	KO	pos2	BC	7	5.036	250.04	203	255
14	H125	KO	pos2	BC	7	5.036	254.24	241	255
15	H125	KO	pos2	BC	7	5.036	254.52	246	255
16	H125	KO	pos2	BC	7	5.036	255	255	255
17	H125	KO	pos2	BC	7	5.036	255	255	255
18	H125	KO	pos2	BC	7	5.036	254.68	249	255
19	H125	KO	pos2	BC	7	5.036	254.6	248	255
20	H125	KO	pos2	BC	7	5.036	251.56	215	255
21	H125	KO	pos2	BC	7	5.036	250.28	211	255
22	H125	KO	pos2	BC	7	5.036	227.64	175	252
23	H125	KO	pos2	BC	7	5.036	216.88	161	245
24	H125	KO	pos2	BC	7	5.036	216.52	171	246
0	H125	KO	pos2	BC	8	14.1	7.214	5	9
1	H125	KO	pos2	BC	8	14.1	74.657	45	95
2	H125	KO	pos2	BC	8	14.1	46.443	28	60
3	H125	KO	pos2	BC	8	14.1	83.114	56	110
4	H125	KO	pos2	BC	8	14.1	35.929	22	48
5	H125	KO	pos2	BC	8	14.1	141.6	101	179
6	H125	KO	pos2	BC	8	14.1	163.186	115	199
7	H125	KO	pos2	BC	8	14.1	161.371	120	196
8	H125	KO	pos2	BC	8	14.1	168.286	122	207
9	H125	KO	pos2	BC	8	14.1	159.414	120	194
10	H125	KO	pos2	BC	8	14.1	161.329	129	189
11	H125	KO	pos2	BC	8	14.1	153.871	124	178
12	H125	KO	pos2	BC	8	14.1	151.543	122	173
13	H125	KO	pos2	BC	8	14.1	143.514	112	161
14	H125	KO	pos2	BC	8	14.1	140.786	118	156
15	H125	KO	pos2	BC	8	14.1	130.986	105	146
16	H125	KO	pos2	BC	8	14.1	121.057	94	134
17	H125	KO	pos2	BC	8	14.1	117.571	93	129
18	H125	KO	pos2	BC	8	14.1	106.557	83	118
19	H125	KO	pos2	BC	8	14.1	107.757	84	120
20	H125	KO	pos2	BC	8	14.1	100.757	77	114
21	H125	KO	pos2	BC	8	14.1	107.486	77	122
22	H125	KO	pos2	BC	8	14.1	120.914	86	136
23	H125	KO	pos2	BC	8	14.1	117.529	82	134
24	H125	KO	pos2	BC	8	14.1	119.2	83	135
0	H125	KO	pos2	BC	9	6.043	8.1	6	9
1	H125	KO	pos2	BC	9	6.043	67.467	57	83
2	H125	KO	pos2	BC	9	6.043	38.2	30	48
3	H125	KO	pos2	BC	9	6.043	57.067	48	71
4	H125	KO	pos2	BC	9	6.043	20.4	17	25
5	H125	KO	pos2	BC	9	6.043	73.367	64	88
6	H125	KO	pos2	BC	9	6.043	80.533	71	94
7	H125	KO	pos2	BC	9	6.043	77.933	71	87
8	H125	KO	pos2	BC	9	6.043	80.467	74	90
9	H125	KO	pos2	BC	9	6.043	77.8	73	85
10	H125	KO	pos2	BC	9	6.043	85.033	80	94
11	H125	KO	pos2	BC	9	6.043	91.467	81	100
12	H125	KO	pos2	BC	9	6.043	92.2	82	103
13	H125	KO	pos2	BC	9	6.043	88.133	75	97
14	H125	KO	pos2	BC	9	6.043	91.333	78	102
15	H125	KO	pos2	BC	9	6.043	147.033	106	185
16	H125	KO	pos2	BC	9	6.043	144.2	110	170
17	H125	KO	pos2	BC	9	6.043	141.5	108	166
18	H125	KO	pos2	BC	9	6.043	134.433	102	159
19	H125	KO	pos2	BC	9	6.043	141.067	111	158
20	H125	KO	pos2	BC	9	6.043	132.6	93	145
21	H125	KO	pos2	BC	9	6.043	132.1	95	146
22	H125	KO	pos2	BC	9	6.043	125.633	94	138
23	H125	KO	pos2	BC	9	6.043	128.267	104	143
24	H125	KO	pos2	BC	9	6.043	130.1	108	144
0	H125	KO	pos2	BC	10	5.64	6.821	5	9
1	H125	KO	pos2	BC	10	5.64	85.214	69	104
2	H125	KO	pos2	BC	10	5.64	55	44	70
3	H125	KO	pos2	BC	10	5.64	88.714	64	115
4	H125	KO	pos2	BC	10	5.64	37.357	25	48
5	H125	KO	pos2	BC	10	5.64	146.214	99	193
6	H125	KO	pos2	BC	10	5.64	163	124	197
7	H125	KO	pos2	BC	10	5.64	166.036	118	203
8	H125	KO	pos2	BC	10	5.64	186.25	125	237
9	H125	KO	pos2	BC	10	5.64	180.036	112	217
10	H125	KO	pos2	BC	10	5.64	169.643	106	209
11	H125	KO	pos2	BC	10	5.64	159.143	95	198
12	H125	KO	pos2	BC	10	5.64	155.429	95	196
13	H125	KO	pos2	BC	10	5.64	147.107	89	190
14	H125	KO	pos2	BC	10	5.64	154.25	95	193
15	H125	KO	pos2	BC	10	5.64	151.643	94	187
16	H125	KO	pos2	BC	10	5.64	145.214	99	175
17	H125	KO	pos2	BC	10	5.64	139.429	92	169
18	H125	KO	pos2	BC	10	5.64	125.857	86	156
19	H125	KO	pos2	BC	10	5.64	129.214	94	153
20	H125	KO	pos2	BC	10	5.64	119.036	83	143
21	H125	KO	pos2	BC	10	5.64	115.821	87	137
22	H125	KO	pos2	BC	10	5.64	112.679	86	132
23	H125	KO	pos2	BC	10	5.64	110.607	80	131
24	H125	KO	pos2	BC	10	5.64	115.429	81	138
0	H125	KO	pos3	BC	1	15.51	15.688	13	18
1	H125	KO	pos3	BC	1	15.51	111.286	68	130
2	H125	KO	pos3	BC	1	15.51	62.636	31	76
3	H125	KO	pos3	BC	1	15.51	100.636	44	120
4	H125	KO	pos3	BC	1	15.51	39.545	14	50
5	H125	KO	pos3	BC	1	15.51	154.675	71	181
6	H125	KO	pos3	BC	1	15.51	163.922	81	188
7	H125	KO	pos3	BC	1	15.51	160.26	93	186
8	H125	KO	pos3	BC	1	15.51	165.364	88	193
9	H125	KO	pos3	BC	1	15.51	155.818	113	171
10	H125	KO	pos3	BC	1	15.51	153.195	121	169
11	H125	KO	pos3	BC	1	15.51	138.558	115	153
12	H125	KO	pos3	BC	1	15.51	131.468	97	145
13	H125	KO	pos3	BC	1	15.51	120.532	90	133
14	H125	KO	pos3	BC	1	15.51	116.883	85	128
15	H125	KO	pos3	BC	1	15.51	109.766	92	119
16	H125	KO	pos3	BC	1	15.51	111.364	88	119
17	H125	KO	pos3	BC	1	15.51	179.909	150	196
18	H125	KO	pos3	BC	1	15.51	164.701	137	181
19	H125	KO	pos3	BC	1	15.51	169.468	128	183
20	H125	KO	pos3	BC	1	15.51	168.792	137	187
21	H125	KO	pos3	BC	1	15.51	215.312	174	239
22	H125	KO	pos3	BC	1	15.51	236.675	186	255
23	H125	KO	pos3	BC	1	15.51	232.312	190	250
24	H125	KO	pos3	BC	1	15.51	235.026	184	254
0	H125	KO	pos3	BC	2	4.028	12.85	10	15
1	H125	KO	pos3	BC	2	4.028	105.35	94	116
2	H125	KO	pos3	BC	2	4.028	60.6	55	64
3	H125	KO	pos3	BC	2	4.028	98.75	83	108
4	H125	KO	pos3	BC	2	4.028	40	34	44
5	H125	KO	pos3	BC	2	4.028	147.5	130	158
6	H125	KO	pos3	BC	2	4.028	153.15	139	161
7	H125	KO	pos3	BC	2	4.028	148.25	138	158
8	H125	KO	pos3	BC	2	4.028	150.65	137	157
9	H125	KO	pos3	BC	2	4.028	135	126	140
10	H125	KO	pos3	BC	2	4.028	135.75	123	140
11	H125	KO	pos3	BC	2	4.028	125.95	117	132
12	H125	KO	pos3	BC	2	4.028	122.95	117	128
13	H125	KO	pos3	BC	2	4.028	115.4	112	118
14	H125	KO	pos3	BC	2	4.028	111.9	105	115
15	H125	KO	pos3	BC	2	4.028	106.45	99	112
16	H125	KO	pos3	BC	2	4.028	106.25	100	110
17	H125	KO	pos3	BC	2	4.028	147.4	132	156
18	H125	KO	pos3	BC	2	4.028	140.75	130	147
19	H125	KO	pos3	BC	2	4.028	143.4	135	152
20	H125	KO	pos3	BC	2	4.028	147.45	134	156
21	H125	KO	pos3	BC	2	4.028	167.9	151	185
22	H125	KO	pos3	BC	2	4.028	175.75	153	189
23	H125	KO	pos3	BC	2	4.028	176.15	157	188
24	H125	KO	pos3	BC	2	4.028	178.05	162	191
0	H125	KO	pos3	BC	3	7.05	11.543	9	14
1	H125	KO	pos3	BC	3	7.05	76.771	71	83
2	H125	KO	pos3	BC	3	7.05	40.657	34	44
3	H125	KO	pos3	BC	3	7.05	71.229	60	76
4	H125	KO	pos3	BC	3	7.05	32.029	26	35
5	H125	KO	pos3	BC	3	7.05	134.8	115	146
6	H125	KO	pos3	BC	3	7.05	165.114	143	179
7	H125	KO	pos3	BC	3	7.05	184.514	159	203
8	H125	KO	pos3	BC	3	7.05	214.914	190	231
9	H125	KO	pos3	BC	3	7.05	218.943	180	237
10	H125	KO	pos3	BC	3	7.05	244.2	218	255
11	H125	KO	pos3	BC	3	7.05	243.8	219	254
12	H125	KO	pos3	BC	3	7.05	254.457	250	255
13	H125	KO	pos3	BC	3	7.05	254.686	252	255
14	H125	KO	pos3	BC	3	7.05	254.629	246	255
15	H125	KO	pos3	BC	3	7.05	253.771	233	255
16	H125	KO	pos3	BC	3	7.05	254.543	243	255
17	H125	KO	pos3	BC	3	7.05	254.371	241	255
18	H125	KO	pos3	BC	3	7.05	254.429	249	255
19	H125	KO	pos3	BC	3	7.05	254.029	240	255
20	H125	KO	pos3	BC	3	7.05	254.2	248	255
21	H125	KO	pos3	BC	3	7.05	254.343	248	255
22	H125	KO	pos3	BC	3	7.05	252.943	244	255
23	H125	KO	pos3	BC	3	7.05	250.2	241	255
24	H125	KO	pos3	BC	3	7.05	250.886	238	254
0	H125	KO	pos3	BC	4	6.043	11.733	9	13
1	H125	KO	pos3	BC	4	6.043	88.033	70	105
2	H125	KO	pos3	BC	4	6.043	51.533	33	67
3	H125	KO	pos3	BC	4	6.043	96.367	65	119
4	H125	KO	pos3	BC	4	6.043	37.5	27	44
5	H125	KO	pos3	BC	4	6.043	140.3	105	161
6	H125	KO	pos3	BC	4	6.043	152.133	115	170
7	H125	KO	pos3	BC	4	6.043	161.7	131	179
8	H125	KO	pos3	BC	4	6.043	191.967	162	208
9	H125	KO	pos3	BC	4	6.043	196.2	147	219
10	H125	KO	pos3	BC	4	6.043	210.867	167	232
11	H125	KO	pos3	BC	4	6.043	197.6	166	214
12	H125	KO	pos3	BC	4	6.043	216.133	180	232
13	H125	KO	pos3	BC	4	6.043	217.033	176	233
14	H125	KO	pos3	BC	4	6.043	231.733	195	248
15	H125	KO	pos3	BC	4	6.043	227.667	198	238
16	H125	KO	pos3	BC	4	6.043	203.767	176	215
17	H125	KO	pos3	BC	4	6.043	199.667	173	208
18	H125	KO	pos3	BC	4	6.043	194.2	162	208
19	H125	KO	pos3	BC	4	6.043	192.167	155	208
20	H125	KO	pos3	BC	4	6.043	181.967	143	198
21	H125	KO	pos3	BC	4	6.043	185.667	146	205
22	H125	KO	pos3	BC	4	6.043	179.6	146	199
23	H125	KO	pos3	BC	4	6.043	173.1	139	189
24	H125	KO	pos3	BC	4	6.043	174.767	141	188
0	H125	KO	pos3	BC	5	8.46	7.405	6	9
1	H125	KO	pos3	BC	5	8.46	39.929	36	45
2	H125	KO	pos3	BC	5	8.46	22.667	17	25
3	H125	KO	pos3	BC	5	8.46	41.19	27	47
4	H125	KO	pos3	BC	5	8.46	18.5	12	21
5	H125	KO	pos3	BC	5	8.46	76.548	53	86
6	H125	KO	pos3	BC	5	8.46	89.69	58	99
7	H125	KO	pos3	BC	5	8.46	98.548	81	107
8	H125	KO	pos3	BC	5	8.46	104.881	80	115
9	H125	KO	pos3	BC	5	8.46	105.905	78	116
10	H125	KO	pos3	BC	5	8.46	113.5	91	125
11	H125	KO	pos3	BC	5	8.46	111.881	98	119
12	H125	KO	pos3	BC	5	8.46	115.357	106	123
13	H125	KO	pos3	BC	5	8.46	112	104	123
14	H125	KO	pos3	BC	5	8.46	119.286	110	133
15	H125	KO	pos3	BC	5	8.46	127.262	115	142
16	H125	KO	pos3	BC	5	8.46	124.167	114	138
17	H125	KO	pos3	BC	5	8.46	127.19	116	142
18	H125	KO	pos3	BC	5	8.46	129.214	118	146
19	H125	KO	pos3	BC	5	8.46	133.19	119	148
20	H125	KO	pos3	BC	5	8.46	131.286	118	148
21	H125	KO	pos3	BC	5	8.46	132.476	121	144
22	H125	KO	pos3	BC	5	8.46	131.786	120	145
23	H125	KO	pos3	BC	5	8.46	133.762	121	150
24	H125	KO	pos3	BC	5	8.46	140.476	126	157
0	H125	KO	pos3	BC	6	3.223	10.438	8	12
1	H125	KO	pos3	BC	6	3.223	53.312	44	63
2	H125	KO	pos3	BC	6	3.223	23.625	17	30
3	H125	KO	pos3	BC	6	3.223	39.438	28	50
4	H125	KO	pos3	BC	6	3.223	16.438	11	21
5	H125	KO	pos3	BC	6	3.223	65.125	45	80
6	H125	KO	pos3	BC	6	3.223	76.25	54	94
7	H125	KO	pos3	BC	6	3.223	81.5	58	97
8	H125	KO	pos3	BC	6	3.223	90.312	61	114
9	H125	KO	pos3	BC	6	3.223	80.125	53	105
10	H125	KO	pos3	BC	6	3.223	89.438	64	111
11	H125	KO	pos3	BC	6	3.223	88.125	67	106
12	H125	KO	pos3	BC	6	3.223	137.25	111	152
13	H125	KO	pos3	BC	6	3.223	129.938	112	142
14	H125	KO	pos3	BC	6	3.223	137.812	109	151
15	H125	KO	pos3	BC	6	3.223	130.688	111	142
16	H125	KO	pos3	BC	6	3.223	136.875	120	147
17	H125	KO	pos3	BC	6	3.223	132.312	118	145
18	H125	KO	pos3	BC	6	3.223	132.188	123	142
19	H125	KO	pos3	BC	6	3.223	137.125	132	142
20	H125	KO	pos3	BC	6	3.223	137	128	141
21	H125	KO	pos3	BC	6	3.223	139.688	132	145
22	H125	KO	pos3	BC	6	3.223	142.25	139	146
23	H125	KO	pos3	BC	6	3.223	138.75	130	143
24	H125	KO	pos3	BC	6	3.223	146.625	141	150
0	H125	KO	pos3	BC	7	9.668	13.771	11	15
1	H125	KO	pos3	BC	7	9.668	106	97	117
2	H125	KO	pos3	BC	7	9.668	62.438	56	66
3	H125	KO	pos3	BC	7	9.668	112.083	102	120
4	H125	KO	pos3	BC	7	9.668	50.604	44	54
5	H125	KO	pos3	BC	7	9.668	214.583	185	229
6	H125	KO	pos3	BC	7	9.668	250.146	223	255
7	H125	KO	pos3	BC	7	9.668	252.708	219	255
8	H125	KO	pos3	BC	7	9.668	254.625	242	255
9	H125	KO	pos3	BC	7	9.668	254.688	247	255
10	H125	KO	pos3	BC	7	9.668	254.875	252	255
11	H125	KO	pos3	BC	7	9.668	254.25	237	255
12	H125	KO	pos3	BC	7	9.668	254.75	244	255
13	H125	KO	pos3	BC	7	9.668	254.604	241	255
14	H125	KO	pos3	BC	7	9.668	254.938	253	255
15	H125	KO	pos3	BC	7	9.668	254.875	252	255
16	H125	KO	pos3	BC	7	9.668	254.958	253	255
17	H125	KO	pos3	BC	7	9.668	254.771	248	255
18	H125	KO	pos3	BC	7	9.668	254.417	245	255
19	H125	KO	pos3	BC	7	9.668	254.104	244	255
20	H125	KO	pos3	BC	7	9.668	252.875	238	255
21	H125	KO	pos3	BC	7	9.668	252.25	240	255
22	H125	KO	pos3	BC	7	9.668	253.042	238	255
23	H125	KO	pos3	BC	7	9.668	248.833	222	255
24	H125	KO	pos3	BC	7	9.668	249.021	224	255
0	H125	KO	pos3	BC	8	9.668	18.312	16	21
1	H125	KO	pos3	BC	8	9.668	141.146	105	163
2	H125	KO	pos3	BC	8	9.668	81.729	53	101
3	H125	KO	pos3	BC	8	9.668	145.979	90	174
4	H125	KO	pos3	BC	8	9.668	65.521	42	76
5	H125	KO	pos3	BC	8	9.668	243.438	176	255
6	H125	KO	pos3	BC	8	9.668	251.25	199	255
7	H125	KO	pos3	BC	8	9.668	253.75	228	255
8	H125	KO	pos3	BC	8	9.668	253.667	219	255
9	H125	KO	pos3	BC	8	9.668	247.479	187	255
10	H125	KO	pos3	BC	8	9.668	247.479	187	255
11	H125	KO	pos3	BC	8	9.668	245.562	192	255
12	H125	KO	pos3	BC	8	9.668	241.396	190	255
13	H125	KO	pos3	BC	8	9.668	222.333	188	239
14	H125	KO	pos3	BC	8	9.668	210.271	167	231
15	H125	KO	pos3	BC	8	9.668	195.604	157	210
16	H125	KO	pos3	BC	8	9.668	182.625	145	197
17	H125	KO	pos3	BC	8	9.668	170.229	132	184
18	H125	KO	pos3	BC	8	9.668	160	127	173
19	H125	KO	pos3	BC	8	9.668	157.333	119	171
20	H125	KO	pos3	BC	8	9.668	155.333	132	164
21	H125	KO	pos3	BC	8	9.668	152.917	122	163
22	H125	KO	pos3	BC	8	9.668	187.688	151	199
23	H125	KO	pos3	BC	8	9.668	194.333	162	208
24	H125	KO	pos3	BC	8	9.668	193	163	205
0	H125	KO	pos3	BC	9	7.251	25.5	23	28
1	H125	KO	pos3	BC	9	7.251	110.194	97	118
2	H125	KO	pos3	BC	9	7.251	46.278	38	50
3	H125	KO	pos3	BC	9	7.251	68.806	54	76
4	H125	KO	pos3	BC	9	7.251	27.306	23	29
5	H125	KO	pos3	BC	9	7.251	105.583	86	115
6	H125	KO	pos3	BC	9	7.251	118.806	97	130
7	H125	KO	pos3	BC	9	7.251	130.806	112	144
8	H125	KO	pos3	BC	9	7.251	141.972	116	156
9	H125	KO	pos3	BC	9	7.251	133.25	105	145
10	H125	KO	pos3	BC	9	7.251	135.389	108	151
11	H125	KO	pos3	BC	9	7.251	125.444	105	136
12	H125	KO	pos3	BC	9	7.251	123.389	110	135
13	H125	KO	pos3	BC	9	7.251	115.556	101	126
14	H125	KO	pos3	BC	9	7.251	113.75	100	122
15	H125	KO	pos3	BC	9	7.251	107.472	96	114
16	H125	KO	pos3	BC	9	7.251	123	105	135
17	H125	KO	pos3	BC	9	7.251	116.389	100	125
18	H125	KO	pos3	BC	9	7.251	147.083	127	161
19	H125	KO	pos3	BC	9	7.251	214.306	170	238
20	H125	KO	pos3	BC	9	7.251	199.833	158	223
21	H125	KO	pos3	BC	9	7.251	195.556	164	216
22	H125	KO	pos3	BC	9	7.251	191.139	168	211
23	H125	KO	pos3	BC	9	7.251	183.028	151	199
24	H125	KO	pos3	BC	9	7.251	183.333	157	201
0	H125	KO	pos3	BC	10	6.043	18.867	17	22
1	H125	KO	pos3	BC	10	6.043	128.8	78	162
2	H125	KO	pos3	BC	10	6.043	53.633	39	65
3	H125	KO	pos3	BC	10	6.043	76.867	55	93
4	H125	KO	pos3	BC	10	6.043	28.9	20	34
5	H125	KO	pos3	BC	10	6.043	93.5	70	109
6	H125	KO	pos3	BC	10	6.043	106.667	81	126
7	H125	KO	pos3	BC	10	6.043	111.667	88	127
8	H125	KO	pos3	BC	10	6.043	127.733	93	148
9	H125	KO	pos3	BC	10	6.043	169.867	123	199
10	H125	KO	pos3	BC	10	6.043	164.7	116	191
11	H125	KO	pos3	BC	10	6.043	150.2	116	171
12	H125	KO	pos3	BC	10	6.043	146.933	106	171
13	H125	KO	pos3	BC	10	6.043	143.967	111	164
14	H125	KO	pos3	BC	10	6.043	139.8	101	162
15	H125	KO	pos3	BC	10	6.043	132.233	111	150
16	H125	KO	pos3	BC	10	6.043	135.5	107	154
17	H125	KO	pos3	BC	10	6.043	147.467	121	170
18	H125	KO	pos3	BC	10	6.043	234.8	176	255
19	H125	KO	pos3	BC	10	6.043	236.2	181	255
20	H125	KO	pos3	BC	10	6.043	234.5	170	255
21	H125	KO	pos3	BC	10	6.043	234.867	167	255
22	H125	KO	pos3	BC	10	6.043	239.2	184	255
23	H125	KO	pos3	BC	10	6.043	246.7	208	255
[truncated: 8,755 more rows]
