# Supplementary material for: Elimination of CDX2 restricts intestinal hybrid differentiation signatures in stem cell-derived hepatocyte-like cells
Source: Stem Cell Res Ther. 2025 Oct 7;16:543. doi: 10.1186/s13287-025-04696-6 (PMC12505559; doi:10.1186/s13287-025-04696-6)
Supplement: Supplementary file 7 — Additional file 7. [file 13287_2025_4696_MOESM7_ESM.xls]

## Sheet: Tabelle1
	ChiPSC18_iPSC_CEL_N_Rep1_v2_4407.IHECrsem.20220322.hs38.genes.results	ChiPSC18_iPSC_CEL_N_Rep2_v2_4415.IHECrsem.20220322.hs38.genes.results	ChiPSC18_iPSC_CEL_N_Rep3_v2_4411.IHECrsem.20220322.hs38.genes.results	P020N_ColonTissue_Rep1_v2_S7_4439.IHECrsem.20220322.hs38.genes.results	P021N_ColonTissue_Rep2_v2_S7_4443.IHECrsem.20220322.hs38.genes.results	P026N_ColonTissue_Rep3_v2_S7_4445.IHECrsem.20220322.hs38.genes.results	P035N_ColonTissue_Rep4_v2_S7_4442.IHECrsem.20220322.hs38.genes.results	PHH_AFJ_v2_S7_4441.IHECrsem.20220322.hs38.genes.results	PHH_DJJ_v2_S7_4444.IHECrsem.20220322.hs38.genes.results	PHH_IAN_v2_S7_4440.IHECrsem.20220322.hs38.genes.results	CEL_R1_HLC	CEL_R2_HLC	CEL_R3_HLC	CEL_R4_HLC
ENSG00000000003	1397	2947	1800	13021	17693	21483	5394	7223	10010	7037	12737	8072	8950	11379
ENSG00000000005	2	2	3	14	27	12	3	0	0	0	72	44	65	52
ENSG00000000419	591	897	632	521	475	422	171	232	268	478	1632	1585	1013	1415
ENSG00000000457	29.16	51.92	31.74	142.88	191.15	244.45	95.83	74.22	106.95	100.64	578	301	392	416
ENSG00000000460	158.84	270.08	184.44	55.12	54.85	77.55	55.17	42.78	55.05	34.36	157	245	124	144
ENSG00000000938	9	8	22	45	140	61	23	10	18	62	5	2	4	0
ENSG00000000971	1	0	0	223.99	403.95	228.95	244.21	8268.18	16332	14050.5	368	438	929	654
ENSG00000001036	797.24	1023.27	737.32	1447.27	2387.41	3174.02	1155.46	1041.44	806.4	1396.97	13050	16193	7478	11643
ENSG00000001084	285	452	280	162	181	224	121	390	1034.74	593	661	459	477	522
ENSG00000001167	259	495	311	238	458	524	278	110	123	125	965	964	602	725
ENSG00000001460	69.03	115.25	42	153.04	182.06	289.14	147.03	16	14	13	369	535	222	346
ENSG00000001461	77.97	114.75	70	498.96	726.94	668.86	488.97	44	61	63	1189	2344	803	1601
ENSG00000001497	445	771	490	379	493	381	234	133	158	297	1002	1026	680	982
ENSG00000001561	99	191	207	902	1026	1397	556	214	438	211	877	865	714	727
ENSG00000001617	160	236	218	50	102	82	82	13	17	0	8	12	9	5
ENSG00000001626	1	9	3	329	305	570	212	0	2	2	337	322	270	453
ENSG00000001629	296	463	279	100	154	155	110	70	157	66	670	775	470	603
ENSG00000001630	155	157.24	104.74	602.95	447.97	314.73	246	2377.64	537.78	608.79	32048	19293	24835	29143
ENSG00000001631	94	149.51	94	97.19	87	78	49.42	33	89	93	465	351	319	466
ENSG00000002016	36	56	32.19	71	52.97	62.71	49	20	30	24	183	181	163	205
ENSG00000002079	7	2	0	0	0	0	0	0	3	0	6	11	9	1
ENSG00000002330	153.69	194.48	272.17	749.3	520.56	397.29	280.03	263.92	283.4	202.7	1643	1278	1066	1454
ENSG00000002549	522	717.98	502	1240	1439	2140	993	1945	1384	2519.99	6508	7070	4231	5216
ENSG00000002586	71	84	106	1597	1417	1349	881	635	618	1394	13458	16613	8035	12551
ENSG00000002587	89	111	84	345	426	590	222	6	3	7	97	260	110	93
ENSG00000002726	9	2	2	4669	11932	15993	3319	11	214	5	241	120	187	241
ENSG00000002745	2	1	4	0	1	0	3	0	3	0	7	7	4	1
ENSG00000002746	146.71	222.45	261.15	11	14	26	18	4	0	0	26	16	22	6
ENSG00000002822	131	291	206	121	149	109	83.99	47	97	107	842	1142	580	752
ENSG00000002834	731.89	1088.28	772.47	1211.71	2199.91	1844.9	1705.95	492.12	386.01	520.84	19284	27830	12174	17138
ENSG00000002919	130	198	181	296	355	329	193	89	79	127	838	742	500	621
ENSG00000002933	33	24	22	11298	12661	19204.9	6251	29779.9	33740.9	57428	4217	2007	4254	4070
ENSG00000003056	602.01	1411.72	740.32	589.91	997.52	739.27	467.46	253.76	236.23	412.46	6543	5109	4161	5391
ENSG00000003096	33.51	77.34	47.05	34.58	109.11	68	38	23	42	61	1225	932	1066	1081
ENSG00000003137	1	1	4	45	36	40	31	2	0	6	25	38	9	16
ENSG00000003147	132	286.09	120.52	477	432	369	261	85	7	97	2218	2137	1418	2103
ENSG00000003249	747	830	962	30	57	111	38	280	99	162	580	988	404	382
ENSG00000003393	440	716	651	238	240	176	189	308	589	370	1044	883	704	887
ENSG00000003400	55	62	53	442	381	709	351	50	85	96	1607	2013	1044	960
ENSG00000003402	100.32	165.08	131.33	1982.15	2984.59	2393	1764.95	717.68	1197.99	1339.65	5098	7909	3706	4157
ENSG00000003436	144.94	132.72	200.07	312	717.74	621	536	1584.05	5503.2	6288.08	15471	26932	11103	15857
ENSG00000003509	257.07	418.04	319.51	83.86	102.82	73	62	85.39	52.19	75.14	609	440	386	452
ENSG00000003756	168.98	296.94	179.03	435.93	480.2	431.66	289.18	141.99	247.31	273.76	2558	1928	1782	2245
ENSG00000003987	42.34	71.07	54.72	11.76	14	9.25	6	3.53	6.43	10.33	58	48	46	46
ENSG00000003989	119	208	143	9	31	10	21	1048	3611	1525	520	224	487	757
ENSG00000004059	740.4	1269.25	1249.55	2333	2402.78	1703.82	951.48	735	749	1223	5226	4974	3558	5786
ENSG00000004139	23.48	27.78	28.04	111.72	257.86	198.5	129.54	40.41	51.87	42.91	385	272	234	371
ENSG00000004142	391	534	584	784	1441	1282	697	1748	1665	2306	4082	3232	1796	4205
ENSG00000004399	109	161	139	132	268	192	228	21	33	52	134	185	86	92
ENSG00000004455	704.84	1249.06	782.99	1755.38	1821.43	1878.42	843.4	868.1	1122.53	1716.85	11396	6352	7859	11412
ENSG00000004468	5	15	8	186	307	504	230	59	138	48	31	34	35	29
ENSG00000004478	1774.45	3221.37	1757.93	776.17	1560.77	984	539.86	968.45	756	491.97	1305	2253	829	1740
ENSG00000004487	606	1381	623	88	171	133	117	83	132	98	353	321	292	391
ENSG00000004534	179	376	147	185	239	157	134	52	119	131	3766	3226	2704	3841
ENSG00000004660	24	29	20	30	36	16	17	1	5	5	47	37	35	28
ENSG00000004700	113.81	133.14	128.73	71.54	82.76	63.4	36.38	37.29	56.38	71.98	517	622	281	289
ENSG00000004766	40	91	85	136	134	112	76	39	92	80	358	389	250	281
ENSG00000004776	40	60	59.77	399.03	3829	297	1361	8	4	19	2	5	0	0
ENSG00000004777	380	536	562	377	428	237	323	58	75	54	69	25	79	46
ENSG00000004779	2425	3302	4215	2606	1436	1659	738	968	896	1583	5974	3929	3764	5350
ENSG00000004799	1	9	2	201	485	427	322	104	1224	428	91	61	107	51
ENSG00000004809	0	1	3	0	2	3	0	0	1	2	3	9	9	2
ENSG00000004838	3	3	6	3	9	1	2	5	3.15	2	9	8	4	6
ENSG00000004846	4	2	2	2	8	0	14	1	2	1	8	10	4	2
ENSG00000004848	0	0	1	4	3	1	2	0	0	0	4	1	1	2
ENSG00000004864	740	992	616	361	529	769	348	909	1379	1159	2549	2152	1574	2528
ENSG00000004866	204.9	330.93	266.9	409	756	923.21	369.88	464	850.09	726.06	1314	1580	731	1035
ENSG00000004897	218.92	360	214.94	175.98	231	301	166	177	222	196	2009	1847	1407	1525
ENSG00000004939	1	2	0	2	19	9	18	0	11	89	10	9	5	4
ENSG00000004948	34	18	25	1	1	4	2	0	0	0	99	63	94	69
ENSG00000004961	279	387	256	605	625	712	294	108	88	199	2540	2517	1590	1714
ENSG00000004975	142	342	283	257	391	238	227	74	86	80	1197	546	643	1523
ENSG00000005001	22	28	36	22	3	8	3	0	0	0	530	500	236	636
ENSG00000005007	573	812	560	245	331	440	486	255	578	357	352	357	251	416
ENSG00000005020	21	41	17	272	451	458	266	50	40	55	514	505	326	481
ENSG00000005022	4981.66	7189.52	5024.84	18889.4	12805.3	13396	6418.82	3219.68	2425.85	5111.85	27567	19915	17633	25072
ENSG00000005059	277	349.65	338	207	500	632.44	204.34	8	6	19	47	50	28	39
ENSG00000005073	0	0	0	15.11	21.77	32.94	23.01	0	0	0	1	1	2	0
ENSG00000005075	297.28	499.01	389.63	617.69	394.25	411.05	236.35	184.05	192.18	289.21	1878	1275	1108	1670
ENSG00000005100	410	698	393	55	75	61	49	76	114	72	220	257	171	166
ENSG00000005102	0	2	1	14	36	18	17	0	2	0	6	2	2	4
ENSG00000005108	0	4	1	4	12	6	7	3	11.66	20.21	118	225	61	127
ENSG00000005156	494.87	685.19	456.99	198.18	261.47	168.37	201.9	73.63	88.29	111.99	839	696	545	783
ENSG00000005175	489	712	612	252	426	491	221	173	254	322	557	560	419	465
ENSG00000005187	29.09	59.41	22.27	189.14	409.82	369.03	177.05	487.74	885.5	579.77	62	61	66	64
ENSG00000005189	27	41	20	23	48	18	22	16	9	15	165	62	67	247
ENSG00000005194	594	855.94	777	604	618	550	236	246	169	280.98	4129	4853	2742	3171
ENSG00000005206	519.01	794.26	656.75	2797.61	4671	3816	2287	724.75	745	925.1	2165	2400	1415	1915
ENSG00000005238	33	35	21	162	244	249	161	28	37	55	741	942	470	594
ENSG00000005243	2	5	1	25	31	10	16	97	141	117	11	2	15	15
ENSG00000005249	223	259	295	24	89	76	49	0	0	7	2	8	6	1
ENSG00000005302	82.79	132.73	89.1	333.5	370	367	166	61	129	170.39	409	475	316	385
ENSG00000005339	559.05	885	547	386.01	404.02	383	519	179	527	289	987	655	647	1045
ENSG00000005379	26	58	35	85	101	69	86	16	36	26	28	27	26	16
ENSG00000005381	9	8	7	0	3	2	0	2	6	3	4	6	8	2
ENSG00000005421	24	23	6	37	41	27	34	10111	16555	12600	16	8	266	27
ENSG00000005436	81.59	119.65	83	78	83	83.91	36.37	78	123.63	152	676	236	315	626
ENSG00000005448	303	595	597	117	166	88	70	30	8	54	324	161	196	157
ENSG00000005469	42	48	23	112	187	397	112	214	289	155	970	563	704	1484
ENSG00000005471	3	15.11	4	5.01	8.01	8	11.01	768.89	919.48	852.98	54	84	173	30
ENSG00000005483	475.23	1023.97	465.86	2722.16	4676.85	3318.9	2536.03	353.76	525	692.81	2019	1533	1325	2012
ENSG00000005486	212	305	357	711	1298	1565	655	878	541	646	9139	7811	4941	8436
ENSG00000005513	13	50	47	3	1	3	2.01	0	0	0	6	11	2	1
ENSG00000005700	218	414	313	156	170	216	128	277	394	276	3585	4065	2390	2266
ENSG00000005801	317.38	470	294	214	169	159	81	46	34	67	971	907	592	577
ENSG00000005810	289.88	573.88	415.58	155.81	260.96	270.14	300	218.67	552.23	450.76	585	519	439	663
ENSG00000005812	24	58.5	32.76	110.44	93.47	129.44	63.68	45.92	198.44	92.16	428	322	281	315
ENSG00000005844	3	7.92	3	172	222	231	169.86	67	157	60	71	13	51	88
ENSG00000005882	129.71	210.13	173.52	1415.8	2592.84	1897.88	1393.72	463	705.41	1056.81	315	337	281	339
ENSG00000005884	92	156	207	583	1157	1443	1287	11	4	16	4292	6776	2873	3710
ENSG00000005889	146.68	191.69	133	251.96	604	536.81	253.96	184	196.62	152.89	755	648	526	630
ENSG00000005893	146	215	167	1109	1200	966	597	2026	1814	3406	13517	13862	8903	10487
ENSG00000005961	69	100	110	5	0	1	5	0	1	0	13	6	14	10
ENSG00000005981	0	0	0	5	1	4	2	1	15	19	9	5	9	5
ENSG00000006007	839	1005	770	7056.14	8023	10857	4667	903	883.12	1305	7870	9191	4865	6882
ENSG00000006015	400	598	508	799	699	442	287	384	587	772	1776	1809	1292	1679
ENSG00000006016	72.88	100.03	98.49	1	0	0	2	0	3.03	2	6	10	11	7
ENSG00000006025	24	47	33	692	678	658	485	1	7	5	118	103	79	112
ENSG00000006042	535.68	718.33	807.23	2123.45	2235.5	1330.57	955.97	85	70	250.75	4209	3868	3084	3567
ENSG00000006047	90	169	91	428	254	279.98	242	24	13	13	38	35	30	68
ENSG00000006059	0	0	0	0	0	0	0	0	0	0	3	1	3	0
ENSG00000006062	17.7	23.37	22.79	122.34	118.32	132.2	95.88	47.04	44	33.79	171	297	123	128
ENSG00000006071	18	36	18	8	25	34	30	0	2	16	6	4	12	2
ENSG00000006116	0	1	1	0	0	0	0	0	1	0	9	4	6	0
ENSG00000006118	43	56.12	64	17	12	11	12	1	2	1	184	412	90	131
ENSG00000006125	2981	5926	3834	2349	4328	4933.99	2995.97	863	1588	1338	6542	6794	4227	4827
ENSG00000006128	13	19	19	1	18	2	10	0	0	0	20	32	12	17
ENSG00000006194	102.45	160.4	111.2	49.8	97.76	97.8	55.49	48.68	52.07	51.92	200	157	174	220
ENSG00000006210	7	11	17	74	266	146	135	114	114	123	26	24	38	27
ENSG00000006282	101.47	210	159	906	1187	805.12	347.81	250	435	367	6053	5909	3913	5594
ENSG00000006283	30	52	17	2	0	1	2	0	0	0	23	16	22	21
ENSG00000006327	387	743	554	94	104	49	48	150	18	187	11830	25314	6954	8915
ENSG00000006377	0	1	0	0	0	2	0	0	0	0	0	1	4	0
ENSG00000006432	302	616	296	38	100	80	103	39	78	38	862	738	551	786
ENSG00000006451	443	706	406	436	600.94	685	289	109	96	136	3147	2986	2055	2169
ENSG00000006453	101.87	299.14	193.82	257.57	431.54	385.22	291.54	132.9	204.64	126.92	962	1240	444	1085
ENSG00000006459	32	68	55	132	139	168	141	22	77	48	104	101	69	88
ENSG00000006468	601	885	667	64	119	97	87	110	183	72.99	18	16	24	15
ENSG00000006530	197.78	354.55	159	205.78	435.95	381.97	214.96	130.95	154.86	195.65	791	727	559	716
ENSG00000006534	10	13	23	1829	3617	3587	1331	119	69.98	243.99	2140	1947	1287	2350
ENSG00000006555	9	21	13	317	596	978	973	28	50	32	1238	1070	654	1014
ENSG00000006576	346	588	374	418	460	471	260	102	138	96	279	414	189	266
ENSG00000006606	22	34	34	5	2	0	1	0	0	3	41	29	13	38
ENSG00000006607	106.32	181.2	89.89	788.49	1287.49	1303.24	702.12	75.69	302.84	232.8	1729	1263	1225	1543
ENSG00000006611	18	19	20	1140	1331	1043	821	0	4	4	6037	5921	3996	5826
ENSG00000006625	718	1150	642	363.95	510	423.96	185	163	146	283.98	1424	1009	990	1406
ENSG00000006634	210.87	354.21	194.24	77.44	91.2	97.87	54.88	17	16.09	23.05	295	277	179	156
ENSG00000006638	9	18	16	25	53.87	18	28	1	0	3	11	12	7	5
ENSG00000006652	177	381	279	384	440	569	316	115	95	72	1495	1823	962	1086
ENSG00000006659	13	5	5	0	1	0	0	0	0	0	94	11	101	129
ENSG00000006695	477.75	625.81	411.91	679.61	866.4	1070.88	444	128	144.77	268	1742	1291	1053	1314
ENSG00000006704	53	124	82	33	45	44	22	15	5	23	358	219	230	282
ENSG00000006712	169	238	158	285	380	249	159	217	219	328	2040	2780	1372	1900
ENSG00000006715	132	258	166	276	443	375	219	149	168	201	1284	1640	909	1194
ENSG00000006740	46	82	55	136	176	181	135	1	11.68	4	165	162	88	167
ENSG00000006744	1495	1731	1548	602	1276	1280	705	783	546	1074	3079	3266	2055	2748
ENSG00000006747	16.29	29.31	23.33	185.81	333.76	389.03	273.88	0	1	0	527	393	269	298
ENSG00000006756	18.44	22.88	16	341.84	822.17	433.98	257	157	505.88	439.07	1271	1498	824	1268
ENSG00000006757	84	148	121	207	299	197	71	274	139	222	733	466	402	806
ENSG00000006788	0	0	0	0	1	0	0	0	1	0	9	4	4	0
ENSG00000006831	117	252	157	473	545	270	214	435	510	339	1139	923	773	1061
ENSG00000006837	11	16.04	9.46	3.09	3.35	2.47	2.31	6.71	7.3	9.75	64	40	28	64
ENSG00000007001	0	0	0	0	1	1	0	23	174	527	3	4	5	6
ENSG00000007038	41	82	64	18	17	12	4	0	0	0	4	3	5	0
ENSG00000007047	23.02	67	78	11	25	25	14	19	51	52	156	172	103	203
ENSG00000007062	688	1017	846	1082	2432	1854	2289	0	2	9	5030	2395	3387	4604
ENSG00000007080	428	581	623	341	373	348	221	243	240	279	2432	2817	1309	1934
ENSG00000007129	0	0	0	50	50	28	9	2	1	4	2	4	3	0
ENSG00000007168	478.96	896.56	472	333	643	873	557.57	335	450	367	1319	1686	815	1241
ENSG00000007171	16	22	25	135	255	272	182	0	2	0	69	74	39	20
ENSG00000007174	1	8	2	10	7.02	7	2	0	1	0	25	27	27	8
ENSG00000007202	648.67	875.57	1009.7	732.41	1540.16	1402.04	1040.4	329.43	274.69	231.51	2588	2213	1574	2526
ENSG00000007216	0	2	0	253	562	170	83	6	12	3	11	14	23	20
ENSG00000007237	108	189	146	212	324	216	283	0	4	11	305	309	189	260
ENSG00000007255	117	279	297	369	440	292	158	183	228	285	1540	614	1052	1444
ENSG00000007264	70	140	248	29	20	21	10	1	0	4	1	2	2	2
ENSG00000007306	3	1	1	15407.1	26152	26970	25843.5	6	16	4	8	13	13	4
ENSG00000007312	15	15	20	54	72	60	22	1	11	2	2	3	1	2
ENSG00000007314	41	116	98	2	16	1	5	2	0	0	14	17	17	0
ENSG00000007341	60.94	74.99	47.88	148.72	165.3	132.05	55.62	69.77	55.69	66.21	297	347	192	219
ENSG00000007350	0	0	0	4	3	0	0	0	3	1	7	2	3	2
ENSG00000007372	6	12	6	7	14	15	9	0	4	2	25	31	29	25
ENSG00000007376	230	379	701	304	760	921	442	151	183	177	839	779	143	740
ENSG00000007384	70.86	99	110.85	34	82	44	74	18	7	18	380	529	225	370
ENSG00000007392	557	825	614	413	500	467	309	94	202	246	1246	1070	792	1262
ENSG00000007402	40.83	65.5	52.66	18.39	49.8	42	16.21	1	1	0	12	8	9	5
ENSG00000007516	52.51	77.62	58.1	89.18	74.1	47.16	58.1	19.02	65.16	86.13	147	98	125	89
ENSG00000007520	72.49	73.38	170.9	54.82	65.9	43.84	47.9	54.98	96.84	77.87	189	160	119	210
ENSG00000007541	125	192	232	259	602	555	383	306	532	439	633	932	390	657
ENSG00000007545	62.59	116.92	49.21	40.05	49.73	43.27	52.56	12.74	44	13	261	221	212	226
ENSG00000007866	93	177	155.12	94	195	132	151	42	57	49	517	321	322	452
ENSG00000007908	1	0	0	1	42	6	0	80	45	66	5	5	10	0
ENSG00000007923	283.37	450.9	239.54	469.12	601.38	389.22	364.69	125.7	124.22	242.55	2640	2483	1536	2286
ENSG00000007933	2	0	2	3	16	4	7	1728	4322	6040	91	10	182	264
ENSG00000007944	48	147	65	45	91	104	82	6	2	8	496	209	304	542
ENSG00000007952	0	2	1	1647	3780	3818	764	0	10	1	1632	938	914	1441
ENSG00000007968	26	67	60	205	498	548	410	28	10	17	15	12	14	12
ENSG00000008018	2887	4404	3943	3091	2922	2296	1274	1955	1777	2991	16187	12973	9721	13782
ENSG00000008056	30	60	43	5	10	2	2	6	4	4	7	4	2	4
ENSG00000008083	2275	3742	2278	62	114	86	80	23	26	24	376	250	295	472
ENSG00000008086	337	598	393	40	49	54	65	36	76	45	179	173	128	284
ENSG00000008118	0	0	0	0	1	2	3	0	0	0	15	12	6	1
ENSG00000008128	15.06	17.89	15.48	61.85	67.73	54.16	31.06	12.03	36.21	24.58	271	230	157	248
ENSG00000008130	288	530	463	472	597	705	403	597	949	812	1088	1060	765	1202
ENSG00000008196	0	2	0	0	0	0	0	0	0	0	13	7	7	2
ENSG00000008197	0	0	0	0	0	0	0	0	0	0	4	4	1	0
ENSG00000008226	9.71	18.91	41.74	122.71	83.79	56.33	51.09	11.66	81.15	76.35	61	37	52	68
ENSG00000008256	48	65	51	45	174	221	137	11	16	15	224	257	125	257
ENSG00000008277	135	244	160	92	77	71	61	3	1	1	75	29	76	81
ENSG00000008282	394	641	461	903	1508	1021	665	503	399	848	4501	3937	2694	3239
ENSG00000008283	205	278	245	615	1237	900	827	280	152	134	1107	1070	715	998
ENSG00000008294	255	374	309	300	270	341	283	177	456	246	1817	1554	1148	1893
ENSG00000008300	592	1226	1097	167	95	138	80	18	29	20	277	175	169	223
ENSG00000008311	3137	5035	3720	66	134	57	64	203	1951	2602	541	948	340	631
ENSG00000008323	129	177	134	553	549	520	745	32	49	13	1209	723	790	1205
ENSG00000008324	610.06	839.4	826	473.13	295.05	322	138	186	244	348	1891	1226	1096	1853
ENSG00000008382	11.74	17.91	24.57	38	43	25	36.68	31.91	33	26.96	154	94	92	142
ENSG00000008394	2669	3921	2717	4541	4106	3938	2124	16963	13655	24133	54948	29045	35411	51089
ENSG00000008405	79	155	88	81	87	83	51	33	80	93	658	542	432	442
ENSG00000008438	27	41	44	3	45	6	11	0	1	1	1	2	1	2
ENSG00000008441	2	5	2	82	247	134	170	55	122	68.03	8	14	8	2
ENSG00000008513	33	62	24	136	147	104	82	409	1831	1265	1510	1209	732	1113
ENSG00000008516	70.39	83.15	106.55	47.27	78.07	38.36	50.71	0	2	4	27	44	24	29
ENSG00000008517	25	31	43	2881	2979	2748	2087	6390	485	7387	16766	42704	11869	13274
ENSG00000008710	183.68	304.49	261.41	270.31	264.09	185.2	220.4	70.4	342.69	145	598	294	396	468
ENSG00000008735	11	14	41	4	21	14	3	9	6	5	27	46	15	28
ENSG00000008838	348	544	447	460	723	520	332	136	192	203	1560	1282	1006	1332
ENSG00000008853	20.17	28.48	27.62	48.79	69.18	58.1	32.08	15.95	13.29	24.36	604	624	426	702
ENSG00000008869	737	1477	1471	1123	1834	2025	1390	449	782	1081	1358	1002	923	1326
ENSG00000008952	257	401	243	501	768	767	417	485	1120	1135	4480	3517	2654	4523
ENSG00000008988	5478.61	6464.68	6203.66	2941.95	1235	939	496	618	673	1045.97	5442	3120	3153	4810
ENSG00000009307	1542.84	2830.7	1651.99	1284	1808.99	1367	929	721.99	1246	1131	8957	9567	5551	7397
ENSG00000009335	297	422	213	147	157	230	154	169	247	176	961	1018	619	828
ENSG00000009413	187.73	285.75	254.54	114.57	178.83	204.54	296.01	136.9	316.39	176.44	548	444	443	506
ENSG00000009694	68	61	83	21	9	7	9	142	700	181	25	7	63	29
ENSG00000009709	0	0	0	0	0	0	0	0	1	0	11	19	17	2
ENSG00000009724	8.23	16	7	1	1	5	2	1821.96	4588	4743.91	323	132	340	285
ENSG00000009765	1	0	1	288	422	394	197	153	440	484	186	136	123	264
ENSG00000009780	34	78	55	125	97	123	27	26	54	39	417	275	264	315
ENSG00000009790	3.22	11.77	3	162.9	168.62	166.94	54.88	2.01	10.51	6.07	9	30	19	14
ENSG00000009830	156	242	213	62	113	133	103	112	126	106	211	240	169	223
ENSG00000009844	5842	10629	8085	11305	15633	25214	9193	4145	4767	6406	6738	5756	4729	5032
ENSG00000009950	33	92	49	156	188	65	45	2029	5100	3868	401	102	519	518
ENSG00000009954	625	1449	681	199	409	341	302	260	532	351	764	689	502	620
ENSG00000010017	73	128.64	53	47.56	48.7	56.32	47	43.76	100	69	582	353	378	466
ENSG00000010030	9	6	13	61	55	67	90	21	14	3	367	433	179	224
ENSG00000010072	70.99	110.95	59.09	96.5	87.34	95	50.51	45.18	41	49.62	648	666	432	439
ENSG00000010165	252	422	349	154	281	195	139	102	125	154	737	863	474	616
ENSG00000010219	44.35	50.27	58.22	236.92	314.7	249.08	99.06	92.82	85.29	119.29	292	231	208	256
ENSG00000010244	1717.29	2433.92	1363.18	1126	1411	1575	993	437	469	647	4754	3985	3072	3900
ENSG00000010256	5201	8443	10786	15724	21970	35781	18087	5422	8293	6920	26982	21213	17378	20423
ENSG00000010270	294	514	326	579	712	821	284	121	113	139	2927	2699	1803	2097
ENSG00000010278	2189	3357	3384	8291	9542	8498	5184	199	236	248	8575	20539	5402	4520
ENSG00000010282	0	0	0	0	2	0	0	0	0	0	5	4	9	1
ENSG00000010292	1364.52	2183	1032.59	353.65	876.34	829.4	718.63	111.18	90.78	89.52	368	298	329	369
ENSG00000010295	28	34	45	98	175	172	104	47	99	133	126	128	96	82
ENSG00000010310	2	6	2	65	52	22	24	0	3	0	137	239	75	138
ENSG00000010318	33	66	63	115	202	250	111	22	40	38	125	51	50	124
ENSG00000010319	7	13	12	19	102	9	36	0	3	1	264	194	188	98
ENSG00000010322	565	843	686	627	635	499.02	299	127	237	159	1335	1000	907	1111
ENSG00000010327	24.03	10.17	30.43	2551	1826.33	1782.78	1877.25	7	23	143.69	91	23	65	61
ENSG00000010361	127.45	283.42	167.49	69.75	95.2	66.09	38.15	58.5	81.19	67.34	561	307	358	448
ENSG00000010379	1	1	1	1	0	0	1	63	264	194	28	6	25	26
ENSG00000010404	107.26	204.28	120.06	495.17	620.14	603.15	533.57	156.82	433.49	244.63	3083	3341	1793	2664
ENSG00000010438	15	14	18	4465.13	2763.19	4393.05	2026.98	187	93.99	82	6297	3945	4441	6565
ENSG00000010539	144	188	186	76	114	123	64	44	49	63	841	636	435	545
ENSG00000010610	51	71	76	5328	8766	7154	3376	1015	2553	2601	25	20	17	21
ENSG00000010626	11.67	21	13.23	32.46	31.47	42.51	28.34	14.36	15.89	22	192	84	133	184
ENSG00000010671	1	2	4	88	97	108	42	3	2	10	18	2	16	17
ENSG00000010704	3	4	7	91	137	150	55	136	99	137	210	197	160	209
ENSG00000010803	152	221.89	173	232.97	372.99	331.98	197	110	177	159.85	1066	476	821	1224
ENSG00000010810	133	308	130	91	289	295	190	100	341	491	36	39	44	33
ENSG00000010818	181	339	193	241	322	235	275	49	105	57.53	548	1110	422	513
ENSG00000010932	2	3	1	0	3	3	7	2	4	0	801	53	793	1722
ENSG00000011007	853.19	1094.74	633.42	611.6	1095.39	1359.97	641.26	376.6	671.07	823.34	1855	2144	1316	1680
ENSG00000011009	737.87	1258	1191.96	632	963	831	496	335	448	585	8436	8835	5410	6771
ENSG00000011021	254	321.75	285.61	352.64	358.4	280.64	226.93	168	264.74	151.83	1103	695	726	1065
ENSG00000011028	381.31	770.97	739.81	391.9	535.88	472.89	1134.95	4	3	11	11	8	7	6
ENSG00000011052	1856.68	1644.56	4257.82	412.23	50.51	39.69	17.96	136.12	80.37	131.31	864	239	295	579
ENSG00000011083	1	1	1	90.26	38	31	26	0	1	0	4	8	6	1
ENSG00000011105	64	87	86	46	68	28	32	220	337	222	909	534	550	764
ENSG00000011114	196.79	347.87	379.98	196	222	187	182.9	67	115	77	799	746	530	852
ENSG00000011132	108.97	178	261	192	295	201	131	113	129	142	749	1085	422	624
ENSG00000011143	171	266	171	138	303.99	283	166	48	79	92	390	405	307	400
ENSG00000011198	38	69	54	137	196	306	195	121	144	126	1141	1022	872	902
ENSG00000011201	46	117.23	115.36	0	10	3	8	0	0	0	62	86	55	99
ENSG00000011243	86.2	140.84	110.09	84.24	88.19	57.21	64.21	52.17	80.36	56.37	508	450	283	523
ENSG00000011258	193	391	199	39	55	53	41	24	74	36	116	76	106	118
ENSG00000011260	487.99	795	571	195	257	227	107	122	101	170	688	577	470	492
ENSG00000011275	276.63	355.54	260.55	305.46	528	367.56	274.59	141	198	156.96	1336	1144	976	1117
ENSG00000011295	156.22	403.56	202.73	241.67	220.44	198.34	150.89	90.69	191.85	189.6	1157	923	779	884
ENSG00000011304	3175	4638	3626	1126	2093	1559	1358	499	609	628	4909	4463	2976	4217
ENSG00000011332	30	50	26	1	0	0	0	0	2	0	16	16	17	12
ENSG00000011347	9	32	14	53	64	60	68	1027	1149	1705	2011	105	1858	3208
ENSG00000011376	553	878	608	175	298	368	226	185	182	235	538	516	367	461
ENSG00000011405	634	1075	600	147	219	265	205	220	487	263	1619	1817	1208	1673
ENSG00000011422	29	45	49	585	659	603	458	3	8	13	3699	14925	2844	2278
ENSG00000011426	404.96	637.92	388	44	100	118	93	26	7	21	210	483	186	156
ENSG00000011451	126	234	165	109	102	110	143	89	315	166	506	374	282	448
ENSG00000011454	484.52	859.77	525	901.24	1168	1153	646.43	148	268	354	507	353	323	542
ENSG00000011465	1	2	0	1865	4616	2124	1953	0	2	8	44	63	54	43
ENSG00000011478	113	162	176	133	134	117	43	72	55	90	574	463	323	472
ENSG00000011485	641.16	1096.96	776.18	643.61	955.13	975.13	399.51	336	394.44	692	1950	2204	1058	1703
ENSG00000011523	234.01	373.26	289.22	138.11	300.48	163	158.09	51.13	32.01	54	710	409	409	460
ENSG00000011566	212	311	273	67	68	88	75	65	136	116	311	243	209	265
ENSG00000011590	4	8	18	6	10	17	5	0	7	2	10	5	10	1
ENSG00000011600	1	4	2	2614	1144	1776	749	62	44	228	1	1	2	3
ENSG00000011638	163	170	200	454	496	321	337	2	1	2	806	1059	538	647
ENSG00000011677	122	208	123	0	3	3	2	0	0	0	6	1	2	5
ENSG00000012048	115	191	139	19	40	42	39	36	119	75	92	118	84	113
ENSG00000012061	143.07	270	188.88	461.49	659.43	433.45	292.19	185.41	203.96	286.89	780	649	575	753
ENSG00000012124	0	1	2	44	128	110	33	0	3	10	12	11	13	4
ENSG00000012171	86.03	136	152	1602	1384	1025	1327	15	23	40	30116	29097	17190	26132
ENSG00000012174	250.01	374	229	309.32	594	570	296	419	566	693	1044	1133	822	909
ENSG00000012211	52	88	82	124	325	243	131	21	34	36	258	262	169	243
ENSG00000012223	18	20	21	21	126	86	12	0	4	0	6	9	9	4
ENSG00000012232	332	505	397	67	120	94	86	58	129	60	718	919	408	596
ENSG00000012504	0	0	1	26	91	304	112	559	574	714	2019	1355	1458	2432
ENSG00000012660	1565	2687	2031	330	715	638	325	3388	2227	3250	10114	6371	6491	8491
ENSG00000012779	27	29	25	526	543	331	201	15	22	43	503	553	384	273
ENSG00000012817	116.09	244	168	210	0	283	243	62	147	112	947	801	774	936
ENSG00000012822	159	263	196	2229	4008	2584	2047	447	1163	1058	1327	2162	1068	1311
ENSG00000012963	392.27	475	353.61	956.25	1841	2636	865	235	332	399	385	229	263	303
ENSG00000012983	165	228	164	114	215	215	177	54	81	52	424	454	276	380
ENSG00000013016	336	680.77	432	243	468	429.43	283	5	25	36	141	320	79	160
ENSG00000013275	927	1370	1285	771	984	1046	481	672	466	966	7136	7176	4068	6660
ENSG00000013288	46	70	70	778	1036	1409	1254	816	1095	1065	2357	2348	1432	2239
ENSG00000013293	31	16	41	0	5	1	0	1	5	3	14	6	19	4
ENSG00000013297	98	138	113	17	107	12	39	7	9	10	53	26	40	56
ENSG00000013306	1518	2670	2694	1988	2730	2923	1439	1129	1019	1128	9374	7593	6669	8254
ENSG00000013364	5.08	23.14	14	3462	5105.92	2318	3588.89	710.75	482.97	543.83	12181	19569	7469	8764
ENSG00000013374	207.62	280.26	137.1	277.82	495.41	577.84	358.79	164	215.96	234	1363	2008	986	1074
ENSG00000013375	202.56	335.23	198.48	233.35	261.91	229.87	95.24	328.72	325.63	334.55	9580	7019	6325	7177
ENSG00000013392	54	63	66	133	139	124	59	171	153	124	806	556	472	553
ENSG00000013441	85	190	94	203	275	318	156	175	417	356.82	845	695	968	734
ENSG00000013503	301.74	502.77	347.64	303	521	448	314.95	311	430.96	641.95	669	470	385	531
ENSG00000013523	209	402.87	268.93	338.96	626.59	678	411	195.45	289.56	170.51	940	455	702	1220
ENSG00000013561	116	134	120.99	566.94	510	747	224	237	291	442	2837	2783	1905	2185
ENSG00000013563	24.97	52.29	38.14	192.06	348.86	336	159	94	131.18	199.17	849	684	530	632
ENSG00000013573	229.52	429.1	265.76	166.23	148.1	91.16	68.95	18.37	33	36.63	513	313	328	408
ENSG00000013583	169.34	258	215.07	214	588	658	317.18	611.16	874.17	974.72	5546	4189	4057	5256
ENSG00000013588	41	40	86	2960	3747	5741	5184.5	7	6	11	21170	113676	14000	21135
ENSG00000013619	6	21	9	47	133	80	92	27	85	42	178	195	125	208
ENSG00000013725	0	1	0	25	167	209	94	0	3	2	8	9	9	3
ENSG00000013810	695	1052	603	100	254	131	138	26	18	27	223	381	217	119
ENSG00000014123	60	87	50	55	101	115	59	79	154	111	1433	1048	930	1251
ENSG00000014138	203	338	252	132	192	170	103	39	30	54	284	351	198	214
ENSG00000014164	849	1118	1077	801	1256	900	694	204	484	437	1170	1034	764	1228
ENSG00000014216	657	1197.55	1239.77	1620.14	2184.05	1594.81	1417.73	395.17	393	482.61	11976	16158	7451	9512
ENSG00000014257	2	5	5	82	242	291	32	0	1	1	237	147	141	259
ENSG00000014641	3816.93	5807	5694.92	4376	4158	3962	1675	3405	2463	5494	18913	11880	13266	15550
ENSG00000014824	465	683	482	705	654	921	410	241	344	395	2505	2408	1521	1522
ENSG00000014914	13	23	26	1709	2428	2560	1414	17	8	24	1286	503	1004	1183
ENSG00000014919	182	321	171	243	385	497	236	170	264	208	1632	1270	941	1420
ENSG00000015133	405	695.01	391	450	450	556	395	4	49	8	227	189	146	280
ENSG00000015153	5	4	2	62	71	60	25	53	53	90	802	489	523	657
ENSG00000015171	69	103	59	174	267	258	183	110	230	162	370	491	280	377
ENSG00000015285	0	1	2	91	200	155	80	5	7	11	14	2	5	15
ENSG00000015413	6	3	5	7	16	11	16	0	3	1	13656	2618	10852	15129
ENSG00000015475	207	241	352	508	548	484	220	329	344	445	1552	2201	1034	1242
ENSG00000015479	2531.34	4665.06	2678.42	1300.61	2319	2185.41	1558.36	616.56	838.61	931.06	2524	2977	1804	1745
ENSG00000015520	1	1	2	8	9	3	3	1151	1299	804	5210	5093	3407	5921
ENSG00000015532	103	245	205.94	169	260	131	108	54	77	51	1174	950	657	1051
ENSG00000015568	500.58	974.95	888.45	395.78	528.26	481.1	444.79	258.29	571.76	111.55	1327	333	368	805
ENSG00000015592	0	0	0	0	8	0	1	0	0	0	8	3	6	0
ENSG00000015676	319	560	319	473	1068	955	456	221	327	333	2801	3069	1960	2570
ENSG00000016082	2	1	3	25	15	9	5	0	0	0	4	3	3	0
ENSG00000016391	21.97	44.32	25.22	178.34	488.74	315.57	266.12	377.41	614.73	797.59	2220	899	1457	2017
ENSG00000016402	13	22	17	89	106	99	77	0	1	3	4	7	10	2
ENSG00000016490	168	23	0	154387	534574	764349	219883	43	540	34	7	21	12	23
ENSG00000016602	21	5	0	26970	63697	101289	46101	12	68	10	11	22	13	17
ENSG00000016864	122.65	223.63	151.21	267.09	376.89	297.19	170	418.36	280.35	464.49	493	461	311	457
ENSG00000017260	152.63	310.2	161.76	210.62	255.43	218.34	110.85	110.85	181.01	156.62	3442	4122	2190	2832
ENSG00000017427	8.09	16.69	7.96	383.99	393	257.98	244.99	1689.99	4207.5	1150.9	14	18	77	2
ENSG00000017483	332	346	600	189	367	387	228	2	27	1	165	37	138	76
ENSG00000017797	128	263	148	163	215	160	144	92	153	97	1304	1517	851	1164
ENSG00000018189	85	145	62	80	93	80	74	51	139	125	465	251	257	372
ENSG00000018236	82	168	100	18	53	11	20	0	0	0	4	8	3	5
ENSG00000018280	2	2	2	11	130	13	34	8	62	233	43	16	23	35
ENSG00000018408	1488.18	2539.2	1666.51	2370	4508.44	3002	2510	471	872	644.67	2167	3894	1420	1697
ENSG00000018510	225	437	224	162	280	350	212	83	386	172	909	758	660	870
ENSG00000018607	0	0	0	0	0	0	0	0	0	0	1	3	3	1
ENSG00000018610	87.34	120.89	76.43	138.45	157.44	124.78	71.77	52	50.72	59.63	399	423	247	337
ENSG00000018625	99	170	109	71	475.99	98	228	0	5	0	209	46	98	274
ENSG00000018699	151	291	202	69	128	75	63	52	55	76	271	346	190	169
ENSG00000018869	27	64	31	20	31	19	9	14	26	22	182	120	118	113
ENSG00000019102	0	1	1	3547	4070	1900	1213	4	3	41	3	1	8	0
ENSG00000019144	409	611	599.91	951.71	849.58	660.79	544.38	6	6	2	392	433	280	361
ENSG00000019169	0	0	0	4	58	1	19	49	50	239	17	27	6	3
ENSG00000019186	0	3	2	1	0	1	1	0	0	3	3226	124	3561	4813
ENSG00000019485	23	44	27	16	37	17	18	9	9	10	64	80	51	50
ENSG00000019505	47	71.82	52	130	361	298	117.1	0	1	1	147	94	78	80
ENSG00000019549	3	3	1	72	180	215	121	21	121	143	160	202	91	84
ENSG00000019582	539	807	756	55443	79610	73596	36930	2504	1088	6650	182	405	187	226
ENSG00000019991	8	11	12	246	610	489	371	3	5	12	5	5	12	2
ENSG00000019995	15.31	58.37	28.64	14.78	13.31	23.46	16.67	42.12	156.54	74.44	162	120	144	176
ENSG00000020129	386.4	556.83	578.9	123	206.07	163	109.5	79	58	52.31	826	881	483	657
ENSG00000020181	20.89	36.71	36.13	36.03	79.66	39.49	115.93	0	4.23	0	7	9	11	0
ENSG00000020219	0	1	0	0	0	0	0	1	0	1	3	6	4	1
ENSG00000020256	117	210	116	217	432	404	236	73	62	91	555	469	340	355
ENSG00000020426	250	372	228	90	93	71	31	81	68	92	642	477	495	602
ENSG00000020577	93	174	124	49	41	30	27	66	226	143	792	1367	500	586
ENSG00000020633	2	6	4	79	123	165	127	0	4	3	13	10	9	7
ENSG00000020922	340.05	587.32	429.72	120.87	138	109.39	109.8	32	68	129	251	325	191	197
ENSG00000021300	24	51	49	134	467	286	183	5	1	0	322	429	166	224
ENSG00000021355	120	126	93	1455	1526	1420	967	137	113	148	4086	5623	2682	3228
ENSG00000021461	0	1	0	0	0	0	0	204.02	479.03	359.11	8	0	19	2
ENSG00000021488	1	2	0	0	5	2	0	120	139	218	3760	7149	2806	5125
ENSG00000021574	86	175	86	43	68	87	41	25	76	48	356	373	227	280
ENSG00000021645	72	112	94	76	161	48	169	5	0	1	58	99	50	48
ENSG00000021762	44	78	39	263	480	464	244	2	6	4	34	39	19	13
ENSG00000021776	2135	3809	3274	931	1476	1452	1015	394	804	891	954	1015	562	861
ENSG00000021826	41	156	51	10	6	5	17	16057	29159	40196	6205	1082	5729	10229
ENSG00000021852	0	3	0	5	1	1	1	4702	4523.58	6923	907	264	835	923
ENSG00000022267	482.98	719	514	993	5628	2299	1348	168	108	69	64	16	18	45
ENSG00000022277	256	409	228.89	726	879	652.96	435	305	353	507	3950	3915	2400	3602
ENSG00000022355	1	3	3	0	0	0	0	0	0	0	4	4	8	1
ENSG00000022556	130.43	168.25	174.31	20	61.08	124.27	78.8	2	1	2	444	318	210	427
ENSG00000022567	22	67	29	41	47	38	51	0	3	0	366	258	250	486
ENSG00000022840	642	981	846	1287	2228	2240	1727	621	547	780	2667	2955	1129	3104
ENSG00000022976	31.84	60.16	25.02	25.83	24.26	25.72	12.39	17.45	41.53	10.55	107	112	92	126
ENSG00000023041	124	194	142	605.36	584.27	708.45	321.22	141.07	196.21	217.15	1657	1005	1211	1351
ENSG00000023171	52	63	57	6	16	14	19	0	1	3	2464	644	1921	3371
ENSG00000023191	372	605	653	1359	1851	1173	888	850	990	1298	7188	6723	4463	6424
ENSG00000023228	497.87	820.47	485.72	874.61	1418.05	1514.89	852.59	886.88	1208.36	1545.76	5384	5059	3304	4478
ENSG00000023287	339	630	451	199	294	322	212	101	294	244	1171	1295	818	1024
ENSG00000023318	281	465	215	604	864	831	497	566	475	727	8759	8010	5942	7289
ENSG00000023330	472	603	552	865	1171	1509	908	7041	3125	5852	9464	5040	6177	8412
ENSG00000023445	0	0	0	67	71	109	83	39	16	18	4492	18527	4502	5761
ENSG00000023516	376	621	463	363	537	557	451	134	407	317	528	491	352	471
ENSG00000023572	42	71	38	121	104	107	60	86	75	156	878	638	536	873
ENSG00000023608	127.36	188	84.4	28.78	39.63	33.47	12.23	9.89	18	10.98	213	310	146	141
ENSG00000023697	63	137	57	854	904	773	412	449	496	660	10814	5563	7198	9286
ENSG00000023734	1484.96	2416	1663	768	1093	709	416	570	417	829	6567	6533	4018	5127
ENSG00000023839	21	14	36	7	8	10	11	3548	3247	3541	3349	3444	2574	3005
ENSG00000023892	10	44	38	143	215	153	96	2	5	4	103	12	63	116
ENSG00000023902	27	65	50	60	104	51	44	0	3	7	44	108	28	25
ENSG00000023909	39	76	33	23	52	144	80	244	285	408	1049	930	720	755
ENSG00000024048	739	1068	973	1443	2039	2780	1952	868	1607	1631	1095	1192	804	918
ENSG00000024422	537	632	579	1685	4354	1989	2258	17	21	339	754	1235	513	589
ENSG00000024526	143.92	208.86	101.99	27	32	39	23	11	2	6	55	47	64	18
ENSG00000024862	81	121	88	403.98	420	401.92	187	170	326	396.95	522	826	355	599
ENSG00000025039	310	573	387	125	129	157	105	237	275	181	272	83	218	384
ENSG00000025156	61	122	55	39	71	53	40	30	30	31	238	169	166	138
ENSG00000025293	224	356	224	140	129	119	69	37	50	45	621	538	403	551
ENSG00000025423	15	34	12	20	50	31	32	8794.16	9619.39	8109.96	15	5	596	13
ENSG00000025434	255	369.3	430.59	1911.36	1778.23	3517.72	1156.54	1465.6	2321.98	2217.27	2138	1083	1696	2558
ENSG00000025708	7.37	4.68	25.44	252.38	269.48	377.6	385.21	478.16	291.2	233.81	410	807	242	327
ENSG00000025770	310	387	478	335	460	266	240	77	122	124	1011	489	765	794
ENSG00000025772	233	476	190	207	499	371	200	154	165	199	2315	2490	1452	1861
ENSG00000025796	187.95	390.52	262.77	134.51	215.17	198.67	145.35	249.33	432.49	413.12	3101	2698	1847	2659
ENSG00000025800	1902.44	2876.11	1733.07	505.09	700.88	753	504.51	586.74	1249.83	730.24	3713	4134	2327	4089
ENSG00000026025	382	407	437.87	1728.26	3455.25	1805.92	1616.54	22	43	133.76	6930	7938	3455	2532
ENSG00000026036	47.48	106.14	143.08	115.86	137.61	130.24	30.49	22.05	70.28	32.58	214	197	162	148
ENSG00000026103	74	101	96.96	2038.57	1845.63	3584.79	1062	447	455.59	1144.53	529	1098	234	279
ENSG00000026297	163.44	304	308.41	711	1292.59	801	528	97	118	142	665	737	293	678
ENSG00000026508	107	101	133.03	619	1246	889	581	45	21	83	12097	29937	7578	2707
ENSG00000026559	9	12	14	2	9	4	7	0	2	0	97	89	54	100
ENSG00000026652	382	650	401	98	184	105	138	0	3	6	398	459	225	287
ENSG00000026751	3	0	1	3040	2791	6189	2097	16	135	33	10	17	9	7
ENSG00000026950	9.23	30.92	12	174.9	322.64	246.95	126.7	80.95	70.51	47.43	331	367	219	281
ENSG00000027001	169	265.15	142	186.65	343	314.45	188.22	100	100.25	163	851	739	521	561
ENSG00000027075	12	31	17	73.07	147	79.29	59	1	9.03	9	38	58	22	21
ENSG00000027644	1	1	1	0	0	4	5	0	0	0	11	5	3	1
ENSG00000027697	80	150	70	1061	1208	1413	581	336	253	1010	33856	32082	21853	19173
ENSG00000027847	125	216	156	284	361	253	159	211	136	209	1287	1209	763	1217
ENSG00000027869	16	32	14	108	131	147	62	1	5	6	5	5	6	0
ENSG00000028116	154.29	237.07	161.63	270.13	422.83	667.81	230.15	83.04	96.35	186.53	672	757	436	466
ENSG00000028137	13	20	25	328	1115	933	675	125	168	238	53	50	63	67
ENSG00000028203	403	638	613.99	766	773	1054	495	318	421	482	2245	3491	1636	2197
ENSG00000028277	17	31	27	33	40	21	17	0	8	3	30	17	18	40
ENSG00000028310	164.09	301.22	189.61	69.87	196.34	113.48	80.79	68.31	79.35	80	1051	1021	664	716
ENSG00000028528	743	1093	714	2774	4581	5433	2138	1056	1634	1672	3364	3553	2262	3243
ENSG00000028839	266.31	377.64	239.71	173.16	179.74	176.55	75.38	78.58	60.69	55.14	354	343	220	265
ENSG00000029153	24	38	35	7.11	7	9	2	18	16.21	12	61	139	46	29
ENSG00000029363	3257	6110.22	4095	1651	3170	2595	2780.27	731	1177	1215	3633	3945	2079	2839
ENSG00000029364	1142.39	1695.08	1427.37	5426.24	5488.19	8931.91	2197.44	2760.12	3448.57	4574.19	4918	3742	2840	4384
ENSG00000029534	44	47	44	2	10	10.05	0	0	3	9	22	77	25	18
ENSG00000029559	0	0	0	0	0	0	1	0	0	0	0	2	3	0
ENSG00000029639	256	350.98	262.99	117	112	106	68	57	60	108	577	644	389	473
ENSG00000029725	237.5	445.43	302.91	140	138.57	143.35	105.91	125	198	175.06	1255	1013	692	1070
ENSG00000029993	928.95	1541.87	621.97	105	321.99	297	154	195	199	497	954	1172	685	972
ENSG00000030066	927	1373	1226	324	610	621	377	172	322	222	923	798	730	679
ENSG00000030110	424	596	593.79	1194.95	1328.98	1407.87	652	84	61	86	4732	4597	2891	3324
ENSG00000030304	3	6	2	829	873	375	360	0	0	0	10	5	6	6
ENSG00000030419	11	27	17	27	50	44	39	6	16	17	30	22	26	10
ENSG00000030582	920	1346	1573	7079	13791	8939	8766	1327	1226	1875	18995	23341	12704	18725
ENSG00000031003	108	204	119.79	88.86	102.4	119	85	26	52	38	243	232	138	194
ENSG00000031081	13	48	26	96	225	168	154	9	12	7	98	83	69	99
ENSG00000031691	106	177	101	22	42	41	13	13	12	12	131	161	85	96
ENSG00000031698	1033	2110	1322	1598	2458	2739	1109	1144	906	1157	6602	5646	4115	5293
ENSG00000031823	721	1155	956	884	2022	1679	872	290	379	344	1705	1562	1155	1459
ENSG00000032219	45	90	56	57	60	59	40	41	64	44	602	520	437	440
ENSG00000032389	149	235	193	210	207	208	106	73	86	97	1516	1868	1033	1248
ENSG00000032444	626.73	908	1016	389	544	447	292	191	227	193	1907	2683	1220	1630
ENSG00000032742	14	26	21	63	88	66	33	55	109	111	544	479	362	384
ENSG00000033011	899.19	1295.75	2023.34	1637.87	3086.63	3526.86	1592.12	1002.14	702.45	1387	3420	3150	2020	2531
ENSG00000033030	602	1157	891	667	1335	1312	560	240	312	436	499	407	365	365
ENSG00000033050	261	379	263	343	463	468	218	125	114	166	1083	1634	740	830
ENSG00000033100	78	103.25	98.19	322	436.22	374.4	237	109	112	136.2	1817	1836	1049	1390
ENSG00000033122	2	4	4	13	41	11	33	3	1	0	25	32	22	21
ENSG00000033170	127	227.96	136.54	334.01	437.86	534	267.46	20	26	30.72	690	550	421	673
ENSG00000033178	291	436	273	101	88	99	89	76	122	80	1469	1788	1063	1203
ENSG00000033327	114	200	134	565	1100	642	723	21	62	58	371	347	212	319
ENSG00000033627	236	292	308.53	473	903	799	633	413	586	653	7800	6488	4554	6518
ENSG00000033800	237.34	377	243	457.19	541.57	678.08	378.76	102	593.75	355.38	1899	2060	1275	1893
ENSG00000033867	252	489	350	19	86	120	59	4	42	29	144	139	100	123
ENSG00000034053	62	73	54	8	20	11	12	1	0	3	104	171	59	85
ENSG00000034152	211	250	270	583	778	718	569	262	318	563	2303	2982	1510	1916
ENSG00000034239	0	0	1	13	7	10	1	0	10	5	7	17	11	4
ENSG00000034510	5290	6838	5359.97	14782	4080	4799	2824	234	190	491	66935	78281	38755	57675
ENSG00000034533	36.37	46.8	30.24	104.1	137.57	115.66	48.15	46.15	50.99	76.38	1217	430	769	1094
ENSG00000034677	278	356	465	3086.79	4196.83	4394.39	2311.12	852	2086.07	2047.5	2415	2106	1648	2234
ENSG00000034693	99	190.91	140	162	145.61	129.84	75	258.98	207.99	212.97	1830	926	1306	1418
ENSG00000034713	552	784	623	3170	2160	1807	899	734	690	943	3573	4322	2570	3780
ENSG00000034971	0	0	0	0	95	0	22	0	0	0	13	4	2	6
ENSG00000035115	71	157.72	78	373	286	298.31	169.59	38	53	40	1285	914	841	1252
ENSG00000035141	553.92	1130.86	650.43	473.74	681	770.7	305	197.55	280.96	310.53	3112	2071	2128	2491
ENSG00000035403	3987.51	4550.98	4149.74	1141.72	2967.97	2527.38	2199.3	303.23	307.1	258.52	4509	9979	2416	3645
ENSG00000035499	340	564	341	67	89	71	44	5	0	6	201	191	196	213
ENSG00000035664	5	16	5	194	604.36	698.08	342	4	6	8	301	278	189	247
ENSG00000035681	328	461	501	552	734	816	501	81	133	160	476	406	319	445
ENSG00000035687	430.96	701	416	224	488	546	309	79	97	122	1206	1370	805	1139
ENSG00000035720	1	1	1	245	281	706	236	2	22	2	1	3	0	0
ENSG00000035862	78.15	163	69.25	156.16	249.08	155	202.55	9	8	29.67	1204	4956	863	1498
ENSG00000035928	213	373	264	75	112	100	75	108	196	132	911	775	643	922
ENSG00000036054	497	893	820	211	212	229	127	88	170	154	2040	2206	1311	1547
ENSG00000036257	269.7	499.77	318.56	120.36	130.99	110.76	118	76.99	203.37	165	604	618	418	575
ENSG00000036448	6	4	2	42	37	16	14	4	27	56	96	50	66	106
ENSG00000036473	0	0	0	49	75	120	97	1828	2279	3707	190	20	233	201
ENSG00000036530	11	13	12	3	5	3	2	8	16	5	38	22	31	58
ENSG00000036549	265	550	275	180	183	190	106	154	301	204	816	667	462	528
ENSG00000036565	0	0	3	132	492	150	82	0	1	0	2378	405	1903	1902
ENSG00000036672	111.78	177.31	119.72	724	684.35	890.98	1037	150.84	345	505.76	322	202	149	346
ENSG00000036828	4	4	4	5	32	19	24	0	1	5	40	10	43	52
ENSG00000037042	170.32	324.24	203.85	91.53	151.52	82.34	104.65	84.66	99.71	89.92	1792	1191	1231	1717
ENSG00000037241	616.98	886.87	751.17	383.53	194.38	219	91	191	159.99	322	1069	914	688	1302
ENSG00000037280	70	126	83	8	98	23	58	2	7	3	17	18	12	5
ENSG00000037474	353	592	344	208	334	227	154	100	175	225	1794	2134	972	1283
ENSG00000037637	266	435	353	418	923	747	504	170	250	199	1288	1095	805	995
ENSG00000037749	56	73	74	65	116	168	100	67	79	76	275	305	179	204
ENSG00000037757	47	83	58.6	183.47	167.12	127.41	110.02	69.96	170.69	238.16	429	396	279	297
ENSG00000037897	140.49	225	126.89	103.1	167.09	98.21	66	77.64	51	95.29	397	418	285	289
ENSG00000037965	0	0	0	0	2	0	1	0	1	0	5	2	3	1
ENSG00000038002	60	97	43	291	287	231	95	323	149	348	2165	2453	1360	2032
ENSG00000038210	56	64	28	20	26	25	19	69	124	119	626	512	512	694
ENSG00000038219	126	220	128	40	36	23	52	23	83	44	828	721	562	737
ENSG00000038274	1238	1916	1346	3723	5721	9161	2037	659	1221	1557	2639	2660	1792	2382
ENSG00000038295	2	3	2	9	13	7	14	0	0	0	13	61	25	14
ENSG00000038358	230.09	349.86	332.09	315.54	439.59	308.58	352.33	114.34	194.65	140.49	1656	1737	849	1394
ENSG00000038382	206	428	332	155	155	127	187	52	147	93	1110	1244	724	763
ENSG00000038427	5584	17392	12501	661.05	1283	1301.69	1314	25	84	92.79	4068	7306	2703	2088
ENSG00000038532	187	277	219	397	519	551	404	185	365	300	958	1139	637	888
ENSG00000038945	2	2	1	466	222	959	189	14	20	153	355	123	254	235
ENSG00000039068	1739	2939	1819	4540	8326	10811	8999	866	1283	1099	20806	22999	14586	18576
ENSG00000039123	312.95	525.86	278.71	99.44	177.67	145.3	98.92	75.8	147.1	135.88	757	613	494	597
ENSG00000039139	4	6	4	2	1	0	1	9	61	64	517	591	325	178
ENSG00000039319	54	139	49	95	72	66	56	43	140	93	592	486	439	500
ENSG00000039523	566.8	708.69	592.46	915.79	1773	1083	925.53	276.06	247.76	420	795	1791	528	670
ENSG00000039537	0	0	0	7	15	11	4	2753	5589	5681	2160	731	1574	1896
ENSG00000039560	554	889	843.32	72	87	64	99	110	300	127	756	707	507	763
ENSG00000039600	10	24	10	21	33	41	17	1	1	1	17	9	17	16
ENSG00000039650	237	443	471	241	348	355	271	137	126	136	552	433	289	473
ENSG00000039987	0	4	2	603	1209	792	234	0	2	1	4	3	0	2
ENSG00000040199	461.47	786.38	728.74	707.48	1110.19	1566.5	1350.65	154	194	78.89	689	759	563	809
ENSG00000040275	254	391	275	52	91	82	66	16	12	33	577	802	420	711
ENSG00000040341	97.67	192.42	102.38	177.83	210.81	201	111.62	88.43	185.5	169.35	1039	951	699	910
ENSG00000040487	68	102	102	115	154	246	133	114	148	169	2406	1437	1268	1779
ENSG00000040531	50.96	93	89	119	158	94	82	107	88	103	1045	743	683	849
ENSG00000040608	41	67	83	11	16	13	11	32	46	27	236	153	180	208
ENSG00000040633	88	177	114	71	110	128	71	65	73	57	652	689	354	630
ENSG00000040731	1	3	1	0	19	2	8	0	0	0	14	0	10	16
ENSG00000040933	97	163	112	147	80	83	89	17	31	17	160	232	120	168
ENSG00000041353	6	2.08	1	82.68	120.85	145	51	2	9.65	2	203	200	141	216
ENSG00000041357	1432	2590	1738	1536	1523	1728	565	764	607	1143	7218	7418	4389	6559
ENSG00000041515	12	9	16	8	13	1	1	7	48	41	35	61	26	18
ENSG00000041802	253	403	285	199	281	242	168	129	161	164	1707	1899	1102	1527
ENSG00000041880	26	50	26	602	1163	1550	571	343	433	411	189	279	144	226
ENSG00000041982	196	153	443	66	187	57	240	0	3	0	24	21	17	6
ENSG00000041988	108.63	193.1	153.4	161.88	278.62	265.78	107.31	121.3	160.78	172.45	541	470	402	462
ENSG00000042062	51	85	51	51	33	35	34	1	4	2	36	40	28	22
ENSG00000042088	225	364	189	94	110	116	72	32	26	38	313	452	254	291
ENSG00000042286	52	74	41	206	242	274	184	223	120	163	1700	1872	992	1208
ENSG00000042304	0	0	0	0	0	0	0	0	0	0	4	12	4	1
ENSG00000042317	35.91	53.17	43	53.14	69.36	61	15	12	23	47.05	355	231	264	299
ENSG00000042429	87	177	101.2	104	170	178	105	41	75	60	694	703	395	534
ENSG00000042445	137	177.55	148.89	1867.02	2594.74	2658.26	3172.55	1093	1401.96	2110.97	5415	5297	3186	4365
ENSG00000042493	755	1617	1768	1798	2277	2006	1409	23	36	37	11615	11867	9006	8567
ENSG00000042753	1292	1773	2690	1492	1248	1070	685	689	787	1069	8477	7981	5041	7487
ENSG00000042781	50	91	74.8	3	2	3	1	27	178	66	43	39	42	16
ENSG00000042813	0	0	4	0	0	0	0	0	1	0	1	3	3	0
ENSG00000042832	1	0	0	4	7	7	5	4	30	29	74	30	43	45
ENSG00000042980	2	7	4	852	2311	2111	1294	3	6	9	366	785	244	366
ENSG00000043039	0	0	0	37	64	46	27	0	0	0	34	47	29	34
ENSG00000043093	1245.95	1404.95	1387.95	877	1155	1799	900	690	1434.98	1662	1327	1540	959	1104
ENSG00000043143	242	454	339	70	193	163	128	18	33	24	343	271	260	245
ENSG00000043355	30	65	34	0	0	0	0	0	2	0	5	7	2	0
ENSG00000043462	3	8	4	695	966	996	481	19	14	106	5	10	14	0
ENSG00000043514	125	251	136	70	174	225	69	28	37	51	267	233	167	192
ENSG00000043591	1	2	0	0	2	5	3	0	0	3	14	14	14	24
ENSG00000044012	0	0	0	5657	848	824	1088	6	8	3	38	25	18	39
ENSG00000044090	135.63	305.98	206.9	349	631.73	464.99	412	179	278	249	1549	1120	1086	1363
ENSG00000044115	1057	1738	1016	1447.99	2082.13	2225	1716	617	559	859	16692	20330	10719	13560
ENSG00000044446	129.12	240.83	173.39	146.52	275.79	243	286.78	473.53	688.29	824.81	2305	407	1664	2139
ENSG00000044459	257	506	257	39	61	65	24	160	371	159	201	76	172	188
ENSG00000044524	0	0	2	55	129	28	97	0	1	0	26	5	15	7
ENSG00000044574	1965.13	3365.63	1739.51	1667	2685	2113	1403	4398	2875	3902	62296	45495	36286	44861
ENSG00000046604	648	1086.93	828	1346	2311.55	3101.97	2081.95	131	159.21	184.82	6544	10061	4353	4635
ENSG00000046647	78	128	122	164	268	245	104	116	81	93	310	312	196	215
ENSG00000046651	50.86	98	29	94	123	70	78	18	29	37	1142	1167	766	1149
ENSG00000046653	524	818	571	45	77	30	53	1	4	4	27	33	15	43
ENSG00000046774	0	0	0	0	0	0	0	0	0	0	1	1	3	0
ENSG00000046889	125	306	176	28	43	59	49	1	1	2	8	11	13	2
ENSG00000047056	222	387	302	400	707	716	448	117	179	209	633	469	368	495
ENSG00000047188	82	142	55	28	49	68	34	43	113	87	444	344	328	390
ENSG00000047230	309	640	378	165	272	264	137	61	181	132	1413	707	924	1501
ENSG00000047249	229	352	218	386	473	305	218	156	139	323	2570	2553	1546	2085
ENSG00000047315	1286.35	1827.3	1761.7	1179.5	2239.82	2426.03	1300.78	597.72	786.48	783.19	1915	2126	1281	1617
ENSG00000047346	51	105	63	99.2	87.32	104	56.52	69	420.75	235.11	390	369	259	294
ENSG00000047365	2	4	0	51	56	66	70	28	80	50	222	199	171	162
ENSG00000047410	265	622.73	285	87.94	111.76	84.99	106.92	72.49	221.11	143.86	2005	2283	1308	1788
ENSG00000047457	40.67	55.1	41.26	165.39	190.59	101.56	80.8	14610.3	24752.5	28983.3	5776	217	5186	6818
ENSG00000047578	86.02	120	79	234	238	214.78	169	45	46	52	338	425	274	362
ENSG00000047579	40	86	70	50	99	62	50	14	22	13	240	177	140	198
ENSG00000047597	5	23	7	204	262	437	203	8	14	12	128	65	56	140
ENSG00000047617	40	77	38	33	52	88	31	0	0	2	31	21	26	24
ENSG00000047621	94.17	126.51	105.64	89	116	151	54	41	48	68	352	261	196	200
ENSG00000047634	9.04	10.03	7	45	39	41	28	76	118	81.89	508	121	418	543
ENSG00000047644	81	158	55	84	155	118	113	26	35	37	204	366	177	306
ENSG00000047648	0	5	8	53	87	67	54	0	1	0	165	114	92	220
ENSG00000047662	1.66	4.09	3.81	6.92	16.99	18.95	9.32	0.5	1.9	0	9	6	7	0
ENSG00000047849	4208	6787	4501	3976	6378	3829	3526	1683	2042	2832	7488	8649	5067	6084
ENSG00000047932	90	164.93	103	108	213	125	121.62	41.62	130.97	77.63	668	632	332	774
ENSG00000047936	0	0	0	5	8	16	5	0	3	0	25	9	36	43
ENSG00000048028	421	781	399	44	93	79	44	61	66	51	410	261	317	484
ENSG00000048052	24	28	24	126	123	177	116	1	0	6	126	553	83	145
ENSG00000048140	134	220	245	198	342	258	142	121	81	100	284	554	146	387
ENSG00000048162	998.53	1465.25	1154.79	412.81	549.48	411.05	207.3	371.1	304.88	415.59	1497	1487	1122	1112
ENSG00000048342	110	156	114	33	51	49	33	16	12	12	119	150	69	81
ENSG00000048392	652	882	497	79	127	216	76	80	171	131	821	1341	578	582
ENSG00000048405	23	37	27	71	92	126	102	47	80	79	587	469	264	568
ENSG00000048462	0	0	0	730	435	435	191	3	15	5	4	2	0	0
ENSG00000048471	79.93	97	65	267.6	240.81	200.41	165.86	46	65	49	328	258	218	257
ENSG00000048540	29	32	21	5	56	4	19	0	1	2	17	13	15	18
ENSG00000048544	368.37	579	277.5	931	657	1073	333	384	327	622	2605	2747	1536	2110
ENSG00000048545	71	156	81	0	0	0	0	0	0	0	8	5	9	2
ENSG00000048649	415.02	811.5	454	141.18	240.47	223	192	97	298	143	1217	1312	782	1045
ENSG00000048707	269	607	428	243	214	262	290	169	421	252	857	792	516	828
ENSG00000048740	224	264	253	432	771	587	499	4	19	88	375	326	239	331
ENSG00000048828	315.63	585.62	284.16	452.81	662.99	924.24	747.98	388.85	933.74	504.58	1470	1390	1104	1656
ENSG00000048991	1006	1428	719	325	785	761	494	213	241	243	476	494	328	530
ENSG00000049089	1	2	13	13	27	9	16	0	1	0	2	4	9	2
ENSG00000049130	21	24	20	109	172	184	208	9	0	15	134	573	107	87
ENSG00000049167	281.98	432.28	263.36	656.98	1130	1424	503	298	293	471	327	262	186	236
ENSG00000049192	11	7	3	2	3	0	3	0	2	0	83	16	66	112
ENSG00000049239	55	56	25	271	629	369	334	1414	3025	1641	2488	1874	1701	2777
ENSG00000049245	499	576	348	1610	2199	6907	2884	293	919	2157	3989	4257	2709	3167
ENSG00000049246	146.44	299.62	201	591.16	901.65	541.92	302.55	173	423.2	129	64	38	29	34
ENSG00000049247	0	1	0	3.16	1.03	3.08	3	0	0	0	1	1	3	3
ENSG00000049249	1	0	0	4	5	16	6	0	1	0	954	3120	710	323
ENSG00000049283	31.53	23	26	468.25	833.57	732.22	440.97	0	2	0	16	15	13	14
ENSG00000049323	346	962	490	719	1889	1221	1765	282	228	299	167	345	103	158
ENSG00000049449	451.1	889.97	467.51	565.14	919.99	598.82	350.13	653.12	496.61	794.99	8592	11956	4970	4419
ENSG00000049540	17	22	22	99.92	274.54	79.76	159.49	1	16.7	0	5	8	5	2
ENSG00000049541	411	693	367.98	259	560.99	563	199	163	133	186	1589	737	1124	1240
ENSG00000049618	358	547	355	248	417	378	344	100	289	153	423	497	315	406
ENSG00000049656	194	305	274	192	131	149	145	258	1821	541	743	764	498	822
ENSG00000049759	444.75	706.67	516.36	1119.72	1762.23	1687.53	1175.48	78.51	245.98	232.82	4792	3498	2939	5150
ENSG00000049768	7	8	6	24	163.4	12	41	9	91	475	16	4	19	11
ENSG00000049769	1	3	3	3	3	4	3	8	6	3	74	26	77	126
ENSG00000049860	384.74	592.25	498.19	1451.82	2131.94	1672.03	917.84	1109	761.25	1522.27	25101	21580	12974	20799
ENSG00000049883	232	424	213.83	152	157	125	89	160	299.72	260	284	227	175	220
ENSG00000050030	0	1	0	4	11	11	6	0	2	0	12	10	11	9
ENSG00000050130	335	533.92	366.03	1078	1134	1081.83	489	409.76	367	714.58	4637	5074	2980	3085
ENSG00000050165	81	123	92	190	403	266	300	0	4	3	579	347	374	550
ENSG00000050327	200.84	346.06	281.16	202.41	493	494.97	547.5	78.46	203.68	79.44	1875	1708	1212	1436
ENSG00000050344	271	352.94	344	23	46	44	37	5	50	22	319	647	250	296
ENSG00000050393	215	310	285	367	390	383	218	275	265	385	1648	1790	1021	2030
ENSG00000050405	99	91	77	1143	1669	2677	1346	50	94	39	8722	11369	5445	6355
ENSG00000050426	285	524	356	587	1118	1184	439	320	451	504	1018	441	649	819
ENSG00000050438	68.39	96	84.27	6	9	5.18	5	1	3	1	183	112	116	166
ENSG00000050555	28	49	48	37	135	213	110	0	0	0	9	8	13	3
ENSG00000050628	7	9	14	3	109	7	32	0	0	0	14	10	15	4
ENSG00000050730	0	0	2	3	9	13	2	0	0	1	50	38	28	37
ENSG00000050748	350	661	536	321	407	501	286	184	500	314	313	288	260	289
ENSG00000050767	1	2	3	2	2	4	9	2	0	1	9	6	5	3
ENSG00000050820	262.78	395	418	446	708	642	655	127	208	140	2031	2403	1367	1651
ENSG00000051009	68	123	105	582	718	773	729	142	338	351	867	670	544	872
ENSG00000051108	141	273	179	2963	3442	3505	1615	1504	1051	1107	10029	4143	6351	6669
ENSG00000051128	40.61	100.65	99.12	17.01	21	15	14	2	0	1	30	71	18	33
ENSG00000051180	283	417	302	113	240	186	115	8	4	6	184	176	155	127
ENSG00000051341	166	320	181	22	41	28	23	7	3	4	66	131	50	57
ENSG00000051382	138	260	175	85	122	211	88	69	97	84	659	622	430	565
ENSG00000051523	406	494	1175	2008	1252	844	771	23	39	82	2411	3171	1185	2263
ENSG00000051596	378.21	780.11	568.21	300.56	567.74	472.95	147.53	125.26	125.8	148.96	1702	1921	1079	1333
ENSG00000051620	311.14	348	427	632.12	518.69	248	219.36	442	964.35	759	1109	1202	639	913
ENSG00000051825	108.98	189.83	138.16	43	39.21	52	28	47	96.22	81.28	164	155	103	114
ENSG00000052126	323.18	528.09	370.04	141	179	183	118	68	154	124	1209	793	835	809
ENSG00000052344	1531	2889	3265.89	13648.8	27567.1	29952.3	15832.9	892	837.73	856.75	29130	33453	22418	34262
ENSG00000052723	491	655	345	308	359	677	240	130	218	291	1803	1374	1168	1330
ENSG00000052749	886	1168.55	1184	183.97	298.11	209	177	135	106	156	640	776	342	435
ENSG00000052795	115	306	176	382	347	455	385	257	1960	600	645	560	450	678
ENSG00000052802	300	389	269	1341	606	493	298	8228	5232	4713	55302	31574	41143	52510
ENSG00000052841	139	290	139	226	300	205	183	209	373	320	3040	2631	2051	2201
ENSG00000052850	0	5	3	0	1	2	0	0	0	0	15	8	9	5
ENSG00000053108	36	85	63	12	14	10	3	12	0	0	105	11	78	71
ENSG00000053254	510.61	922.81	565.19	135.33	166.11	151.35	129.9	105.95	284.06	163.46	361	240	281	414
ENSG00000053328	1	3	1	4	9	3	5	1	0	1	5	5	2	2
ENSG00000053371	345.77	632.72	611.86	1477.22	1770.36	1442.62	927.1	889.04	956.68	1002.06	4738	2771	3225	3686
ENSG00000053372	362	537	418	290	251	179	86	93	94	192	872	934	518	666
ENSG00000053438	413.51	499.72	692.5	10	49	1	4	3	2	2	195	533	113	318
ENSG00000053501	64	126	133	295	223	164	115	177	241	344	749	539	427	673
ENSG00000053524	87.5	151.64	91.84	13.56	12.69	6	18.5	0	1	1	56	69	58	34
ENSG00000053702	9	11	7.49	22.71	88.76	25.08	52	2	0	5	75	27	40	52
ENSG00000053747	54	73	115	192	245	225	421	37	14	35	1832	3652	861	1473
ENSG00000053770	203	334	264	567	642	942	395.79	200	270	245	2401	2209	1721	1891
ENSG00000053900	318	603	381	180	234	221	159	50	107	149	619	590	530	514
ENSG00000053918	2	8.79	4.35	75.79	134.95	158.84	139.73	1	0	9	30	14	22	36
ENSG00000054116	339	473	394	926	844	807	322	451	568	595	4398	5434	2912	4266
ENSG00000054118	1716.24	2230.35	1189.49	784	1774	1653	1185	455	357	788.52	6256	6816	3531	4859
ENSG00000054148	714.99	1368.97	1727.98	1560.96	866.94	841.87	513.98	381	329	484.99	5804	3478	3321	4549
ENSG00000054179	88	142	222	256	750	533	381	10	3	12	33	22	32	33
ENSG00000054219	52.47	109	55.32	260.28	306.53	302.21	254.25	9	7	9	1113	934	757	695
ENSG00000054267	86	167	58	42	54	46	43	26	72	49	1374	1264	845	952
ENSG00000054277	13	23	11	103	199	251.27	180.34	135.67	180.91	168.53	299	534	183	382
ENSG00000054282	618.78	944.54	785.92	1215.95	1392.93	1627.99	936.97	268	485.99	521.98	732	536	447	695
ENSG00000054356	93	169.91	221.77	1	55	0	37	1	1	0	15	24	18	8
ENSG00000054392	4	5	2	75	110	95	56	40	71	49	450	378	265	433
ENSG00000054523	528.67	1072.95	529.99	166.36	452.3	623.39	660	277.49	575	444	995	853	647	922
ENSG00000054598	0	0	0	1	0	0	4.32	1	0	1	3	11	4	4
ENSG00000054611	88	217	201	542	783	563	357	80	125	167	1664	1544	855	1964
ENSG00000054654	294	659	384	256	313	312	323	120	248	111	597	331	384	700
ENSG00000054690	214.07	518.71	197.51	286.61	361.27	369.52	331.28	12	46.6	21.17	1244	1091	885	1360
ENSG00000054793	125	246	238	1708	2961	2887	2521	286	434	340	3408	2938	2253	3416
ENSG00000054796	1	0	0	0	0	0	0	0	0	0	0	0	1	0
ENSG00000054803	0	1	0	0	2	1	2	4	6	1	0	4	4	1
ENSG00000054938	2	0	2	0	2	0	8	139	104	118	3	3	6	2
ENSG00000054965	135	216	157	143	268	207	243	188	274	134	472	199	378	434
ENSG00000054967	20.5	42	25.04	55	100.49	48.97	33.13	4	12	7.23	177	175	79	185
ENSG00000054983	170	333	192	1325	2530	3114	1026	194	328	490	2235	1621	1498	1696
ENSG00000055044	1905.21	3107.99	1604	510	737	739	267	261	322	537	1021	952	649	742
ENSG00000055070	990.58	1196.29	870.66	1954.18	3660.82	3371.78	1612.81	701.31	715	704.36	4778	4766	3042	4176
ENSG00000055118	24	55	33	7	41	14	56	0	2	2	6	4	6	1
ENSG00000055130	227	385	269	354	442	355	199	214	215	341	1958	1991	1420	1709
ENSG00000055147	60	107	60	167	198	262	105	114	112	150	693	750	411	680
ENSG00000055163	503	907	545	454	1177	1012	497.09	394	699	1744	751	700	310	813
ENSG00000055208	434	639	539	440	651	726	526	229	809	345	530	442	399	511
ENSG00000055211	100	160.88	92	530	571	601.96	345	284	256	451	2450	3118	1574	2228
ENSG00000055332	667.36	1360.95	673.81	337.64	418.64	638.88	400	260	431.87	325	1959	1582	1149	1447
ENSG00000055483	1352	2037	1942	790	1558	969	895	220	276	335	1383	902	869	950
ENSG00000055609	749	1472	877	613	580	605	794	268	957	428	1660	1100	1098	1840
ENSG00000055732	25	55	19	19	20	13	11	0	0	0	267	76	184	236
ENSG00000055813	0	0	1.48	2	1.28	1.88	0	0	1	0	5	10	14	2
ENSG00000055917	294	495	306	207	219	239	183	136	388	210	864	678	580	674
ENSG00000055950	875.58	1148.19	1444.03	1274.58	1000.23	823.46	384.75	538.38	568.28	685.87	3411	2938	2017	2471
ENSG00000055955	7	5.56	4	23.94	17.15	31	7.99	18797.2	38487.9	44141.7	1872	666	2136	1890
ENSG00000055957	3	1	1	4	3	1	3	9041	18968	20027	946	219	1324	2260
ENSG00000056050	324	494.91	340	170.98	186	153.99	79	93	92	163	782	534	468	723
ENSG00000056097	404	586	384	320	518	563	278	376	418	316	3144	2672	2014	2158
ENSG00000056277	280	288	227	85	105	106	70	34	39	50	99	66	90	91
ENSG00000056291	1	0	7	1	4	0	0	0	1	0	18	34	18	8
ENSG00000056487	29	47	37	0	0	0	0	0	0	0	7	11	11	3
ENSG00000056558	14	42	13	107	111	246	44	6	53	32	183	628	137	236
ENSG00000056586	324	531	360	350	437	603	327	183	333	190	1776	1667	1072	1383
ENSG00000056736	59.86	102	57	618.98	896.96	1704.99	394.99	707.99	1670.98	1643.98	493	258	478	436
ENSG00000056972	130	194.87	139.96	349	545.87	546	457.91	50	69	101.96	816	629	553	775
ENSG00000056998	149.67	301.87	179.8	20.37	95	38.77	22.69	105	130	112.02	791	432	490	622
ENSG00000057019	169	384	192	41	31	43	99	80	190	117	292	462	232	271
ENSG00000057149	1	0	1	0	0	0	0	0	0	0	7	0	3	0
ENSG00000057252	7	20	11	160	206	188	153	80	136	112	1303	1221	866	1080
ENSG00000057294	487	454	699	2733	3852.74	6136.83	3343.92	311	845	1077	4733	6343	2919	2815
ENSG00000057468	1	7	1	1	0	0	0	0	0	0	18	14	7	1
ENSG00000057593	1	7	1	1	0	3	0	1684	2623	2516	522	83	420	624
ENSG00000057608	1288	1935.83	1377	1474.84	2018	2038	1008	1061	1156	1438	7790	6750	5216	6709
ENSG00000057657	9	5	11	1479	1326	1530	879	2	62	53	2913	446	2076	3390
ENSG00000057663	374	596	453	803	650	665	282	252	234	291	2109	2154	1453	1748
ENSG00000057704	42	77	67	1131.39	1293.16	2824.84	2063.47	12.09	44	33	1560	2228	976	1417
ENSG00000057757	182	333	231	223	284	193	121	109	172	211	951	747	334	1040
ENSG00000057935	369	766	396	213	299	218	124	42	71	73	1257	689	761	1162
ENSG00000058056	127	207	126	30	17	11	15	34	76	71	95	60	53	116
ENSG00000058063	134.74	178.3	126.5	182.12	253.39	344.22	264.25	99.12	370.07	160.21	664	566	492	587
ENSG00000058085	234	277	342	383	657	650	631	1	3	7	26445	105235	20130	23484
ENSG00000058091	89	131	114	48	51	46	23	39	148	83.29	136	50	95	138
ENSG00000058262	2990.07	3116.14	4013.29	3042.08	5734.44	6075.57	3690.59	5454.1	4207.95	4791.5	21350	15077	13526	15649
ENSG00000058272	150.56	253.83	134.84	69.66	96.32	56.42	67.73	22	80.71	39.6	2085	1980	1307	1558
ENSG00000058335	9	31	11	9.45	16	6.75	20	0	6	0	57	47	26	10
ENSG00000058404	2	4	0	3	5	0	1	14	64	16	19	26	17	14
ENSG00000058453	47.09	86.37	72.23	29.75	35.46	34.15	18.78	12	13.12	18.35	62	41	44	51
ENSG00000058600	728	1186	1134	582	720	550	399	255	340	414	1345	1208	1005	1164
ENSG00000058668	269	544	253	381	971	459	566	491	306	285	2999	2605	2307	2561
ENSG00000058673	203.93	411.1	251.32	191.49	280.76	288.8	186.26	138.84	451.99	252.41	1951	1711	1215	1697
ENSG00000058729	208.97	260.89	190	153	169	183	87.87	53	69	91	583	571	453	442
ENSG00000058799	208	313	304	440	511	609	269	403	400	453	1811	2655	1143	1889
ENSG00000058804	742	1179	927	183	462	673	373	116	127	205	806	1107	540	579
ENSG00000058866	5	5	3	13	13	13	19	7.99	5	1	24	16	24	13
ENSG00000059122	38	79	71	85.02	57	107	93.1	53	58	66	268	299	176	224
ENSG00000059145	71.69	145.35	76.62	56.04	63.02	46.01	50.04	8	26.04	15.02	236	251	125	145
ENSG00000059377	4	7	3	279	581	321	197	24	57	105	16	14	16	9
ENSG00000059378	27	75	33	165	202	437	483	122	128	88	561	747	333	482
ENSG00000059573	449	654	472	682	1207	1050	1119	249	190	173	10715	4826	6732	9928
ENSG00000059588	67	133	42	46	37	37	42	13	41	38	245	210	164	219
ENSG00000059691	375.33	577.76	472.25	771.64	1360.46	1978.83	713	744.71	755.43	1122	1630	1394	956	1292
ENSG00000059728	19.06	37.24	15.23	1431.2	1609.41	2442.06	1911.68	38	68.86	59	1948	1889	1279	2305
ENSG00000059758	52	91	85	133	115	122	95	60	82	91	326	287	178	239
ENSG00000059769	56.58	78.04	66.35	50.69	46.8	59.3	63.03	215.76	362.44	220.68	389	200	244	409
ENSG00000059804	13982.4	29344.4	18977.1	712.65	518.31	419.92	447.9	24	160.53	170.76	3953	773	1922	2031
ENSG00000059915	24.79	45.18	36.34	17.64	22.29	15.11	12.39	10.62	19.08	17.9	36	27	31	41
ENSG00000060069	35	52	46	27	101	86	56	19	49	43	84	71	39	81
ENSG00000060138	283	493	309	84	123	52	76	9	19	60	246	415	152	188
ENSG00000060140	17	28	19	285	334	392	213	0	0	0	26	23	17	13
ENSG00000060237	1932	4406	2503	915	1516	1124	1321	1271	2870	2184	2059	1667	1322	1943
ENSG00000060303	1	0	0	0	0	0	0	0	0	0	1	0	1	0
ENSG00000060339	525	843	575	213	305	363	252	175	199	210	1710	1917	1060	1599
ENSG00000060491	31	44	38	24	13	18	36	35	49	44	214	136	119	202
ENSG00000060558	18	14	16	73	76.96	55.99	32	6	2	4	6	6	1	1
ENSG00000060566	6	5	9	13	36	20	33	3865	1267	682	15304	10305	8630	16141
ENSG00000060642	46	85	72	213	343	263	184	295	399	432	1089	781	666	815
ENSG00000060656	236	266	271	8	51	7	10	97	91	83	1065	919	758	1038
ENSG00000060688	538	806	446	356	535	423	217	148	107	187	1333	940	914	1157
ENSG00000060709	2	5	5	22.48	50	15	21.64	0	2	0	12	15	6	4
ENSG00000060718	52	59	34	1	2	0	2	0	0	0	12	0	7	5
ENSG00000060749	727	1264	912	72	152	130	106	84	207	68	372	205	260	300
ENSG00000060762	93	116	69	1239	744	972	371	1343	1595	1341	4205	1555	2745	4849
ENSG00000060971	224.29	278.09	282.26	1861.29	1523.21	1378.67	945.91	5099.34	5311.85	6582.65	17159	7594	9375	16930
ENSG00000060982	2268.91	3575.9	3778.95	239	514	369.38	185	7	5	70	356	706	229	163
ENSG00000061273	267.45	391.61	334	145.75	327.27	155.08	221	9.75	12	24	760	1300	486	780
ENSG00000061337	98	162	170	25	35	27	28	0	2	0	19	24	7	5
ENSG00000061455	1	0	3	9	21.34	9	29	0	6	2	10	16	18	11
ENSG00000061492	0	0	0	0	0	0	0	0	0	0	3	6	3	1
ENSG00000061656	8	20	25	118	98	65	59	55	30	30	1073	70	716	922
ENSG00000061676	672	1196	707	176	207	258	187	203	608	316	2200	2457	1597	2123
ENSG00000061794	465	813	434	892	1111	1131	573	462	389	619	3224	3509	1929	2454
ENSG00000061918	20	35	13	56	198	57	145	38	22	2	4	24	7	16
ENSG00000061936	844	1175	826	851	1190	1051	534	180	238	340	672	517	377	627
ENSG00000061938	109.7	171	158	369	274.3	263	314.34	127	274	198	115	134	78	110
ENSG00000061987	403	708	498	1774	2178	2316	1476	727	1704	1735	973	648	683	762
ENSG00000062038	9232.08	16808.9	13370.6	20	58.39	37	28	11	4	7	7843	31922	3705	3528
ENSG00000062096	0	0	1	0	0	0	0	1	18	3	4	1	2	0
ENSG00000062194	469	798	384	254	238	189	152	85	147	154	1967	1894	1204	1481
ENSG00000062282	18	46	27	49	312	79	47	957	2741	1436	3775	430	2098	7936
ENSG00000062370	25	34	32	27	34.8	33.7	12.61	11	17	10	93	116	88	83
ENSG00000062485	8520.62	10412.1	9089.46	13235.8	25555.9	29735.3	12887.5	2681.79	2583.78	4681.81	7076	5908	4379	5219
ENSG00000062524	0	0	1	118	73	73	80	0	1	1	247	124	140	160
ENSG00000062582	726.22	1007	1179.25	989	688	583	351	579	659.96	648.22	2462	2007	1443	1940
ENSG00000062598	107	250	142	232	415	335	230	126	98	176	1758	2051	1235	1409
ENSG00000062650	181	342	176	51	67	74	85	80	157	75	884	816	574	657
ENSG00000062716	1250.29	1256.38	1252.44	4259.02	2778.22	2730.67	1216	1306	2603	2674	16972	12512	12030	15225
ENSG00000062725	32	98	47	114	122	119	69	76	109	91	743	765	389	701
ENSG00000062822	849	1576	1452	326	596.33	459.31	339.84	94	79	109	799	410	545	688
ENSG00000063015	5	9	20	2	2	0	0	0	2	2	58	28	25	55
ENSG00000063046	954.4	2261.5	899.05	518.42	702.75	503.37	416.8	378.22	741.74	512.24	4195	2812	2647	3659
ENSG00000063127	7	11	4	8	18	3	9	15	137	78	9	13	18	10
ENSG00000063169	67	87	102	46	46	58	63	14	49	25	160	97	122	205
ENSG00000063176	301.66	359.16	605.37	1278.89	1452.48	2393.93	1470.76	648.85	807.49	1198.65	2066	1841	1148	2151
ENSG00000063177	7368.35	8935.37	12363	6659.27	4038.19	2864.53	1753.72	1529.95	1386	1826	5711	3822	3368	4674
ENSG00000063180	44	122.97	55	34	31	22	7	0	2	3	9	4	9	14
ENSG00000063241	857	1169	1497	768	844	710	203	1350	1530	1475	1944	1893	1109	1800
ENSG00000063244	363.05	699	459	595	638	334	291	104	125	182	710	591	432	691
ENSG00000063245	453.06	511	951.41	1091.17	2744	3083	2528	749	1649.86	1233	1787	1223	837	1680
ENSG00000063322	519	753	580	1254	1648	1698	1153	862.98	1037	1072	3270	2943	2075	2869
ENSG00000063438	9	13	14	75	22	22	24.51	1	1	0	16	23	16	6
ENSG00000063515	2	8	2	0	0	0	0	0	0	0	1	0	0	1
ENSG00000063587	165	239	132	173	299	305	231	268	578	433	392	235	234	259
ENSG00000063601	151	287	191	96	184	186	172	94	199	139	247	179	182	219
ENSG00000063660	51	95	134	48	64	34	57	231	160	298	592	968	362	583
ENSG00000063761	107	139	109	125	165	230	96	42	34	57	325	306	189	304
ENSG00000063854	119	224	180.02	410.03	675.09	1003.43	288.02	1214.09	1776.46	2008.16	3035	3310	2087	3156
ENSG00000063978	4525.83	6309.93	4571.91	2626	4926	5892.96	3214.99	1012	891	1582.99	4280	3746	2558	2842
ENSG00000064012	64	77	68	221	280	417	148	66	87.99	135	1215	1572	779	715
ENSG00000064042	106	113	205	593	1676	690	723	286	508	265	681	781	208	534
ENSG00000064102	188	344	176	75	88	90	40	59	43	61	371	334	263	357
ENSG00000064115	148	207	155	199	293	295	198	400	418	550	249	425	189	303
ENSG00000064195	6	1	3	0	2	1	1	0	1	0	9	12	3	2
ENSG00000064199	33.86	46.52	21.55	164.91	162.9	198.42	117.32	8	4	40.3	86	159	66	74
ENSG00000064201	0	1	0	23	31	38	18	0	1	2	9	10	11	18
ENSG00000064205	2	0	2	5	52	13	54	0	1	1	8	18	17	4
ENSG00000064218	0	0	0	0	0	0	0	0	0	0	2	4	2	0
ENSG00000064225	23	51	18	60.3	73.17	57.78	39	283	898.41	927.6	316	139	284	585
ENSG00000064270	19.25	36.36	30.54	1216.92	1467.89	905.47	598.26	0	5.69	2	137	166	93	110
ENSG00000064300	24.83	37.45	41.76	13	93	23	43	0	1	0	9	8	4	2
ENSG00000064309	152	269.52	136.68	13	30	21.99	23	25	38	13	135	49	83	111
ENSG00000064313	189	323	227	106	164	294	126	74	117	144	689	709	453	524
ENSG00000064393	165	324	140	340	469	533	476	755	2219	870	1983	1690	1436	2162
ENSG00000064419	210	283	170	155	222	211	146	93	111	82	1952	1833	1143	1407
ENSG00000064489	20.95	80.01	72.18	65.78	32.45	27.73	28.88	11.19	13.01	27.78	32	0	0	38
ENSG00000064490	288.51	500.65	571.5	226.55	227.76	166.5	111.45	46.45	68.51	97.65	777	737	480	697
ENSG00000064545	285	519	542	168	335	189	161	290	270	359	1318	910	783	1103
ENSG00000064547	263	419	518	175	277	152	118	4	5	6	755	1263	499	446
ENSG00000064601	369.39	558.34	532.3	4274.06	5354.8	5175.81	3620.98	1036.27	1078.3	1865.88	60296	45992	38424	62052
ENSG00000064607	827.33	1655.99	884.5	527.12	506.39	348.01	367.48	118.43	376.45	234.31	1223	913	779	1079
ENSG00000064651	84	107	73	257	638	695	582	36	55	53	178	402	136	141
ENSG00000064652	62	88	43	72	54	86	36	27	42	46	981	962	700	1086
ENSG00000064655	0	6	0	52	193	26	23	17	5	2	4	5	6	0
ENSG00000064666	4333.49	4473.26	5135.93	785.61	1291.34	1210.81	724.34	198.5	271.8	269.48	8393	19190	4654	6198
ENSG00000064687	117	169	180	164	161	132	108	43	61	19	2517	3029	1577	2762
ENSG00000064692	79	125	126.37	10	14	37.58	25	10	11	21.16	72	21	62	28
ENSG00000064703	146	196.65	143	62.5	99.95	102	56.92	32	25	51	712	649	390	335
ENSG00000064726	90	119.94	84	93	148	297	146	114	118	110	660	697	430	670
ENSG00000064763	84.51	123.57	66.9	435.31	549.9	589.81	353.91	6	11	12.91	1234	909	759	893
ENSG00000064787	5	4	6	1560	2404	1920.47	1537	0	3	6	448	163	165	510
ENSG00000064835	0	0	0	0	0	0	0	0	0	0	1	1	2	0
ENSG00000064886	0	0	0	5	21	14	10	1	0	2	27	18	16	19
ENSG00000064932	53	94	123	136	134	142	122	61	92	57	287	384	143	308
ENSG00000064933	717.12	1200	781	213.16	371	447	185	153.04	174	239	224	228	167	181
ENSG00000064961	204.58	475	364.3	590.63	967	815	628	301	409	417	1041	1447	426	1253
ENSG00000064989	48	98	102	678	2128	793	865	1	15	19	15	10	7	3
ENSG00000064995	212.44	341.94	221.42	211	243	252	132	98	84	132	1685	1381	1019	1537
ENSG00000064999	128	240	159	95	180	113	122	26	88	67	2867	1256	2278	7392
ENSG00000065000	742	1136	863	267	438	436	598	514	709	425	3667	4115	2283	3601
ENSG00000065029	81	168	130	443	521	414	228	142	176	221	1569	1128	885	1397
ENSG00000065054	5	14	15	120	149	49	88	404	1253	782	94	99	107	91
ENSG00000065057	357.9	657	907	201.46	284.93	123	95.75	180	258.96	376.91	194	287	124	145
ENSG00000065060	571.56	1095.06	923.58	291	449	374	376	141	219	191	725	473	563	569
ENSG00000065135	686	1208	750	809.31	1121	1351	709	333	400.81	479	10768	9072	7144	7275
ENSG00000065150	1806	2964	2576	271	487	405	285	214	599	393	1167	1026	751	935
ENSG00000065154	1421	1771	1871.99	1649	2851	2992	1466	513	1045	743	24908	10120	18698	39478
ENSG00000065183	258	344	262	78	147	105	72	98	95	132	601	546	346	467
ENSG00000065243	333	479.13	381	272	258	307	252	55	192	158	1098	1264	755	764
ENSG00000065268	777	1404	1552	284	379	293	216	355	349	362	2622	2513	1489	1963
ENSG00000065308	107	179	129	198	402	474	429	191	311	226	5968	4156	3394	5763
ENSG00000065320	15	15	39	12	50	18	49	57	76	60	20	24	32	20
ENSG00000065325	4	3	0	3507	3179	3224	1664	4	8	1	16	11	14	13
ENSG00000065328	140	284	142	9	20	16	15	5	4	5	36	12	34	25
ENSG00000065357	471	640.18	514.33	2107	3334.25	4219	2368	15	29	44	894	1041	792	956
ENSG00000065361	388	574	395	1266	2440	2265	1756	430	760	773	5456	3643	4005	4859
ENSG00000065371	3	0	1	14	12.62	2	5	0	1	0	8	4	5	1
ENSG00000065413	14	29	18	284	410	425	229	112	132	109	39	54	66	62
ENSG00000065427	1901.99	2697	1839	1119	1745.95	2021.92	830	554	546.16	894	4653	4574	2639	3911
ENSG00000065457	83.11	81.29	62.3	98	135	113	70	29	51	79	497	580	340	354
ENSG00000065485	175.18	236.93	193	322	1106	1693.61	431	873	1910.56	1701	3197	1884	1683	3379
ENSG00000065491	209.89	323.92	178.9	229.15	232.65	325.59	145.38	23	44	26.03	329	426	233	194
ENSG00000065518	1256	1807.82	1061	2039	938.89	1118	755	699	751	1092	6903	4929	3802	6415
ENSG00000065526	456	958	517	314	335	307	506	169	653	356	795	623	475	702
ENSG00000065534	99	201	127.37	951.24	2481.98	919.72	1107.73	442.57	1797.32	1445.14	352	258	261	280
ENSG00000065548	387	658	328	486	578	489	252	233	269	451	2353	2602	1536	2051
ENSG00000065559	863.35	1475.48	1379.71	1300.71	1811.09	1864.5	1135.53	899.96	1166	1228.83	609	564	424	635
ENSG00000065600	127	200	109	48	47	46	31	8	8	13	134	352	124	136
ENSG00000065609	4	10	3	1	2	0	0	0	0	0	11	1	6	2
ENSG00000065613	65	132	51	35	36	42	36	26	114	56	774	628	477	578
ENSG00000065615	75	112	83	332	249	304	150	55	68	89	711	815	372	381
ENSG00000065618	5	5	7	3161	4794	5444	7582	1	6	2	809	1995	566	933
ENSG00000065621	270	476	333	465	510	495	232	49	36	79	72	38	73	107
ENSG00000065665	79.85	142.22	72.5	44.14	33	39	21.12	96	166	167.66	238	275	113	272
ENSG00000065675	1061	1344	1344	130	113	135	103	0	5	11	10	11	6	8
ENSG00000065717	163	287	245	141	156	229	145	24	21	10	68	24	55	59
ENSG00000065802	229	372	327	108	184	153	112	37	70	59	387	268	226	278
ENSG00000065809	97	146	124	432	555	973	467	277	618	561	1798	3544	1042	1628
ENSG00000065833	175	288	147	639	834	1675	508	1415	438	682	1695	1907	1139	1449
ENSG00000065882	356	614	383	86	147	117	93	95	107	77	579	441	369	614
ENSG00000065883	97	189	116	65	64	89	69	53	115	78	730	561	469	576
ENSG00000065911	4364.78	7670.61	4961.93	536.57	668.2	913	369.36	10	18	26	718	717	495	224
ENSG00000065923	63	140	73	20	37	28	29	87	178	124	270	313	175	209
ENSG00000065970	200	319	234	207	1048	678	666.7	53	132	136	185	235	134	196
ENSG00000065978	851.91	1384.73	738.8	446.85	536.78	546.53	377.74	235.71	328.51	283.96	2635	2177	1495	2707
ENSG00000065989	64	103	117	224	649	475	400	12	6	31	104	100	50	75
ENSG00000066027	81	189	74	143	137	163	99	133	514	269	766	582	547	789
ENSG00000066032	38	104	38	5	8	8	4	0	0	4	21	12	24	28
ENSG00000066044	541	809	654	192	465	531	397	252.54	348.87	244	787	940	374	800
ENSG00000066056	21	29	32	27	141	42	62	0	13	9	13	18	16	4
ENSG00000066084	350	494	530	445	725	559	549	183	344	265	728	868	521	591
ENSG00000066117	3882	5352	3641	518	1053	927	591	201	284	319	977	868	594	814
ENSG00000066135	317.76	578.61	360.55	308.77	439.21	466.46	265.81	97.79	121.69	153.27	858	842	496	639
ENSG00000066136	971.32	1323.89	1046.9	2058.21	3821.91	3961.36	1642.46	870.61	862.64	910.55	1950	1472	1205	1621
ENSG00000066185	16	29.85	10	172	258.95	454	128	135	315	271	52	40	22	34
ENSG00000066230	1	0	0	39.21	95.51	286.63	348.43	0	2	0	126	115	83	143
ENSG00000066248	5	29	12	224.78	254.37	186.6	147.43	95.79	134.69	232.23	49	18	36	58
ENSG00000066279	619	831	836	33	218	225	123	46	17	53	80	196	97	54
ENSG00000066294	0	0	0	527	641	637	389	20	39	266	15	21	15	1
ENSG00000066322	1026	1657.06	1543	9868	13057	21918	9435	2374	2190	3100	12718	12763	7578	10941
ENSG00000066336	2	5	4	267	200	241	166	8	4	45	5	3	2	1
ENSG00000066379	354.45	424.92	655.18	473.7	346.74	282.32	144.15	171.21	128.28	149.55	337	282	297	327
ENSG00000066382	86	111	92	4	29	6	12	4	4	11	20	16	16	23
ENSG00000066405	0	0	1	0	0	1	2	0	0	0	564	1090	357	656
ENSG00000066422	143.13	227.98	213.82	74.14	95.13	121.74	65.25	61.51	84.88	80.85	376	418	272	297
ENSG00000066427	220.02	340.72	173.48	284.69	208.04	192.12	95.05	66.01	115.03	97.05	547	643	431	496
ENSG00000066455	101	177	115	302	310	287	162	188	197	282	2808	2352	1783	2126
ENSG00000066468	320	612	316	101	176	275	224	51	151	25	68	18	53	128
ENSG00000066557	181	282	171	43	61	83	37	57	103	120	543	519	420	283
ENSG00000066583	97	146	53	382	628	605	278	570	717	977	4392	2703	3400	3843
ENSG00000066629	129	234	168	92	239	108	111	23	10	5	227	94	175	224
ENSG00000066651	170	275	201	87.99	125	112	36	123	170	192	737	622	558	489
ENSG00000066654	834	1261	896	963	2219	1822	1111	282	373	431	907	828	614	712
ENSG00000066697	62.4	89	56	59	34	40	23	21	36	20	397	436	237	249
ENSG00000066735	52	96	110	13	9	6	13	1	1	0	8	16	7	2
ENSG00000066739	308.6	658.44	455.82	275.72	281.63	364.36	229	257	883.98	405	618	363	438	502
ENSG00000066777	446.13	755.46	499	161	205.17	229.19	190.14	93	207.86	120	1001	859	730	972
ENSG00000066813	3	2.66	0	5	6	6	3.55	5784	21758.6	16592.1	177	25	489	252
ENSG00000066827	60	59	44	117	102	212	58	34	45	43	213	174	138	237
ENSG00000066855	258.22	403.4	258.18	373	260.39	317.3	145	332	563.68	477	1358	1017	848	1177
ENSG00000066923	154.47	350.93	243.88	88.85	84.67	59.33	39.48	93.39	191.56	64.07	147	118	108	116
ENSG00000066926	128	193	179	189	209	241	71	354	322	444	1354	1485	970	982
ENSG00000066933	223.52	356.16	283.1	217.29	294	281.68	231.73	36	96.07	43.15	676	375	493	705
ENSG00000067048	264.97	457	273	56	0	67	49	70	171	131	1638	1119	931	1445
ENSG00000067057	1110.45	1761	1249.85	443	537	501	442	8	5	13	15206	19899	8442	7765
ENSG00000067064	273.09	308.71	243.29	1306	695.46	638	338	3537	954	893	24417	14888	18223	18450
ENSG00000067066	41.15	27.05	12.03	791.04	771.01	965.01	610	431.03	516	517.01	1669	2520	1005	1242
ENSG00000067082	127	175	107	1187	1068	895	430	72	465	339	17097	17391	9729	11734
ENSG00000067113	280.05	619.25	727.29	2008.56	3534.33	4555.7	2341.08	1204.2	815.9	1097.12	1680	1440	1017	1180
ENSG00000067141	294	628	346	834	1441	1372	1198	107	212	144	649	606	569	749
ENSG00000067167	597	795	726	1179	1682	2779	836	1021	1114	1311	16376	16195	7545	12822
ENSG00000067177	56	88	71.18	9.79	16	16.16	15	24	18.74	14.24	68	33	42	68
ENSG00000067182	105	196	199	1186	1732	1410	996	1033	828	1012	9827	6688	5903	7928
ENSG00000067191	143	269	223	380	406	569	213	4	0	4	23	13	18	8
ENSG00000067208	25	34	18	44	70	64	35	55	108	71	1245	1749	815	1055
ENSG00000067221	23	24	34	87	162	120	63	82	75	84	682	878	418	704
ENSG00000067225	8229.98	14734	14678	3145	4751	4898	3257	87	78	88	43933	34062	24935	25428
ENSG00000067248	153	213	131	56	61	67	51	66	121	130	1330	1122	834	1315
ENSG00000067334	879	1277	990	395	610	641	259	191	189	338	1938	2282	1242	1218
ENSG00000067365	441	587	589	302	312	305	212	116	146	257	750	722	462	601
ENSG00000067369	149.31	312.95	213.75	163.28	299.45	236.78	245.99	73.59	78.56	39.47	656	813	449	539
ENSG00000067445	716.51	1253	915	133.18	247	269.66	175.67	31	167	47.06	1383	450	816	868
ENSG00000067533	349	510	350	78	87	75	54	47	79	88	258	311	204	208
ENSG00000067560	8683	12100	9466.17	10549	13674	18285.8	7836	2629	3387.35	4355	18854	17471	11532	18327
ENSG00000067596	1139.01	1758.05	1502	1332	2452	2325	1413	513	648	803	1660	1347	1102	1281
ENSG00000067601	15.28	25.35	16.25	87.25	79.63	89.52	29.37	5.19	7.45	17.51	53	38	44	48
ENSG00000067606	165.32	205.64	262.48	280.88	400.93	738.01	349.44	140.57	195.99	146.13	190	220	138	197
ENSG00000067646	37.32	54.31	29	37.04	0	66.19	32.04	33	59.38	26.11	356	404	247	231
ENSG00000067704	308	517	291	420	475	405	260	336	491	452	3674	3568	2192	2534
ENSG00000067715	1183	1684	1513	29	51	21	33	2	0	3	57	56	58	78
ENSG00000067798	10	14	15	2	8	0	9	3	1	0	33	66	29	28
ENSG00000067829	396.7	560.49	690.58	813.92	1257.01	1042.19	649.37	499.56	348.6	448.9	3666	3140	2177	2561
ENSG00000067836	119	230	302	222	262	164	165	258	259	151	1665	1574	815	1255
ENSG00000067840	690	1001	1673	10	34	20	34	1	3	3	3	6	3	0
ENSG00000067842	2	1	8	0	1	0	0	0	0	0	9	4	4	2
ENSG00000067900	283.76	427.93	302.36	113.97	194.37	169.1	134.73	113.08	232.65	153.98	1688	1794	1046	1440
ENSG00000067955	71	129	44	98	139	145	83	36	78	76	416	403	317	347
ENSG00000067992	455	831	410	768	1303	1243	603	141	323	438	576	172	436	470
ENSG00000068001	216.67	365.59	336.5	209.99	470	312	192	122.46	105	110	837	899	585	571
ENSG00000068024	156	317	163.82	254.89	309	260	332	44.5	68	38.21	158	137	131	148
ENSG00000068028	59	136.74	75	251.05	504.71	225.6	180	48.11	28.54	84.43	1813	1698	886	1220
ENSG00000068078	28	36	54	84	54	59	46	37	104	60	728	284	460	658
ENSG00000068079	24	62	73	713	667	626	490	339	255	277	4988	3291	3236	3789
ENSG00000068097	260	343	271	111	173	215	106	49	53	77	636	609	463	472
ENSG00000068120	650	879	873	559	993	931	621	607	725	869	5943	4038	3642	5328
ENSG00000068137	28	46	52	34	61	26	35	29	31	39	135	54	62	131
ENSG00000068305	129.1	211.29	143.73	201.06	291.58	279.2	201.73	129.76	241.07	144.37	650	468	479	493
ENSG00000068308	254	353	297	251	383	317	327	201	435	379	511	447	328	421
ENSG00000068323	889	1882	1528	870	2111	1390	1425	798	545	663	1569	1964	883	1601
ENSG00000068354	38	90	92	164	344	284	196	83	100	81	570	426	304	535
ENSG00000068366	241	383	237	137	187	254	158	180	37	195	1875	1007	1371	1931
ENSG00000068383	84.42	120.93	120.29	76.39	122.72	141.46	158	38.16	118.47	43.45	256	250	148	209
ENSG00000068394	81	131	75	152	266	172	96	75	77	106	797	813	545	659
ENSG00000068400	146	347	185	200	256	151	136	100	117	135	1183	1180	693	1030
ENSG00000068438	1082	1447	1340	916	1799	2146	669	509	281	459	1053	1274	639	816
ENSG00000068489	183.85	215.52	96.02	32.74	62.36	40.6	46	14.39	5	2	88	116	94	45
ENSG00000068615	5	13	4	13	37	8	11	0	1	3	1943	784	1405	2258
ENSG00000068650	523	1089	691	168	225	163	234	475	771	625	2738	3025	1996	2611
ENSG00000068654	528	789	583	197	311	233	210	195	181	179	689	674	423	610
ENSG00000068697	1734	2707	1678	2525	2992	2219	1156	1723	1976	3407	21435	19698	14031	20288
ENSG00000068724	130	247	150.26	249.34	397.56	354.39	277.12	174.05	250.39	146.11	1201	963	813	1160
ENSG00000068745	357.04	644.02	347.02	1385	1271	953	669	180	204	393	3056	2972	2243	2779
ENSG00000068781	0	0	0	31.81	30.88	21.77	10.47	0	0	0	0	0	0	0
ENSG00000068784	102	177	103	106	104	111	72	28	56	67	242	268	169	226
ENSG00000068796	343.37	531.23	319.87	129.76	118	106	90	13	30.91	35.78	1061	1099	657	808
ENSG00000068831	393	584	960	28	50	25	22	1	106	33	54	32	46	46
ENSG00000068878	746	1192	981	173	207	268	276	326	785	557	842	1099	501	819
ENSG00000068885	55.48	116.67	83.68	44	59.89	61.04	41.04	31	29.69	29	103	82	65	63
ENSG00000068903	33	63	74	411	678	554	306	358	455	317	3276	1467	2492	2907
ENSG00000068912	464	714	438	3422	4126	6782	1520	933	752	1338	3046	3472	2059	2410
ENSG00000068971	10	14	20	46	84	75	80	30	23	28	269	355	181	252
ENSG00000068976	48	87	99	8	41	10	38	0	0	0	6	7	6	4
ENSG00000068985	0	0	0	0	0	0	0	0	0	0	1	0	0	0
ENSG00000069011	0	0	0	24	38	31	56	0	0	0	103	54	47	139
ENSG00000069018	3	0	0	2	2	1	4	0	0	0	13	8	6	5
ENSG00000069020	29	38	44	94	177	158	140	133	193	130	1393	1615	1018	1300
ENSG00000069122	1	0	0	26	41	27	56	1.62	1	4	14	19	13	7
ENSG00000069188	31	67	37	34	36	29	45	0	2	1	763	618	564	1225
ENSG00000069206	0	0	0	0	0	0	0	0	1	0	5	4	3	0
ENSG00000069248	254.95	422	325.84	75	102	94	70	45	66	79.12	608	735	430	575
ENSG00000069275	3055.89	4884.83	2332.98	467	817	664	393	480	1038.94	826	3042	2861	1907	4052
ENSG00000069329	374	561	367	736	1863	2324	947	279	267	376	7549	7317	5106	6412
ENSG00000069345	1276	1884	1273	965	1222	1282	688	514	507	635	2146	2351	1353	1415
ENSG00000069399	29	43	47	758.01	647	895	1029	675	1356	392	484	501	300	381
ENSG00000069424	62	105	70	506	905	628	416.19	27	45	224	7	16	16	8
ENSG00000069431	0	2	0	0	12	4	11	148	640	420	73	62	48	47
ENSG00000069482	4110	3114	7769	1	25	1	47	4	10	1	13	22	9	9
ENSG00000069493	24.16	36.24	11.29	41.32	48.36	47.1	24.22	3.01	3.38	6.14	82	77	79	93
ENSG00000069509	199	285	193	142	132	98	28	38	44	49	1821	1488	1056	1591
ENSG00000069535	6	11	2	24.01	203	106	98	1460	2410	2728	3512	1497	1613	5895
ENSG00000069667	79	168	124.43	104.12	202.65	129.84	101	201	2081	946	569	290	440	745
ENSG00000069696	1	11	22	2	1	2	0	2	0	0	2	3	2	11
ENSG00000069702	120	152	127	780	2369	977	1161	399	1241	757	288	213	187	193
ENSG00000069712	7	12	3	3	3	7	7	1	8	11	32	41	33	27
ENSG00000069764	12.97	10.14	13.78	1112.66	392.35	589.47	429.79	0	2	0	41	64	20	35
ENSG00000069812	23	27	21	329	723	682	209	0	2	0	25	85	26	36
ENSG00000069849	1115.9	1896	1004.97	2983	3401	3319	1839	50	35	73	5562	7739	3825	5685
ENSG00000069869	20	40	22	14	14	26	15	84	239	187	674	1171	563	572
ENSG00000069943	100.78	179.86	143.65	259.86	373	623.57	257.93	100.12	172.77	257.24	709	567	479	520
ENSG00000069956	936.51	1328.45	1238.47	729.75	674.85	1436.68	580.87	543	411.94	312.98	5206	3546	3489	3577
ENSG00000069966	163	251	164	60	93	53	50	146.95	131	70	1746	1347	1114	1172
ENSG00000069974	42.33	59	27.4	1185.07	1730.95	2800.11	903	250	294	193.41	985	459	529	810
ENSG00000069998	360	922	672	386	695	497	300	432	430	570	1270	703	647	1266
ENSG00000070010	456.48	634.88	481.56	669.8	491.24	562.88	308.29	334.64	370.94	634.62	3066	3577	1797	2658
ENSG00000070018	1507	2752	2385	624	823	888	766	963	1511	1172	820	413	573	827
ENSG00000070019	13	24	36	1313.06	1453.03	2029.65	1144.36	2.01	11.06	2	5462	2844	3881	4044
ENSG00000070031	3	4	7	1	1	0	3	0	0	0	1	2	1	3
ENSG00000070047	468	624	517	369	661	474	521	239	350	456	634	500	385	613
ENSG00000070061	2209	4187	3000	2128	4269	3875	2254	1817	2313	2721	1343	1173	1015	1439
ENSG00000070081	62	95	43	272	516	246	176	641	230	401	1367	1585	985	1301
ENSG00000070087	2941	4669	2474	1307	2208	2851	786	377	528	228	3483	3689	2762	4212
ENSG00000070159	46	146	68	621	842	885	644	625	1013	670	1462	1088	1128	1744
ENSG00000070182	18	30.89	14.08	6.11	6.19	3.64	10.18	0.97	5	5	49	62	32	33
ENSG00000070190	1	1	0	23	41	39	13	0	4	6	109	766	73	85
ENSG00000070193	3	4	7.95	4	29.77	10.82	23	0	0	0	9	5	13	4
ENSG00000070214	267	614	351	484	607	1200	764	967	762	693	2261	1325	1545	1904
ENSG00000070269	94	128.28	87	65	122	94	63	49	70	98	279	313	195	331
ENSG00000070366	110.37	207.18	84.73	153.74	197.4	194.07	155.95	40	100	60	578	517	386	492
ENSG00000070367	283.7	507.91	241.21	106	152	211	109.21	79	166	119	1350	1586	974	1111
ENSG00000070371	85	166	97	18	24	16	16	30	46	46	316	329	220	262
ENSG00000070388	0	0	1	0	0	0	0	0	1	0	5	8	6	3
ENSG00000070404	84	132	120	157	660	312	203	50	90	177	3100	13004	1146	2639
ENSG00000070413	416	462	470	902	1637	1060	1224	257	378	446	3928	3917	2533	3338
ENSG00000070423	180	266.89	288	184	287	231	156	126	132	172.99	1743	1494	706	1401
ENSG00000070444	34	84	62	58	99.04	64	97	28.83	45	25	439	419	268	410
ENSG00000070476	45	101	78	46	65	76	42	82	233	94	375	261	255	378
ENSG00000070495	71	114	81	147	199	172	112	60	47	89	1925	1048	1289	1633
ENSG00000070501	920	1329	910.65	746	923	1576	354	716	683	1640	513	608	328	509
ENSG00000070526	3	0	0	4248	5845	5618	2858	2	7	2	1998	4344	1438	1741
ENSG00000070540	78.95	151.4	111	765.51	1285.25	1240.28	631.96	289.53	125.21	213.07	2534	2370	1528	2633
ENSG00000070601	3	4	0	0	0	3	0	1	29	6	27	18	17	22
ENSG00000070610	250.59	527.18	445.52	1413.97	1845.32	2831.61	1575.3	488.07	551.13	697.15	2744	2146	1855	2079
ENSG00000070614	1687	3325	2960	1912	3354	2275	2582	1924	2254	1506	8741	5187	4999	6824
ENSG00000070669	1204.84	2762.91	1826.9	113.95	247	246	108	23	16	31	478	411	288	188
ENSG00000070718	62	108	58	71	58	48	41	5	18	17	181	174	159	169
ENSG00000070729	3	0	0	0	2	0	3	0	1	0	16	13	11	3
ENSG00000070731	38.83	40.17	50.99	95.75	125.67	101.43	96.77	16.33	29.29	29.08	445	454	298	292
ENSG00000070748	0	0	0	14	7	4	0	0	0	0	3	7	6	2
ENSG00000070756	4687.48	8123.55	4544	2299.7	3522.99	2156.95	1672	1045.95	1566.96	1676.77	11177	7172	6936	9308
ENSG00000070759	75.55	107	79	189	213	250	148	51	70	54	787	297	467	612
ENSG00000070761	256	502.99	290	301	476	283	177	202	166	233	1171	1034	718	1162
ENSG00000070770	672	1390	771	134	190	264	226	153	354	188	2578	2239	1762	1787
ENSG00000070778	130.09	268.83	145	340.86	365.64	347	354	79	296	242.95	696	517	416	661
ENSG00000070785	310	526.05	373.48	262	288	263	142	274	250	369	640	824	500	605
ENSG00000070808	1	0	0	5.74	25	5	7	0	3	0	11	9	9	5
ENSG00000070814	950	1278	686	170	252	166	143	33	70	79	844	1433	552	947
ENSG00000070831	3163.07	4189.96	3966.08	11520.7	13256.3	20327.3	9339.56	2226.48	2003.57	2369.39	31954	38448	20468	31403
ENSG00000070882	306	599	273	353	578	514	378	2	14	47	548	1414	368	561
ENSG00000070886	5	9	1	0	0	0	0	0	0	0	15	10	14	2
ENSG00000070915	2	0	0	4	2	4	0	0	0	0	7	7	9	0
ENSG00000070950	184	345	263	101	92	96	57	32	61	34	238	411	157	209
ENSG00000070961	94	188	105	198	192	257	231	54	135	75	5649	3688	4183	4944
ENSG00000070985	1	1.01	3	60.31	118.02	85.28	53.09	0	0	0	6	4	1	2
ENSG00000071051	51.38	76.83	58.68	112.67	123.72	86.75	87.6	5	5	7	827	737	548	768
ENSG00000071054	305	530	350	32	50	64	48	70	142	103	1121	1550	786	1019
ENSG00000071073	23	53	37	705	690	1037	612	49	125	81	4613	4745	3492	3326
ENSG00000071082	12775.5	21713	12182.7	14546.9	7065.16	10340.9	2741.66	3077.59	3310.49	4330.08	14694	6375	8561	11677
ENSG00000071127	2554	3735	3664	3203	5601	6404	3647	743	744	1139	19815	32474	10479	16501
ENSG00000071189	90	182	101	238	198	226	163	59	116	87	1013	882	706	743
ENSG00000071203	8	4	1	4680	2406	15402	3239	2	8	0	14	14	14	9
ENSG00000071205	62	95	65	70	108	38	36	37	66	102	812	788	436	835
ENSG00000071242	67	142	102	58	81	102	85	29	99	78	333	387	184	314
ENSG00000071243	40	76	42	78	88	83	32	18	23	43	738	463	512	483
ENSG00000071246	16.29	9.3	14.09	46.34	71.73	44.63	29.56	0	2.3	6.26	30	32	22	27
ENSG00000071282	129	198	164	69	175	68	56	10	41	34	1306	2391	619	475
ENSG00000071462	784.45	1163.94	739.26	795.84	942.08	737.14	361.84	309.62	359.21	501.35	2905	2948	1629	2494
ENSG00000071537	79	161	123	523	704	1077	688	877	1744	1191	3667	3644	2379	3336
ENSG00000071539	712.09	1104.49	874.41	71	115.81	165.12	102	12	11	11	175	665	107	144
ENSG00000071553	846	1148	1515	3670	6626	5275	3209	1552	1166	1462	19395	16466	12731	18195
ENSG00000071564	1873	4146	2545	476	926	873	794	84	203	111	569	679	436	506
ENSG00000071575	315	323	476	113	182	174	95	39	30	54	78	70	63	62
ENSG00000071626	487	854	567	176	222	163	199	69	128	124	435	445	346	502
ENSG00000071655	113.04	156.9	163.3	58	97.37	47	55.68	115.33	156.31	91.69	774	626	608	932
ENSG00000071677	0	0	0	0	0	0	0	0	0	0	0	0	0	0
ENSG00000071794	456	889	576	77	128	109	84	87	126	81	592	313	382	472
ENSG00000071859	76	151	120	214	253	184	171	136	129	115	3531	2795	2313	2716
ENSG00000071889	87	170	145	619	697	457	327	315	514	500	2983	1659	1710	2718
ENSG00000071894	723	1176	1168	687	1004	774	584	311	366	376	1699	1332	1075	1421
ENSG00000071909	1	2	3	4	5	2	2	0	0	0	252	72	217	216
ENSG00000071967	107	135	120	533	1767	1022	1041	33	15	119	14	18	11	24
ENSG00000071991	1	0	0	8	28	16	9	0	0	0	5	0	6	0
ENSG00000071994	380	517.98	435	296	366	283	144	198	164	253	709	756	510	656
ENSG00000072041	148	159	79	0	4	2	0	0	0	0	8	5	14	2
ENSG00000072042	338	533	268.69	388	408	372	181	1671	1004	1119	15348	11645	9572	10942
ENSG00000072062	75	125	101.99	160	196	229	193	236	475	602	356	215	272	476
ENSG00000072071	319.86	640.81	482.19	88.92	85.2	93.79	91.07	8.13	3.02	8	99	96	80	228
ENSG00000072080	0	0	0	0	0	0	0	572	1906	3743	1	4	102	8
ENSG00000072110	690.99	1238.11	855.76	542.22	1051.15	457.13	588.16	521.06	439.16	574.11	4056	5053	1809	2669
ENSG00000072121	470	702.75	812	550	842	646	877	176	291.04	239.21	848	555	608	956
ENSG00000072133	113	194	165	61	133	166	114	17	13	8	120	113	80	145
ENSG00000072134	229	371	191.3	141	198	150	105	29	80	45	653	625	450	605
ENSG00000072135	45	75	41	707	623	570	591	90	281	210	1055	558	675	1074
ENSG00000072163	155	144	270	529	1774.11	403	856	585	1204	317	537	1516	267	390
ENSG00000072182	5	7	5	1	1	0	0	0	0	1	16	16	10	3
ENSG00000072195	233.53	368.73	339.1	10.27	149	13.37	76.88	0	9	2	58	50	58	47
ENSG00000072201	57.3	112.95	98.67	146.74	224.62	202.22	116.28	41	41.01	55.92	294	353	220	359
ENSG00000072210	238	532	280	659	966	942	474	1508	2366	2255	6429	6654	4070	6364
ENSG00000072274	771	1335	1109	1058	1526	1879	1342	310	130	353	1891	1071	1062	1338
ENSG00000072310	185.97	311	305.97	460.81	443.76	294.85	377.79	707.95	1551	729.9	1603	636	936	1620
ENSG00000072315	5	13	13	0	1	0	0	30	41	32	14	5	11	6
ENSG00000072364	1469	2088	1754	1587	2216	2248	2141	715	1697	1247	4599	3487	2878	4392
ENSG00000072401	202	405	251	303	345	299	205	74	85	118	607	750	203	573
ENSG00000072415	144	302	204	223	256	392	225	95	300	154	1686	1369	943	1416
ENSG00000072422	22	41	15	16	19	18	23	23	9	10	120	149	57	106
ENSG00000072501	586	802	516	295	1029	731	650	285	351	307	1315	1039	955	1345
ENSG00000072506	478	708	911	714	683	657	336	1441	1451	2262	1526	1165	988	1482
ENSG00000072518	118	180	128	199	382	582	522	37	48	67	756	601	425	748
ENSG00000072571	315	551	322	33	75	120	41	23	14	17	93	222	90	101
ENSG00000072609	287.89	439.01	411.87	251.84	246.79	233.21	170.67	50.9	57	79.43	2167	1802	1427	1697
ENSG00000072657	46.91	101.32	48.93	14.72	33.42	32.26	33	0	2.49	0	57	98	43	77
ENSG00000072682	79	149	84	571	1294	1079	884	191	125	143.77	7176	6032	4572	5047
ENSG00000072694	1	1	3.59	454.8	532.09	160.61	121.2	2.23	36	33.5	29	18	28	17
ENSG00000072736	323.75	504.81	343.56	454.85	737.89	558.48	489.91	421.6	817.51	794.46	1114	448	703	966
ENSG00000072756	137.64	238.16	145.51	134.41	133.22	141.62	83	81	74.98	103	688	759	422	426
ENSG00000072778	259	618	515	2709	5847	4033	3424	6032	5564	6401	19431	17267	6736	22569
ENSG00000072786	84	141	94.16	191	233	202	129	22	28	46	334	808	271	310
ENSG00000072803	1028.94	1708.98	1200.98	685	1094	1186	800	585	845.94	723	1102	1195	597	963
ENSG00000072818	126	280	198	126	139	98	58.16	4	11	10.12	173	49	113	229
ENSG00000072832	353	626.2	497	22	42	49	20	4	15	9	70	64	55	52
ENSG00000072840	57	123.8	51	29	32	35	17	19	68	109	163	139	128	126
ENSG00000072849	225.55	335.38	237.64	335	318	319.03	145	312	292	345	3838	3717	2428	3382
ENSG00000072858	2	1	0	239	186	182	171	1	3	0	12	14	16	5
ENSG00000072864	400.75	482.85	375.74	451.06	866.35	1223.93	572.96	32	38	38	78	91	63	53
ENSG00000072952	22	30	15	120	255	172	184	0	5	4	76	107	33	23
ENSG00000072954	25	35	36	66	55	35	12	38	71	17	311	157	199	224
ENSG00000072958	456	607	606	618	1028	1303	567	973	1008	2109	6767	6461	4665	6021
ENSG00000073008	85.94	84	109	283.74	317.91	213.81	126	354.97	358.77	464.92	10037	8757	4945	11712
ENSG00000073050	316.62	570.99	437	241.23	600	500	373	120	113	145	598	715	416	617
ENSG00000073060	1805	2521	2781	2176	2620	2790	2101	12294	13236	12808	25312	15722	15831	25371
ENSG00000073067	3	0	1	79	74	4	28	0	0	0	9	6	5	6
ENSG00000073111	1078	1751	1722	168	413	244	222	69	32	60	401	211	227	322
ENSG00000073146	4	5	2	1	3	0	1	1	6	0	8	6	9	7
ENSG00000073150	29	32	33	2	0	1	0	16	29	19	19	33	10	14
ENSG00000073169	31	68.21	29.68	40.85	35.94	20	29	163.78	437	450.65	444	231	248	436
ENSG00000073282	0	0	0	0	3	5	3	0	2	2	8	10	14	2
ENSG00000073331	2	2	3.67	121.66	163	209.16	113	72	77.95	68	957	765	592	837
ENSG00000073350	283	397	470	1487	1431	1558	1228	411	594	362	2627	3013	1811	2173
ENSG00000073417	44	76	54	278	761	1681	653	328	476	329	879	543	543	885
ENSG00000073464	29	35	20	12	22	11	9	30	37	41	148	214	72	131
ENSG00000073536	767	1114	1377	256	589	397	157	227	140	172	121	139	105	68
ENSG00000073578	634.54	1136.41	702.99	1945.96	3387.87	2533.46	1924.96	1915.9	1900.32	2691.67	10036	8917	6095	6944
ENSG00000073584	872.25	1408.94	706.61	1114.95	1959.22	3276.23	939.84	388.47	519.65	622.46	2747	2387	1809	2220
ENSG00000073598	0	0	0	0	0	0	0	0	0	0	0	1	0	0
ENSG00000073605	20	67	24	654	592	470	468	35	114	58	883	1385	609	984
ENSG00000073614	145.6	228	150.37	122.87	147.9	175	111.61	63	174	97	1579	1486	994	1429
ENSG00000073670	12	25	23	0	2	1	3	0	1	0	7	9	7	12
ENSG00000073711	270	412	263	402	512	689	403	14	49	82	1596	790	1156	1299
ENSG00000073712	297	475	273	63	113	36	52	151	590	276	694	608	482	573
ENSG00000073734	0	0	0	24	31	104	9	274	919	606	16	5	35	56
ENSG00000073737	0	0	0	1761	1908	4491	1581	6	9	7	116	40	49	125
ENSG00000073754	0	0	0	0	0	0	0	102	30	94	1	5	6	1
ENSG00000073756	2	1	5	41	29	14	9	0	0	2	37	87	14	12
ENSG00000073792	289.92	511.93	245.96	163.98	137	124	79	5	3	6	1795	1607	1365	2000
ENSG00000073803	70.82	132.16	71.6	806	854.72	863.87	428.99	470.83	402.73	479.65	2446	2171	1459	2586
ENSG00000073849	670	1037	949	1422	3773	2740	1517	10032	21189	8429	4250	618	4066	5269
ENSG00000073861	1	2	0	4	1	6	7	0	2	0	2	1	3	0
ENSG00000073905	0	0	0	1.15	0	3.25	0	0	0	3.25	14	12	8	10
ENSG00000073910	62	147	72	130	240	150	214	171	170	128	42	36	56	33
ENSG00000073921	149	218	98	168	181	181	143	244	502	256	1275	1511	853	1318
ENSG00000073969	134	197.16	136	387.42	573	750.72	393	136	168	191	3119	3719	1823	3428
ENSG00000074047	197	370	293	21	33	24	29	0	2	0	11	13	12	4
ENSG00000074054	236	387.24	284.89	148	152	128.77	113	102	287	192	1068	1043	750	969
ENSG00000074071	1623	2348	2417	934	787	646	395	433	463	540	4313	3725	2648	3230
ENSG00000074181	290	412	401	16	66	27	82	1	4	8	99	90	72	78
ENSG00000074201	655	1027	618	533	834	620	302	678	486	617	1631	1799	1288	1373
ENSG00000074211	66	99	134	4	34	10	12	3	1	0	13	28	18	5
ENSG00000074219	154.92	235.6	218.13	15	43.76	28.2	36	10	9.11	12	39	77	25	34
ENSG00000074266	75	164	123	123	196	165	71	48	48	80	293	209	209	273
ENSG00000074276	0	2.04	1	524.96	588	389	716.94	365.97	399	879	2589	2423	2313	3471
ENSG00000074317	53	161	163	1	3	1	1	0	0	0	6	7	2	3
ENSG00000074319	396	662.15	392.15	1065	1306	1274	621	361	367	511	4831	5740	3346	4366
ENSG00000074356	620	1184	763	723	1193	1236	803	223	407	409.99	839	792	497	766
ENSG00000074370	229	363	327	943	1581	1374	1464	3	28	12	24	26	10	21
ENSG00000074410	20	39	22	3927	7379	7378	4291	1	5	13	3414	1657	1672	3135
ENSG00000074416	13	16	12	3599	3971	5356	3929	1167	2668	1487	10959	14127	6389	8727
ENSG00000074527	43	50	67	42	65	33	43	20	44	12	564	2590	474	466
ENSG00000074582	109.86	189.45	136.75	263.34	300.05	216	140.09	148	196	307	488	407	383	436
ENSG00000074590	74	120	145	12	14	6	15	17	16	6	122	161	74	80
ENSG00000074603	290	447	368	251	386	464	329	85	168	126	1132	1156	771	950
ENSG00000074621	54.94	81.41	46	60	70	73.03	57	12	25	35.08	201	150	166	191
ENSG00000074657	529.98	1358	677	55	84	75	53	2	4.79	7	362	302	247	376
ENSG00000074660	4	4	1	23	58	45	51	5	7	4	77	51	51	77
ENSG00000074695	413	797	388	148	339	284	237	759	1311	904	6130	2798	4118	3920
ENSG00000074696	822	1396	785	328.01	426	366	187	614	829	840	5964	5175	3638	4002
ENSG00000074706	3	1	0	116	196.21	223.49	76.47	2	8	29	19	17	24	4
ENSG00000074755	123	180	166	572	831	1010	1119	143	202	159	1336	1068	996	1294
ENSG00000074771	0	0	0	0	2	0	0	0	0	0	1	4	1	0
ENSG00000074800	12277.3	17837.7	19131.7	4192.99	6927.64	5671	4130	3550	2400	6314	110830	50464	69985	65317
ENSG00000074803	6	0	1	0	0	0	0	3	2	0	17	24	14	2
ENSG00000074842	384	655.43	587	1218	1440	1093	545	1444	1059	1282	21222	21106	12814	16971
ENSG00000074855	8	28	15	15	22	10	14	11	20	13	20	48	7	18
ENSG00000074935	161.02	271.62	193.08	102	96	70	52	155	694.82	443.93	329	283	292	318
ENSG00000074964	67	151	153	636	749	437	412	304	731	546	2030	685	1409	2636
ENSG00000074966	2	3	5	21	65	81	31	4	18	11	30	195	18	26
ENSG00000075035	2	1	2	4	13	3	7	0	1	0	15	15	12	3
ENSG00000075043	160	267	423	1	1	1	4	3	2	1	21	24	21	20
ENSG00000075073	7	9	9	60	367	33	87	3	2	1	7	7	6	3
ENSG00000075089	197	316	175	138	183	167	90	117	91	141	668	625	473	679
ENSG00000075131	216.97	314	296.63	42.29	75.31	48	24.84	16	18.65	31	121	93	82	83
ENSG00000075142	691	1284	785	12933.9	7375.99	9939.99	4551.99	298	234	322	13282	6680	9371	17525
ENSG00000075151	405	845	407	284	339	416	397	219	309	178	1000	1020	660	1054
ENSG00000075188	492.68	709.95	549.86	335	298.94	293	124	62	67	122	626	758	387	608
ENSG00000075213	77	116	88	7	44	28	32	0	1	2	213	207	116	233
ENSG00000075218	259	341	254	40	93	89	67	8	4	6	81	100	79	51
ENSG00000075223	11	16	20	527	2113	1898	1449	0	2	2	832	518	734	1050
ENSG00000075234	104	154	166	1377	1513	3294	865	1299	2804	2000	5389	2673	3653	3873
ENSG00000075239	198	392	181	1575.97	1666.97	1844	909	5250	6931.98	8297.98	5429	3171	4042	4122
ENSG00000075240	11	24	16	111	116	145	118	82	223	56	897	759	472	984
ENSG00000075275	153	320	215	31	49	50	42	41	18	36	250	284	153	257
ENSG00000075290	25	47	35	0	3	0	0	0	1	0	3	4	1	1
ENSG00000075292	921	1602.87	1423	376	679	736	500	372	604	511	1102	923	873	1360
ENSG00000075303	85.84	148.5	76.61	191.56	207.8	261.99	96	33	57.91	71.95	391	286	333	300
ENSG00000075336	276	354	240	270	400	513	126	162	173	231	903	601	620	780
ENSG00000075340	568	801	496	1	15	2	0	1	4	4	27	27	26	5
ENSG00000075388	73	162	140	0	1	0	1	0	0	0	5	4	4	2
ENSG00000075391	241	373	459	96	127	105	84	22	51	19	557	548	382	422
ENSG00000075399	40.5	47.74	59.25	60.18	31.46	32.59	52.76	39.62	105.87	35.86	422	371	285	351
ENSG00000075407	32	67.28	19	38.41	58	64	45	35	50	44	237	197	193	203
ENSG00000075413	355	579	299	214	140	171	139	113	213	163	448	503	335	464
ENSG00000075415	5140.06	6528	6366	6952.01	7735	6213	3760	3016	2462.14	4806.07	35666	34969	19018	27305
ENSG00000075420	159	350	187	392	391	505	309	380	855	216	2918	3731	2122	2575
ENSG00000075426	7	15	2	290	442	365	431	41	110	41	2755	2722	1933	2808
ENSG00000075429	14	25	27	0	3	0	0	0	0	0	1	1	0	0
ENSG00000075461	4	16.88	10	0	0	0	0	0	0	1	28	30	16	16
ENSG00000075539	307	545	394	813	1069	1101	960	74	249	135	727	672	498	679
ENSG00000075568	183	322	142	387	511	704	716	234	398	265	822	698	513	798
ENSG00000075618	2932	4666.05	4285.78	127	265.97	141	147	20	9	9	1629	4563	780	1117
ENSG00000075624	69543.2	93124.5	77730.4	85336.4	141676	184145	103201	25873.4	32596.6	62107.9	388639	500462	217916	333392
ENSG00000075643	143	269	154	204	338	636	306	903	1242	1675	926	562	500	578
ENSG00000075651	87	145	94	2256	2658	4054	2740	523	1509	830	3073	1916	2790	4901
ENSG00000075673	1	2	5	2	4	2	0	0	0	0	3	2	15	0
ENSG00000075702	458	660	568	44	76	61	64	25	11	28	97	106	99	107
ENSG00000075711	283	457.96	266.91	232.62	230.27	419.25	211.63	83	176.87	194.91	936	744	573	841
ENSG00000075785	944	1515	836	2935	4931	6362	2799	1237	1578	1803	11928	11633	7484	10843
ENSG00000075790	71	138	56	607.55	424.57	452.38	249	171.9	247	387.23	2419	2582	1780	2230
ENSG00000075826	25.14	85.36	46.23	281.37	199.21	172.07	148.65	28.87	101.88	77.85	119	74	95	127
ENSG00000075856	280	507	226	128	230	197	124	59	90	92	1700	1313	1022	1467
ENSG00000075884	0	0	1	605	637	973	273	4	25	56	10	10	5	3
ENSG00000075886	1	1.33	0	1	1	0	1	1	11.44	27.48	78	7	34	50
ENSG00000075891	1	0	1	0	0	0	0	0	0	0	2	10	6	1
ENSG00000075914	517	895	550	212	265	217	125	120	126	201	1434	1316	853	1187
ENSG00000075945	77	118	80	978	3302	4496	1849	434	545	742	723	818	624	533
ENSG00000075975	100.15	180	95	268.2	393.23	329	192	104	110	177.18	1339	1243	805	1052
ENSG00000076003	1692	2075	1754	155	332	252	193	90	44	106	994	493	752	788
ENSG00000076043	466	887.22	517.78	403	484.53	287.72	156	298	312	320	2961	4729	2086	2022
ENSG00000076053	278.2	544.71	259.06	283.15	320.04	330.05	165.89	123.74	194.42	260.86	2381	2082	1554	1451
ENSG00000076067	415.39	582.91	541.94	600.35	969.58	700.04	510.16	24	19.64	23.46	580	1193	483	654
ENSG00000076108	1713.9	3139.04	1676.66	1430.8	1892.06	1822	1804.9	332	653.99	510.99	2283	2091	1713	2319
ENSG00000076201	440	540	562	553	924	613	502	210	218	184	2134	1617	1366	1954
ENSG00000076242	189	383	247	156	229	199	76	191	196	209	1040	873	700	970
ENSG00000076248	1164	2077	1536	540	1067	911	457	243	397	300	1965	1229	1212	1278
ENSG00000076258	44	99	27	120	227	342	121	375	785	586	905	273	613	1244
ENSG00000076321	38	61	47	81	146	119	79	43	87	89	503	415	302	353
ENSG00000076344	6.31	22.14	8.49	37.1	79.27	46.41	35.62	0	2.1	0	65	64	54	47
ENSG00000076351	9.57	47.33	41.37	168.28	178.14	127.5	105.37	399.98	351.23	248.98	6648	6490	4647	6674
ENSG00000076356	3	13	9	257	426	439	465	57	94	50	178	296	124	204
ENSG00000076382	327.82	548.66	334.91	57.64	128	75.59	93	109.76	69.04	76.85	3243	1197	2599	4117
ENSG00000076513	57.62	79.67	79	117	131.27	151.01	106	89.65	147.92	74.69	1375	1117	819	1439
ENSG00000076554	232	382.48	272	2303.1	2182.7	2642.54	1110	243	228	175	3052	2123	1568	1953
ENSG00000076555	74	86	62	182	269	144	161	645	2592	1198	166	101	157	211
ENSG00000076604	190.42	363.46	611.26	552	704.93	523.22	354.99	222.82	149	231.6	3799	4228	1738	2790
ENSG00000076641	13	5	14	1003	1440	2774	1356	117	93	131	3753	1624	2833	5625
ENSG00000076650	35	34	38	60	62	53	47	9	15	44	658	590	427	564
ENSG00000076662	124.94	166.01	219.35	588.41	349.88	359.98	229.04	175.01	403.98	873.11	940	450	661	756
ENSG00000076685	174.7	205.11	191.54	525.26	635.84	1130.88	571.85	224.58	253.66	199.63	3606	4453	2233	3364
ENSG00000076706	145	212	158	60	253	69	132	1	0	1	21	43	14	6
ENSG00000076716	1923	2884	1906	151	350	240	209	2	9	1	130	179	83	117
ENSG00000076770	17	43	52	843	1047	1254	964	1068	2934	2303	469	432	251	273
ENSG00000076826	32	56	63	64	55	58	95	61	158	86	614	372	323	564
ENSG00000076864	30	66	44	107	133	229	153	99	160	57	954	365	559	759
ENSG00000076924	485	742	559	365	407	276	272	99	280	254	1009	822	582	876
ENSG00000076928	143	187	172	1045	1108	750	448	88	118	171	1327	1060	769	1517
ENSG00000076944	338.15	597.13	419.08	1263.3	2549	3301	1369	250	238	327	10051	9675	5978	8242
ENSG00000076984	53	80	69	58	115.6	64	61	32	69	64	576	450	279	481
ENSG00000077009	4309	8149	8852	2	6	4	4	3	1	2	6	3	6	5
ENSG00000077044	52	114	47	241	181	145	191	24	58	42	487	502	328	367
ENSG00000077063	91	150	106	86	80	60	67	4	13	10	32	18	47	24
ENSG00000077080	29	38	35	1	3	0	0	0	1	0	4	2	3	0
ENSG00000077092	29	40	38	18	57	124	44	18	9	51	746	748	326	624
ENSG00000077097	700	1194	827	123	154	188	185	74	265	163	349	341	263	376
ENSG00000077147	344	618	354	340	591	744	470	304	567	359	3731	3540	2410	4025
ENSG00000077150	18	44	25	58	78	49	86	36	53	24	557	802	438	582
ENSG00000077152	740	1066	987	409	304	290	128	70	13	53	396	409	308	413
ENSG00000077157	156.56	341.27	177.41	944.14	2062.31	625.27	835.15	63.26	138	99.23	575	364	352	533
ENSG00000077232	702.98	1221.05	810.13	465.5	1102	1613	720	327	238	352.39	2011	3346	1286	1399
ENSG00000077235	760	1113	982	262	361	288	308	164	220	163	1636	2233	980	1320
ENSG00000077238	34	60	59	313.6	543.44	404	352.05	236.56	365	222	3481	2848	2209	2444
ENSG00000077254	392	536	382	1306	1726	2823	1101	416	491	693	1156	1256	778	750
ENSG00000077264	16	27	12	4	10	3	2	3	0	5	8	11	8	4
ENSG00000077274	166	208	125	59	468	132	461	1	0	13	63	111	45	61
ENSG00000077279	33	81	46	0	2	0	4	0	0	1	16	8	12	5
ENSG00000077312	1987.96	2712.88	1973.9	653.97	1183.96	1584.89	644.93	220	183	273	911	760	578	976
ENSG00000077327	1	4	1	1	1	0	0	2	0	0	7	4	3	0
ENSG00000077348	659	1140	1186	261	607	680	213	253	252	354	314	293	170	257
ENSG00000077380	261	443	233	565.39	886.73	748.73	474.4	146	210	259.66	3931	4494	2410	3275
ENSG00000077420	0	0	0	51	76	78	46	150	201	148	116	77	80	165
ENSG00000077454	58.86	97.26	118.76	250.11	233.31	197.07	172.57	49.41	70.99	90.14	758	761	280	932
ENSG00000077458	239	371	228	88	113	160	83	58	145	140	231	199	168	168
ENSG00000077463	93	133	140	530	538	523	310	65	55	67	1820	1985	1163	1511
ENSG00000077498	0	0	0	0	0	0	0	0	1	0	6	2	2	0
ENSG00000077514	108	176	89	99	116	121	71	23	22.29	41	238	108	199	229
ENSG00000077522	19	29	24	0	3	1	1	0	0	0	49	12	32	41
ENSG00000077549	1110	1841	1260	2405	2985	4290	2262	604	559	958	9853	11705	5555	8832
ENSG00000077585	22	31	33	45	34	35	26	33	49	53	29	52	13	28
ENSG00000077616	17	33	16	9	6	9	3	2	1	1	204	173	117	103
ENSG00000077684	1171	1914	1477.55	85	181	135	82	46	126	127	1629	1870	1047	1014
ENSG00000077713	38	64	27	509	1334	1728	655	246	242	222	505	333	262	422
ENSG00000077721	648	779	571	1580	1980	3111	1280	356	288	490	4405	5404	2871	3592
ENSG00000077782	742.31	1967.45	1103.56	86	231	68	130	2	5	3	149	197	120	147
ENSG00000077800	0	1	0	0	1.04	1.06	0	0	0	1.01	2	2	3	3
ENSG00000077935	4	4	1	0	1	0	0	0	0	0	7	2	4	3
ENSG00000077942	270	576	586	242	1329	562	1711	1	8	1	1720	623	841	1569
ENSG00000077943	0	0	0	106	124	102	110	1	2	0	9	5	11	2
ENSG00000077984	0	0	2	128	104	75	58	0	8	13	2	2	3	2
ENSG00000078018	13	15	26	4	44	7	24	21	1	4	55	124	45	24
ENSG00000078043	774	1311	871	414	1231	1291	544	291	280	370	371	216	219	425
ENSG00000078053	131	263	198	61	287	168	158	0	2	11	7	8	7	1
ENSG00000078061	260	386	302	1025	1879	1963	1092	614	869	959	3624	3295	2156	3301
ENSG00000078070	107	154	128	208	501	457	175	470	615	726	666	398	433	636
ENSG00000078081	5	4	8	13	24	29	36	6	0	0	93	127	30	36
ENSG00000078098	0	0	0	11	15.73	1	6	0	3	0	29	13	17	2
ENSG00000078114	38	52	84	35	46	17	40	15	3	11	80	50	47	45
ENSG00000078124	41	79.05	50	196	222	339	155	35	40	53	837	955	472	650
ENSG00000078140	809	1382	686	514	467	677	308	350	455	354	3770	3373	2523	3510
ENSG00000078142	155	240	130	163	203	222	141	98	174	131	761	745	560	817
ENSG00000078177	203	310	220	44	50	59	41	40	96	73	740	364	555	612
ENSG00000078237	331	425	275	276	290	983	306	165	40	170	692	1601	419	513
ENSG00000078246	92	134	81	57	159	107	114	33	47	24	563	429	389	364
ENSG00000078269	40	48	33	112	169	184	213	37	50	22	211	283	149	211
ENSG00000078295	387	709	468.97	5	15	10	10	1	1	1	28	32	26	19
ENSG00000078304	497.82	827.86	514.94	595.92	667	886	313	258.93	553.93	351.94	3523	2821	2269	2978
ENSG00000078319	94.27	149.97	141.82	149.7	204.24	193.49	113.84	85.74	94.71	154.97	238	195	122	199
ENSG00000078328	9	14	11	6	9	30	19	0	0	0	11	17	9	3
ENSG00000078369	789	1359	884.32	483	589	836	724	350	529	411	3238	3634	2136	3000
ENSG00000078399	0	0	0	127	224.54	152	98	0	0	2	2	0	6	0
ENSG00000078401	23	23	54	207	530	452	329	1	1	2	609	4203	288	467
ENSG00000078403	292	647	349	100	181	152	87	60	133.02	116	390	239	212	323
ENSG00000078487	7.24	15.2	10	9	26	12.14	8	17	25	37	47	28	24	64
ENSG00000078549	119	217	168	0	48	2	13	1	1	0	8	22	16	3
ENSG00000078579	1	2	1	0	0	0	0	0	0	0	3	0	2	1
ENSG00000078589	0	0	0	17	24	31	12	0	1	1	3	2	1	0
ENSG00000078596	188	225	175	142	263	159	122	1	1	4	340	163	182	341
ENSG00000078618	512.72	1051.32	518.77	346.69	464.86	587	286.84	460.83	625.84	785.81	4396	3791	2782	4132
ENSG00000078668	870	1369	1107	2077	2042	1837	760	926	777	1251	6958	5513	4314	5693
ENSG00000078674	694	1225	866	273	482	457	371	480	701	528	803	865	628	856
ENSG00000078687	162	324.13	182.34	107.76	85.07	80.29	106.55	52	168.13	109.07	356	179	252	328
ENSG00000078699	274	529	412	300	365	277	287	68	82	41	453	242	263	357
ENSG00000078725	98	119	100	1	2	1	1	0	0	0	141	125	72	94
ENSG00000078747	197	345	259	342	452	545	327	370	790	400	2324	2142	1441	2109
ENSG00000078795	4	3	1	1	2.15	1.02	3.1	0	0	0	20	10	6	12
ENSG00000078804	40	49	38	738	734	911	1122	205	315	153	1239	1172	812	1162
ENSG00000078808	326	440	560	1109	2316	2584	1732	1312	1367	1521	4026	3379	2287	3992
ENSG00000078814	13	11	13	15	14	9	9	2	11	6	21	13	17	33
ENSG00000078898	0	0	0	0	1	0	0	13	0	3	8	2	8	6
ENSG00000078900	26	38.76	27.41	13.14	37	15	9.04	19.52	6	23.27	44	27	31	33
ENSG00000078902	161	263	319	463	690	511	391	882	931	982	5485	3442	3525	5079
ENSG00000078967	30.2	94.83	57.98	553.28	726.88	713.96	301.24	400.98	546.92	542.08	911	943	471	960
ENSG00000079101	0	1	2	3	1	0	0	1	0	0	17	10	15	16
ENSG00000079102	361	579	537	82	187	133	104	1	2	3	17	22	20	7
ENSG00000079112	21	2	3	9924	26640	37700	17131	13	69	7	35244	46901	25816	31352
ENSG00000079134	170.33	289.45	133.63	73	76.95	66	43	32	84.91	58	446	388	299	356
ENSG00000079150	6	26	12	67	65	85	57	32	47	74	70	71	39	40
ENSG00000079156	46	123	74	10	24	47	16	28	115	38	291	117	187	239
ENSG00000079215	96	150	93	34	178	55	21	4	8	89	873	1151	439	788
ENSG00000079246	2321	4091	2478	953	1257	1177	726	520	831	1698	7022	7195	4302	6858
ENSG00000079257	58	71	53	820	649	558	222	2	0	5	1148	708	639	504
ENSG00000079263	11.18	3	18	90.78	61.55	64.01	34.26	2	8.37	2.1	8	12	9	5
ENSG00000079277	96	128.95	107	468.95	453.97	484.95	275.98	84	145.89	167.91	2561	2207	1562	1739
ENSG00000079308	105	138.68	82.76	1581	7564	1254	3972	539	1206	1210	676	173	420	805
ENSG00000079313	114.28	179.98	224.86	120.58	156.05	136.93	162.15	37.96	117.07	79.99	382	268	233	422
ENSG00000079332	802	1235	922	755	1139	952	667	637	866	923	6387	5721	4231	5533
ENSG00000079335	38	78	38	136.56	112	129	61.54	1	8	6	271	370	215	220
ENSG00000079337	6	22	13	107	155.68	79.23	82.9	4.08	9.29	6.6	43	48	27	38
ENSG00000079385	19.41	23	20.58	7011.64	10962	27290.3	12729.7	808.96	754.06	806.86	33850	43726	26298	21872
ENSG00000079387	339.63	567.12	333.53	131.2	223	249.63	143.57	60.4	72.3	78.52	367	262	225	254
ENSG00000079393	4	14	5	0	0	0	0	0	0	1	348	251	209	233
ENSG00000079432	141	192	187	238	276	255	291	137	234	178	1072	593	658	1079
ENSG00000079435	52	60	67	55	704	77	86	4	2	0	27	23	26	19
ENSG00000079459	3469	4094	3908	5600.84	7486	8782.04	3698.44	8534.76	2496	2445	16061	17408	10358	12424
ENSG00000079462	861.97	1274.35	2117.81	330.42	419.07	253.93	205.36	108.22	46	54.65	1164	1574	696	785
ENSG00000079482	65	115	59	109	131	168	95	8	12	14	335	224	203	342
ENSG00000079557	0	0	0	0	0	0	0	1147	3367	2670	837	342	655	984
ENSG00000079616	1225	2102	1404	1339	1562	1280	778	247	462	498	1296	1290	979	3245
ENSG00000079689	0	0	0	122	192	26	45	2	9	27	799	140	460	1265
ENSG00000079691	254	441	307	315	430	493	307	19	40	54	2451	2827	1788	2548
ENSG00000079739	375	725	579	1028	1708	2172	1099.89	1804	2164	2712	6487	2605	4259	5187
ENSG00000079785	505	867	514	582	939	667	374	370	362	478	4085	3990	2536	2842
ENSG00000079805	367.07	580.07	546.67	1765.95	1334.35	1156.85	1185.8	170	397.11	334.66	3354	2750	2184	3764
ENSG00000079819	616	782	541	554	1480	1684	860	56	64	116	1222	2202	648	1104
ENSG00000079841	5	6	4	3	9	0	1	0	1	0	34	28	22	43
ENSG00000079931	7	18	10	171	322	272	134	0	3	20	75	98	47	80
ENSG00000079950	297	443	333	1109	1495	2027	704	158	217	242	7084	9208	5316	5822
ENSG00000079974	202.41	285.18	223.97	422.61	639.82	651.79	456.79	122.44	122.78	131.61	615	699	433	490
ENSG00000079999	882	1503	1503	1297	1943	1900	1470	970	1407	1293	3070	2450	2011	2258
ENSG00000080007	46.66	62.33	41.18	2.5	4.46	0	1.52	1	8.31	0	89	32	44	21
ENSG00000080031	1	4	5	438	719	634	535	71	57	100	1328	5227	995	1522
ENSG00000080166	0	0	0	0	6	1	2	0	7	2	10	9	12	4
ENSG00000080189	297	388	360	632	871	688	390	343	511	569	2839	2776	2024	3156
ENSG00000080200	116.1	196.58	183.32	226.12	278.6	251.09	242.16	68.49	88.11	82.82	373	220	227	298
ENSG00000080224	2	3	2	0	4	0	0	0	0	0	12	7	15	2
ENSG00000080293	2	1	1	5	2	4	4	0	3	4	29	15	18	43
ENSG00000080298	434	927	919	585	915	841	527	58	117	51	126	82	83	114
ENSG00000080345	1410.27	2078	1889	99	171	164	138	97	206	125	683	667	490	457
ENSG00000080371	105	161	82.76	58.52	69	72	59	69	158	102	690	781	514	724
ENSG00000080493	9	6	6	920	1014	2147	1355	250	472	285	64	40	46	29
ENSG00000080503	78	113	91	258	259	260	329	174	514	236	256	321	219	361
ENSG00000080511	3	3	4	0	0	0	1	1	0	0	6	4	4	1
ENSG00000080546	200.84	197.91	149	349	428.04	308.74	142.69	76	234.66	423.69	470	354	253	381
ENSG00000080561	14	28	26	96	262	147	122	175	221	224	70	86	60	80
ENSG00000080572	0	0	0	0	0	0	0	0	0	0	1	1	0	0
ENSG00000080573	73	135	144	15	36	30	45	67	18	47	11	10	13	16
ENSG00000080603	1811.87	3135.76	2529.84	3061.78	3999.03	2891.52	3384.86	636.77	1317.46	1049.96	3540	3263	2190	3299
ENSG00000080608	403	698	419	174	246	177	108	77	57	132	1060	1113	677	712
ENSG00000080618	4	3	3	1	1	2	1	6061	10989	17279	185	16	413	344
ENSG00000080644	30.94	84	47	23	84	29	12	0	1	0	4	7	8	4
ENSG00000080709	277	359	280	7	3	4	1	34	302	60	4	5	23	5
ENSG00000080802	288	437	233	151	329	358	221	85	161	99	866	724	593	811
ENSG00000080815	268	429	252	926	1433	1644	1115	257	275	398	9638	9266	6631	8391
ENSG00000080819	92	133	89	15	27	15	37	51	122	81	189	102	145	272
ENSG00000080822	1390	1562	1413	3331	3746	6360	1677	869	768	1151	3794	3233	3067	3097
ENSG00000080823	16	27	18	61	51	58	33	13	27	29	109	86	76	66
ENSG00000080824	17565.8	26772.5	18622.2	6352.84	13992.3	14213.5	9160.39	14740.4	13084.8	7569.58	23089	24987	13147	24436
ENSG00000080839	35	58.2	42.5	25	28	19	27	7	8	11	61	17	65	42
ENSG00000080845	510.2	692.69	521.63	521	804.86	569	590	99	192	206	2310	2752	1568	1829
ENSG00000080854	101	178	197	6	14	5	13	0	1	0	6	11	7	1
ENSG00000080910	1	3	0	3	0	3	3.55	2066.29	2791.25	1970.93	2	0	154	19
ENSG00000080947	45.53	71.77	41.95	19.09	15.32	16.64	13.67	3	4.16	4.05	74	58	45	42
ENSG00000080986	254	431	279	46	112	90	74	15	7	16	103	92	111	68
ENSG00000081014	35	49	31	21	38	42	34	13	33	31	207	203	115	192
ENSG00000081019	98	183	86	152	197	242	129	22	47	34	596	422	506	556
ENSG00000081026	35	43	31	90	118	140	116	49	143	55	485	359	373	503
ENSG00000081041	24.08	18.77	12	144.82	211.71	171.12	47.88	1481.96	5989.39	3045.62	5885	4327	4440	6234
ENSG00000081051	226	439	1290	509	115	180	470	578	345	693	1709277	335184	1240507	1939192
ENSG00000081052	30	55	33	28	20	14	24	0	12	2	194	194	115	207
ENSG00000081059	152	287.03	203	140	232	89	105.4	39	98	55	155	155	96	116
ENSG00000081087	138	264	226	196	271	367	172	118	144	137	639	745	283	600
ENSG00000081138	3	8	3	1	0	0	0	0	0	0	25	30	17	10
ENSG00000081148	0	1	0	1	0	0	1	1	2	1	30	29	16	26
ENSG00000081154	467.92	900	407.97	408	403	292	166	113	192	197.93	3210	2709	2127	2407
ENSG00000081177	283	366.56	271.73	345	493	741	246	73	105	97	1586	2083	1071	1239
ENSG00000081181	322.62	592.81	437.46	13.65	12.69	11.44	18.54	18.76	10.71	12.18	1901	2704	1214	1516
ENSG00000081189	4	3	4	127	233	317	177	1	9	7	627	355	459	471
ENSG00000081237	1	0	0	448	835	1095	379	20	69	95	81	37	32	36
ENSG00000081248	1	0	0	0	0	0	0	2	0	0	4	7	4	4
ENSG00000081277	10	11	8	2	6	6	6	0	0	0	11	12	10	0
ENSG00000081307	117.1	198.8	160.21	159.56	291.38	204.45	142.1	192.54	220.14	330.7	756	532	377	1072
ENSG00000081320	332	473	331	5930	6672	11165	4272	37	129	186	1206	1011	646	945
ENSG00000081377	103.12	315.19	153	90.98	112.53	151.91	105	187.06	490.72	202.19	847	577	530	730
ENSG00000081386	65	114	92	26	53	66	36	15	54	27	89	62	49	65
ENSG00000081479	21	45	18	0	0	0	0	77	93	43	9749	2980	6630	7366
ENSG00000081665	47.8	50.63	42.81	148.79	171.49	183.49	81	14	18	17.23	821	536	610	683
ENSG00000081692	120.33	181.22	199.46	306.66	343.17	304.04	234.63	203.66	205.22	273.22	1870	1579	1225	1185
ENSG00000081721	154	281	187	232	266	248	101	59	53	110	1077	839	726	675
ENSG00000081760	377	639.9	606	409	399	302	239	145	44	32	2636	1828	1854	2138
ENSG00000081791	415	713	443	955	730	1262	796	658	668	681	1946	1143	1180	1590
ENSG00000081800	0	0	0	5	55	15	7	0	0	0	11	26	10	4
ENSG00000081803	92	215	131	46	41	33	33	73	105	67	68	60	43	100
ENSG00000081818	1.13	6.59	2.23	16.44	62.48	57	31.86	0	1	1.32	4	10	5	3
ENSG00000081842	29.61	38.75	39.3	4.03	36.74	17.93	21.65	1.7	0	0	100	199	48	83
ENSG00000081853	172.65	196.1	179.31	23.98	37.85	26.55	23.76	1	14.89	20.34	5	9	3	5
ENSG00000081870	196	328	240	364	229	257	153	110	190	249	851	794	595	746
ENSG00000081913	184	466	221	36	64	53	52	69	225	143	462	248	297	461
ENSG00000081923	24.92	50	24	1587.41	2781.69	5295.89	1870.88	163	253.82	185	589	460	440	623
ENSG00000081985	2.28	10	14	10	9.09	0	7.16	1	6	4	4	5	5	2
ENSG00000082014	15.15	18.97	21	34.4	35.79	18.4	33	4.83	2.75	11.11	46	31	13	59
ENSG00000082068	124	261.21	131.91	238.47	305.42	254	125	55.6	83.62	135.33	457	523	378	459
ENSG00000082074	2	1	2	637	793	967	424	16	30	155	8	4	6	1
ENSG00000082126	0	4	1	0	0	0	0	0	1	0	5	14	9	1
ENSG00000082146	229.46	416.01	288.26	848.9	1161.11	2076.56	704.95	1427.78	1808.39	1455.5	4810	3492	3219	5604
ENSG00000082153	1021.15	1452.38	994.95	1207	1032	1086	521.26	801	1396.26	2323.09	13498	14214	8284	9522
ENSG00000082175	4	12	4	5	45	31	26	0	1	0	11	19	14	2
ENSG00000082196	2	4	2	20.73	78.51	9	35	8.58	20.63	8.61	73	44	63	114
ENSG00000082212	206	356	212	273	604	977	455	110	99	86	457	466	298	558
ENSG00000082213	830	1510	967	1152	1591	1792	798	357	467	741	989	789	622	677
ENSG00000082258	122	286	153	152	142	273	133	66	122	122	997	829	677	650
ENSG00000082269	161.01	238	164	162	139	232	138	25	33	35	922	1860	831	712
ENSG00000082293	0	0	0	3	5	1	9	1	4	0	8	7	12	5
ENSG00000082397	27	53	13	91	133	175	129	1	7	20	406	363	304	436
ENSG00000082438	58	83	55	187	364	355	264	738	2339	1407	635	628	501	886
ENSG00000082458	141	203	126	195	233	271	187	3	6	6	571	693	414	585
ENSG00000082482	0	3	0	0	3	1	0	0	0	0	5	4	3	3
ENSG00000082497	5	12	8	8	25.35	14	16	0	1	0	2	11	10	1
ENSG00000082512	210	478	205	522	731	694	401	11	14	17	93	67	60	78
ENSG00000082515	455	684	512	458	373	368	192	271	279	396	2732	2058	1664	2556
ENSG00000082516	272	367	308	68	88	77	43	33	59	68	303	247	206	204
ENSG00000082556	3	6	6	1	0	0	0	0	0	0	7	18	10	2
ENSG00000082641	535.4	992.46	564	469	869	768	462	407.68	700	759.01	2001	2299	1265	1716
ENSG00000082684	99	264	202	9	70	38	89	0	2	0	31	11	36	38
ENSG00000082701	137	212	138	84	187	216	169	85	174	122	605	539	483	579
ENSG00000082781	239	268	166	92	120	90	80	167	247	200	1667	1035	1085	1686
ENSG00000082805	307	624	316	135	156	150	254	151	427	193	622	574	451	549
ENSG00000082898	8373	15395.5	13067	1537.13	2588.47	2702.94	1720.15	726.63	1682.14	2221.98	1500	1528	934	1166
ENSG00000082929	1	5	0	0	0	0	0	0	0	2	3	3	3	1
ENSG00000082996	322.99	517	436.77	840	893	1959.94	647.97	553	482.87	1515	2780	3161	1844	1850
ENSG00000083067	31	46	38	3	3	2	1	2	4	4	30	22	35	16
ENSG00000083093	134	220	131	45	95	100	45	20	34	52	269	209	141	224
ENSG00000083097	100.44	227.77	183.52	103.65	117.09	134.13	118.76	77.28	177.37	112.45	203	181	148	180
ENSG00000083099	77.39	126.5	64.94	619.68	447.42	516.57	354.43	227.96	254.66	353.62	2439	1772	1415	1934
ENSG00000083123	152	243	114	306	493	529	301	349	770	650	1453	1494	997	1281
ENSG00000083168	262	438	267	320	452	387	329	166	361	244	554	366	368	484
ENSG00000083223	109	155	94	144	161	185	116	66	336	306	974	908	598	814
ENSG00000083290	61	120	87	107	244	214	189	99	186	123	151	127	132	161
ENSG00000083307	115	201	122	229	429	386	249	4	1	1	81	107	74	64
ENSG00000083312	1032.89	1539.95	1086.98	373	526.99	747.8	444	318	512	342	2562	3576	1627	1963
ENSG00000083444	1081	1589	1961	1630	3973	4072	3057	3808	3329	2958	9139	10140	5320	7508
ENSG00000083454	32.25	46.17	64.52	10.18	29.27	12.24	9.31	0	8.5	4	10	9	8	7
ENSG00000083457	245.62	266	233.73	514	383	472	165	106.72	103	94.09	1600	938	918	1517
ENSG00000083520	148.23	271.11	173.49	101.08	106.54	128.73	69.08	56	137.85	160.56	938	907	565	584
ENSG00000083535	54	67	46	72	72	64	28	38	65	101	175	167	137	154
ENSG00000083544	29	54	34	39	61	51	40	15	33	39	117	157	102	132
ENSG00000083622	0	0	0	0	0	0	0	0	0	0	0	0	1	1
ENSG00000083635	185	241.74	132	32	46	31	40	32	25	41	383	225	195	232
ENSG00000083642	225	355	193	74	155	139	104	50	110	113	326	304	234	257
ENSG00000083720	96	192.44	84.97	97	192.84	187	100	1	2	1	146	284	109	165
ENSG00000083750	36	74	50	128	161	116	60	35	46	72	195	133	168	189
ENSG00000083782	0	0	0	0	0	0	0	0	0	0	2	1	0	0
ENSG00000083799	25	50	26	103	110	107	77	54	108	65	291	435	255	234
ENSG00000083807	113	165	235.93	67.04	49.98	47.41	26.47	4035.27	11261.8	8286.44	163	62	587	238
ENSG00000083812	59.62	47.92	80.96	148.01	193.34	135.96	80.99	24.7	54.76	25.1	289	215	227	259
ENSG00000083814	40	68	50	38	47	63	30	20	32	23	216	109	189	204
ENSG00000083817	52	56.73	59	28	52	39	16	16	21	17	173	178	155	143
ENSG00000083828	51	88	47	78.26	71.48	71	38.73	15	32	24.38	203	120	122	140
ENSG00000083838	13.18	29.51	34.29	112.97	171	102.22	93.27	59.62	64.01	62.6	341	317	244	306
ENSG00000083844	107.32	176.56	99.43	80.29	115	111	137	61	128.65	116	374	320	273	395
ENSG00000083845	10771.7	13245.6	30788.6	17052.8	7529.33	4623.14	1990.96	2780.19	1824.94	3719.02	8782	4719	5324	6289
ENSG00000083857	550	949	730	1114	1518	2230	2056	698	513	1262	3124	3818	2299	2735
ENSG00000083896	324	614	270	145	185	207	160	68	194	92	1198	774	674	1437
ENSG00000083937	200	343	181	831	829	714	446	202	143	245	5055	4736	3309	4388
ENSG00000084070	40	68	45	314	892	710	389	483	1485	1327	475	318	419	627
ENSG00000084072	357	657	441	506	511.03	443.64	215	184.57	258.22	446.98	2657	2065	1640	2442
ENSG00000084073	209	245	190	247	273	297	149	169	171	247	3190	4126	2021	2141
ENSG00000084090	1590.82	1871.68	1576.95	1511.95	2533.75	3791.58	1560.11	856.36	1169.65	1407.58	2663	2042	1750	2853
ENSG00000084092	396	575.99	459	258.03	546.46	581.58	258.41	90	94.49	96.58	857	634	576	533
ENSG00000084093	521	1027	672	155	297	289	163	91	239	161	924	797	529	764
ENSG00000084110	1	1	1	2	3	0	2	1061	2621	3201	143	24	183	117
ENSG00000084112	101	207	122	127	241.26	248	180	94	224	141	600	669	427	501
ENSG00000084207	11591	18516	33612	6105	5988	3750	2578	152	42	114	120082	139778	69921	77360
ENSG00000084234	711	1494	732	1454	2602	2022	1845	1343	2770	2637	63100	51432	41801	61874
ENSG00000084444	653	1079	1046	102	249	129	105	258	203	149	206	203	133	160
ENSG00000084453	95.14	221.26	117.66	0	0	1	0	12	67	42	121	53	124	135
ENSG00000084463	1103	1338	786	526	1091	1111	605	144	297	372	1733	1814	1025	1669
ENSG00000084623	1096.96	1637	1196	1773.3	1962	1567	715	1079	1199	1554	10374	8900	5863	7820
ENSG00000084628	67	124	91	0	1	1	3	0	1	0	29	27	17	10
ENSG00000084636	21	55	17	130	148	54	102	1	0	2	18	39	23	15
ENSG00000084652	1565	1799	1704	1799	3332	2801	1773	1565	1327	1683	3688	3164	2413	2813
ENSG00000084674	27	57	64	27	14	16	18	62175.9	169772	101171	152826	63837	101568	187817
ENSG00000084676	38	92	36	65	73	116	107	59	201	81	839	478	579	892
ENSG00000084693	809.71	1873.51	1544.63	1276.01	3248.3	3161.22	1850.51	572.01	735.01	773.01	165	186	79	206
ENSG00000084710	91	160.01	80	19	28	42	61	0	0	0	281	257	256	336
ENSG00000084731	305	543	340	17	48	41	38	2	3	0	121	888	107	93
ENSG00000084733	651	1171	739	1035	1367	1776	810	331	442	514	6528	8459	4130	5124
ENSG00000084734	2	1	2	2	1	0	1	595	1065	1338	649	333	565	708
ENSG00000084754	642.8	1198.97	890.98	1986	3659	4325	2885	3284	1982	3157	21356	16378	13134	16117
ENSG00000084764	14	24	13	204	165	226	155	141	134	120	670	545	416	746
ENSG00000084774	1040	1571	1976	136	313	177	222	80	135	72	584	698	379	512
ENSG00000085063	298	509	311	2435	2707	2738	1720	1383	1189	2074	21180	23397	14008	22151
ENSG00000085117	24	31	42	332	446	255	299	407	509	342	423	756	238	406
ENSG00000085185	147	196	235	250	448	267	323	60	84	107	842	588	477	848
ENSG00000085224	742	1346	1045	164	269	278	228	146	431	181	1451	1665	991	1171
ENSG00000085231	323.3	472.57	373.81	502.44	445.66	489.18	162.23	293.45	218.67	353.9	2005	1644	1387	2004
ENSG00000085265	0	1	0	34	130	29	28	7	28.6	13	6	4	9	3
ENSG00000085274	440.1	713.06	610.25	675.62	773.46	1018.61	334.39	218	310.8	340	489	424	320	341
ENSG00000085276	10	6	5	1221	2359	2784	1066	1	3	0	271	307	205	228
ENSG00000085365	153	309	173	94	101	93	63	30	67	55	754	815	541	512
ENSG00000085377	218	384	243	564	1063	644	425	129	121	237	2240	3798	1373	1802
ENSG00000085382	52	112	61	8	17	35	16	11	15	11	68	46	48	54
ENSG00000085415	563.84	756.78	518	465.95	479	805	319	232	204.89	304	1896	1473	1307	1363
ENSG00000085433	44	70	71	47	103	82	45	10	22	13	146	179	80	84
ENSG00000085449	1277	1950	1269	1299	2361	2809	1591	403	504	461	2328	2023	1641	1654
ENSG00000085465	16	16	5	22	69	43	24	12	70	37	150	54	109	147
ENSG00000085491	69	106	99	330.09	337.75	316.19	228.32	2	5	12	3026	3944	2030	1601
ENSG00000085511	129.88	219.39	109.13	51.62	71	49	58	33	74	44	477	253	311	428
ENSG00000085514	5.18	12.09	13	178.29	183.02	132.6	70.95	7.22	20.52	23.59	5	3	7	10
ENSG00000085552	175	281	249	708	1176	775	933	254	180	35	515	107	422	674
ENSG00000085563	2	1.89	0	173.99	137.99	138	103.99	221.11	237.52	211.02	2944	11060	1539	1742
ENSG00000085644	18	38.29	20.05	20	81	78	58	10	21	16	151	128	76	125
ENSG00000085662	943	1540	1316	699	705	460	299	1	13	75	231	775	176	233
ENSG00000085719	476	574	452	1617	2187	2981	1049	735	1330	1309	3657	3402	2438	2796
ENSG00000085721	146.98	260.51	178.66	141.79	228.59	182.01	136.21	138.98	150.06	155.42	1156	948	703	748
ENSG00000085733	818	1497	837	1096	1268	847	865	263	339	376	25608	27138	15829	20560
ENSG00000085741	4	9	7	28.39	12	13	9	4	0	2	1682	1556	1177	1136
ENSG00000085760	138	208.97	124	244.99	255	275	145	110	169.85	246.97	843	712	592	736
ENSG00000085788	44	80.94	49	123	135	149	95	36.28	58	78.41	1028	950	429	724
ENSG00000085831	30	55	34	727	643	745	321	22	5	3	1767	1428	862	1332
ENSG00000085832	260	511	282	244	315	422	203	110	192	177	1149	1230	741	947
ENSG00000085840	232	362	250	25	50	55	35	9	2	10	92	54	49	73
ENSG00000085871	74	64	95	1225.02	706	725	387.05	799	966	1349	3804	3112	2292	3691
ENSG00000085872	948.6	1243.91	1062.18	475.43	805.58	539.52	578.52	184.69	357.14	416.52	1118	878	713	949
ENSG00000085978	115	182	127	142	187	189	116	68	76	110	2833	2634	1827	1862
ENSG00000085982	36	64	54	128	152	127	92	129	248	165	1076	1187	730	1055
ENSG00000085998	67.47	115.07	93.5	183.94	196	183	105.44	216	252.88	221	1396	1363	815	1363
ENSG00000085999	244.67	381.33	255.1	22.24	40.34	27.1	38.51	3	3	3	240	193	189	229
ENSG00000086015	149	324	266	932	990	1268	1073	92	203	97	1161	1053	858	1052
ENSG00000086061	596.94	1038.96	657.97	629	1021	771	404	1303	1073	974	7856	8791	5659	5904
ENSG00000086062	185.89	203.92	122	1357	1616	2349.83	1240	907	1369	1328	33972	25976	23158	35457
ENSG00000086065	426	662	474.95	1978	1287	1359.99	620	374	364	486	4283	5354	2779	3951
ENSG00000086102	290	419	251	509	842	882	494	373	510	548	1485	940	937	1271
ENSG00000086159	3.01	4	6	1	3	0	1	0	4	0	8	8	10	2
ENSG00000086189	503	711	451	262	376	392	161	113	139	198	1135	882	785	791
ENSG00000086200	190.34	335.84	259.13	60.07	145.03	90	92	50	60.09	69.22	289	385	204	153
ENSG00000086205	1	4	2	2	7	4	3	153.8	255.33	208.06	796	503	461	640
ENSG00000086232	456.9	721.8	422.35	491.45	1192.45	1437.61	743.34	538.27	788.05	648.01	1215	1133	813	1272
ENSG00000086288	1	3	0	2	1	4	0	0	1	0	3	1	7	1
ENSG00000086289	8	22	18	39	108	140	71	111	59	69	624	388	343	441
ENSG00000086300	30	69	33	32	72	68	28	191	336	449.45	413	381	376	347
ENSG00000086475	1506	2993.98	1724.8	111	149	157	90	86	144	106	749	997	510	705
ENSG00000086504	507	902	952	375	459	272	273	347	417	434	3200	3470	1828	3233
ENSG00000086506	20	51	57	0	2	0	0	0	0	1	10	15	7	12
ENSG00000086544	29	39	35	88	80	98	82	67	54	44	1555	1489	1002	1286
ENSG00000086548	24.59	12.78	11	29672.3	57776.4	90704.1	43224.3	13	72.35	14.01	140356	216532	90579	108357
ENSG00000086570	10.72	16.52	12.25	3	4	10	3.89	0	1	4	34	38	36	33
ENSG00000086589	135	204	103	256	541	492	297	82	122	154	1383	1240	971	1059
ENSG00000086598	936.77	1520.63	791.64	2181.49	1987.55	2020.58	951.75	1643.9	1328.88	2574.89	25811	17099	16429	15828
ENSG00000086619	46	88	60	111	128	162	84	299	763	363	147	128	94	179
ENSG00000086666	734	1264.86	697.9	1268.98	1159.99	1115	569.99	725.98	679	892.98	3952	4633	2868	3712
ENSG00000086696	24	55	31	1682.19	1567.5	2327	1695	1095.26	1530.55	2165	12411	3221	8118	12088
ENSG00000086712	328.58	692.39	355.37	64.1	137.02	102	59	34.27	114.12	66.5	310	326	232	283
ENSG00000086717	0	3	0	0	0	0	0	0	0	0	2	3	1	9
ENSG00000086730	3	9	17	183	205	213	72	29	32	74	28	21	26	15
ENSG00000086758	4814	10989	5530	1447	2176	2094	2715	1755	3160	2665	4762	4371	3267	4726
ENSG00000086827	206	310	226	118	269	324	165	111	104	168	666	549	432	451
ENSG00000086848	109.29	211.87	150.64	185.14	351	360.42	208.53	252.97	258	324	1276	947	727	1032
ENSG00000086967	96	165	134	7	6	15	6	0	0	0	4	3	3	4
ENSG00000086991	44	57	73	3	37	4	8	0	3	6	48	10	16	37
ENSG00000087008	26	49	58	128	189	147	123	122	116	202	1464	1132	983	1150
ENSG00000087053	477.64	899	506	236	303	410	207	25	24	34	923	959	549	574
ENSG00000087074	188	305	144	1322	1132	467	305	211	264	184	5007	6198	3024	4428
ENSG00000087076	20	34	26	53	61	69	23	49	294	52	4110	775	2710	3535
ENSG00000087077	160	263	400	84	151	107	82	151	133	171	536	252	303	470
ENSG00000087085	235	328	584	682	821	378	490	31	2	22	2139	3474	1586	2194
ENSG00000087086	27887.3	44473.7	53487.6	68297.8	39581.5	32221	15390.3	198633	91893.4	205404	531511	260519	351191	779639
ENSG00000087087	1086	1622	1089	676	1033	821	460	261	335	278	2408	1343	1519	2032
ENSG00000087088	390	565	469	214	290	273	96	86	65	90	925	1072	461	970
ENSG00000087095	91	156	113	28	30	26	17	21	53	41	324	276	212	313
ENSG00000087111	729	1118	1048	2397	3563	4019	1992	179	301	384	3168	3147	2188	3351
ENSG00000087116	51	82	71	36	36	40	39	0	2	52	395	187	143	225
ENSG00000087128	4	2	7	1	1	2	0	0	0	0	5	1	8	9
ENSG00000087152	223	381	276	175	330.15	258	253	96	200	122	646	661	472	689
ENSG00000087157	161.97	270.9	195.95	302	332.98	272	198.99	65	56	102.98	1366	1234	1001	1514
ENSG00000087191	778.06	1490.73	773.72	697.43	1092.16	676.9	481.42	565.32	632.26	1096	5283	5242	3289	4787
ENSG00000087206	116	171	86	120	161	130	70	43	38	53	698	566	447	510
ENSG00000087237	0	0	0	2	14	16	7	17	17	132	2	1	1	1
ENSG00000087245	62	114.95	80	413.99	1761.98	1470.99	1176.99	0	2	2	9	13	10	8
ENSG00000087250	3.01	3	1	21	23	8	1	0	0	0	9	7	3	0
ENSG00000087253	47	59.98	56	95	162	156	117	4	5	17	58	70	55	46
ENSG00000087258	239	307	252	52	171	64	124	833	1217	121	70	33	37	28
ENSG00000087263	499	810.89	579.93	254.82	404	464.65	239	171.85	210.72	274	1423	1440	1042	970
ENSG00000087266	183	282	259	558	611	456	557	224	460	384	443	228	305	427
ENSG00000087269	73.22	88.14	60.25	46.7	94.32	65.89	45.7	73.13	56.7	87.45	196	162	109	186
ENSG00000087274	340	610	338	426	685	453.95	448	167	352	262.94	4358	3464	2782	3516
ENSG00000087299	109.15	145.97	65.61	74	100.4	98.56	53.21	74.42	138	112	280	159	173	226
ENSG00000087301	326	742	722	467	646	866	522	159	239	328	55	28	54	64
ENSG00000087302	2795.78	3697.79	2869.62	1242.72	1147.37	882.05	515.2	461.95	476.96	908	2566	2629	1512	2448
ENSG00000087303	11.16	25.2	14.36	83.28	253.63	90.95	90.8	2.05	1.04	2	33	36	41	12
ENSG00000087338	137	213	101	159	197	298.94	97	65	68	66	1377	1146	895	901
ENSG00000087365	940	1480	976	688	965	565	501	284.09	350	562	7812	6740	4751	6540
ENSG00000087448	49.82	114	105	61.52	109	102	120	81.63	124.56	67.51	227	133	154	251
ENSG00000087460	1033.16	2059	1221.04	1522	2621	2429	1395	862	1031	1012	7419	6068	4524	8223
ENSG00000087470	395.58	588.59	296	257.31	287.57	359	170.9	113	130	163	1427	3183	898	1106
ENSG00000087494	0	0	1	9	37	1	11	1	1	0	5	11	3	4
ENSG00000087495	1	1	3	13	8	11	3	0	0	0	11	8	11	1
ENSG00000087502	146.42	252.37	145.1	220.57	268	263	135	228	182	316	2122	1531	1478	1587
ENSG00000087510	125	169	119	7	1	1	3	1	1	0	38	50	18	27
ENSG00000087586	536.78	799.78	382.85	97	209	242	127.96	24	11	29	966	1005	714	641
ENSG00000087589	0	0	0	12	36	19	15	14	4	15	27	13	15	17
ENSG00000087842	56	143	68	59	62	95	48	492	180	307	791	405	510	671
ENSG00000087884	75	124.96	95	270	236.92	178	100.97	116	166.96	239	1278	1233	1006	1389
ENSG00000087903	11	27	22	56	76	82	37	4	8	8	105	106	91	151
ENSG00000087995	248.74	350.56	231.64	221.01	169.44	210.68	45.24	70.43	69.19	105.84	794	773	480	631
ENSG00000088002	17	28	20	16	17	46	40	0	0	2	22	17	20	14
ENSG00000088035	242	367	227	144	174	133	115	82	80	105	492	515	315	419
ENSG00000088038	291.63	504.66	353	246.33	429.55	395.86	274.42	111	128.74	89.65	767	649	375	729
ENSG00000088053	25	56.92	30	3	5	6	1	0	1	0	26	26	20	33
ENSG00000088179	150	288	152	30	95	86	57	30	81	46	238	160	130	123
ENSG00000088205	600.6	895.76	705.91	303	485	583	271	177	219.96	269.99	1433	1110	880	1481
ENSG00000088247	486.49	850.01	1053.68	318	859	673	695	180	391	289	1302	811	629	1297
ENSG00000088256	53	74	44	199	255.48	413	389	49	140	61	1639	1236	1115	1712
ENSG00000088280	211	336	183	237	315	432	245	135	108	45	294	441	170	208
ENSG00000088298	236	408	321	871	987	1297	414	428	369	494	3836	4741	2075	2643
ENSG00000088305	5203	8988	7829	6	19	15	10	4	10	7	97	137	69	82
ENSG00000088320	3	6	2	28	35	16	13	0	0	0	2	2	5	0
ENSG00000088325	868	1045	629	118	288	266	247	52	25	44	379	620	344	199
ENSG00000088340	21	66	38	280	82	94	95	4	10	7	629	39	518	598
ENSG00000088356	116	206	104	150	226	230	82	87	64	103	1424	1246	918	1217
ENSG00000088367	344	725	524	2234	4899	4366	2395	408	239	30	2497	4224	1525	1884
ENSG00000088386	97	117	178	259	123	49	65	338	548	1140	28237	37150	20040	34303
ENSG00000088387	93	148	146	56	100	40	49	19	85	48	175	290	117	150
ENSG00000088448	2225	4071	3119	3277	4106	4773	2595	850	1860	1431	2201	1570	1793	1845
ENSG00000088451	102	171	119	144	120	114	66	110	335	177	983	648	618	680
ENSG00000088538	131	236	205	14	15	13	9	3	2	1	78	64	38	89
ENSG00000088543	43	83	92	44	107	68	60	34	71	30	113	71	40	115
ENSG00000088682	130	221	163	1538	1763	1416	689	738	635	1066	2596	2403	1722	2222
ENSG00000088726	0	0	0	0	0	0	0	6	1	2	8	24	7	15
ENSG00000088727	87.07	105.55	91.05	96.2	57.05	58.93	36.06	12.02	22.39	43.65	194	213	115	127
ENSG00000088756	40.77	49.8	40	21	11	30	21	0	1	1	61	56	37	50
ENSG00000088766	210	302	459	454	825	1138	716	1922	2298	2069	649	2239	408	581
ENSG00000088782	0	0	0	0	0	0	0	0	0	0	0	0	0	1
ENSG00000088808	80	108	91	248	246	289	231	53	117	136	374	209	232	301
ENSG00000088812	331	617	533	593	1212	1280	1092	3174	6322	5339	2794	1461	2113	3907
ENSG00000088826	55	82	82	16	30	27	26	0	2	13	732	737	377	851
ENSG00000088827	0	0	0	539	434	516	413	21	21	141	11	13	13	4
ENSG00000088832	1727.37	2552.82	1758.56	4362.98	5260.15	5008.15	2279.38	627.08	602.43	787.37	11613	16285	7366	10052
ENSG00000088833	465.81	761.75	353.04	450.83	702	606	421.97	269	301	419.95	4244	5343	2738	4239
ENSG00000088836	205	271	273	3	3	9	8	2	0	1	33	129	15	15
ENSG00000088854	42	104.02	44.07	59.02	90	59.01	78.01	20	20	19.02	801	860	517	711
ENSG00000088876	42	68.46	50	134	344	249.33	173.76	114	187	140	192	143	136	169
ENSG00000088881	3	8	7	18	16	13	7	19	51	39	652	894	450	576
ENSG00000088882	158	330	255	10	62	24	43	0	2	0	221	56	114	229
ENSG00000088888	480	669	513	2134	3033	3185	2611	408	718	659	4489	4165	3202	4149
ENSG00000088899	68	143	83	20	22	56	15	16	57	16	964	975	468	973
ENSG00000088926	5	4	11	1	1	0	1	881.59	1479.57	1582.25	18	11	75	40
ENSG00000088930	425.14	770.23	500.88	230.62	255.94	227.96	139	113	218	241.18	1466	2203	1014	1101
ENSG00000088970	201	285	185	75	108	88	70	46	102	113	107	51	100	88
ENSG00000088986	2611	4327	3073.97	4065	2820	2515	1300	1692	1510	1348	6747	10170	4353	7706
ENSG00000088992	77	104	183	19	27	23	42	3	5	3	10	9	7	13
ENSG00000089006	5333.72	8266.77	7311.82	4283	3033.91	4503.79	2589.59	1372.95	1772.71	2371.88	3826	2432	2599	3324
ENSG00000089009	8169.52	12568.9	9147.08	5836.45	4600.54	3179.04	1339.92	1574.12	1519.69	2607.95	11574	7347	6641	9711
ENSG00000089012	0	2	0	113.77	171.91	256.83	56	1	4	5	5	0	7	0
ENSG00000089022	258.49	498.99	287.54	280.23	285.48	298.04	179.31	67.92	118.29	98.1	719	561	472	684
ENSG00000089041	1	3	3	41	38	36	18	10	54	27	9	13	32	5
ENSG00000089048	115	177	102	32	41	28	25	22	16	35	768	539	501	652
ENSG00000089050	62	119	77	93	146	173	56	125	215	148	395	355	328	320
ENSG00000089053	852	1269	1106	1158	1428	1209	656	471	438	789	4155	4046	2804	4493
ENSG00000089057	217	404	268	259	320	267	254	380	698	336	407	243	315	361
ENSG00000089060	77	63	78	443	576	536	485	139	155	144	1560	2135	1132	1199
ENSG00000089063	508.81	807.72	457.8	1690	1777	1546.94	815	873	1011	1550	5014	4294	3288	3787
ENSG00000089091	23	45	21	17	16	18	16	5	8	10	58	66	66	47
ENSG00000089094	2399.36	4175.77	3775.33	216	371.13	194.78	224.26	50.41	106	65	189	227	117	172
ENSG00000089101	2	5	2	3	2	6	7	1	0	0	3	9	5	3
ENSG00000089116	2	1	0	0	0	0	0	0	2	0	7	10	11	8
ENSG00000089123	55	80	64	124	141	122	70	25	59	51	535	496	365	368
ENSG00000089127	0	0	1	1858.98	1614	3338.99	2524.96	702	332	409.99	1355	2556	958	832
ENSG00000089154	1918	3717	3299	685	1015	835	1059	421	609	618	2488	2682	1427	2103
ENSG00000089157	28139	43407.1	39646.1	31692.3	17500.9	20048	8403.22	6011.41	5917.88	7806.84	30674	14531	19516	25043
ENSG00000089159	1550.52	1864.88	1824.63	3573.54	6271.04	5958.67	4118.35	171.44	390.38	365.44	5388	5254	3140	4970
ENSG00000089163	6	12	10	20	7	14	4	24	32	24	136	49	88	151
ENSG00000089169	0	1	3	2	14	16	4	1	3	0	8	16	18	4
ENSG00000089177	128	253	196	551	585	699	547	72	147	151	1148	1230	760	1241
ENSG00000089195	71	147	66	48	93	58	31	33	20	39	623	569	335	518
ENSG00000089199	23	26	14	28	107	22	55	0	0	0	44	52	31	44
ENSG00000089220	3764.84	6231	4394	2907.03	3629	2816.78	1707	9788.98	10423.5	11824.9	48631	25274	27963	43110
ENSG00000089225	0	0	0	0	1	0	0	0	0	0	4	6	11	2
ENSG00000089234	186	221	141	171	206	224	111	67	93	112	1375	1455	849	862
ENSG00000089248	1089	2001.91	2056.88	1292.96	1781.97	1230	705.09	1582	1592.99	1882	13917	11376	9036	12858
ENSG00000089250	39	121	53	0	9	0	1	0	4	0	29	27	16	8
ENSG00000089280	2005.18	2589.54	1597	633.46	744.2	453	275	139	135	224	3176	2382	2157	2640
ENSG00000089289	288	415	340	549	646	549	252	85	134	122	1107	1410	732	861
ENSG00000089327	1004	1179	1858	404	355	221	150	20	9	18	801	1713	508	571
ENSG00000089335	64.17	131.17	65.01	99.12	138.75	105.1	46.9	74.96	123.88	118	421	291	311	311
ENSG00000089351	337	527.35	534.88	80	186	64	92	42	45	27	354	371	229	316
ENSG00000089356	18	16	28	39538	18566	21602	14178	11	11	3	14126	4405	9259	18549
ENSG00000089472	107	211	136	1740	4003	3621	2095	3	2	3	25465	18954	17599	23328
ENSG00000089486	371	659	583	165	241	157	135	191	228	185	2449	1959	1518	1996
ENSG00000089505	1	2	8	20	19	34	21	1	3	0	15	5	22	28
ENSG00000089558	5	8	6	4	5	7	2	0	1	0	16	10	16	10
ENSG00000089597	6050	9279	9130	4889	13074	10965	9574	6975	7381	9656	12906	9916	8343	9692
ENSG00000089639	79	134	237	459	577	546	409	20	24	37	472	716	165	351
ENSG00000089682	122	203	212	91	100	123	85	50	113	107	490	467	400	454
ENSG00000089685	1271	1946	1135	221	255	242	146	81	8	26	364	197	350	190
ENSG00000089692	12	13	38	21	12	17	13	1	20	7	6	8	11	8
ENSG00000089693	5841	7072	5476	5621	9047	13252	3607	4766	4261	6498	16518	16985	10348	13829
ENSG00000089723	29.93	43.32	40.78	14.76	11	19	16	22.71	9.17	17	364	228	227	275
ENSG00000089737	575.07	739.68	543.22	337.24	494	385	321	192.29	222.83	358	3146	2138	2096	2735
ENSG00000089775	62.39	124.58	59.3	73.24	88.88	80.39	59.84	31.15	110.25	69.74	324	195	226	335
ENSG00000089818	136.98	211	109	336	461	616	267	160	185	198	1726	1508	1027	1438
ENSG00000089820	337.98	561.65	782.42	668.19	1043.5	739.44	464.4	17	20.76	40.32	66	51	45	98
ENSG00000089847	36	58	42	5	5	3	2	11	26	16	40	14	27	32
ENSG00000089876	40.1	85.22	25.88	171.33	149.83	194.73	121.5	39.47	79.07	58.43	570	610	401	540
ENSG00000089902	159	281	144	53	72	56	79	36	71	57	634	449	343	441
ENSG00000089916	275	429	273	203	237	240	166	51	109	107	1241	1140	786	865
ENSG00000090006	239	365	318	1847	4284	2520	4151	56	23	30	126	153	56	97
ENSG00000090013	218	448	587	1403	1043	826	565	2025	2417	3307	4244	1202	2682	3026
ENSG00000090020	235	275	273	636	1029	1298	2127	21	19	30	382	298	281	507
ENSG00000090054	292	447	328	449	683	808	417	88	89	124	1761	2035	1187	1262
ENSG00000090060	961	1641	1218	562.52	927	939	490	392	838	462	3102	2637	1620	3464
ENSG00000090061	1845.95	2226.88	1528.21	1682	2768.32	2814.46	1574.8	218.74	221.82	400.05	1319	1388	762	1260
ENSG00000090097	160.91	292	259	107	149	117	94	58.15	65	82	620	563	426	548
ENSG00000090104	1	1	0	980	458	420	142	9	59	76	3	1	5	0
ENSG00000090238	82	136.19	116	187.14	214	91.01	113.13	20	104.34	55	75	91	68	86
ENSG00000090263	330	538	390	914	490	555	211	273	303	538	1438	1033	788	1426
ENSG00000090266	560.75	1025.77	685.94	2688.19	1186.78	1308.14	776.43	878.75	1010.89	1203.39	9261	5881	5425	7772
ENSG00000090273	982.98	1768.96	807	433.36	726	457	310.22	524	992	1370	4310	4356	2692	4119
ENSG00000090316	677	1101	885	1049	1253	1255	719	254	220	384	3252	3640	2005	2348
ENSG00000090339	34	85	103	534.42	799.44	654.8	545	506	229	229	9778	18077	6730	6525
ENSG00000090372	699	1048	974.82	398	522.87	537	377	145	231	187	805	929	568	737
ENSG00000090376	8	24	20	28	45.01	21	29	0	5	23	50	54	57	28
ENSG00000090382	1.22	2	0	7391.67	4189.7	3838.65	1915.79	16.9	98	115.07	258	253	195	357
ENSG00000090402	0	0	0	275	422	442	675	0	0	0	132	83	141	207
ENSG00000090432	212	252	246	451	699	630	435	207	168	367	3454	3001	2113	2285
ENSG00000090447	78	131	88	43	69	53	30	9	15	15	28	29	26	15
ENSG00000090470	17	31	22	11	20	8	22	18	39	16	250	160	163	198
ENSG00000090487	383	613	565	470	656	887	338	570	758	758	1680	948	1112	1737
ENSG00000090512	8	5	9.34	79	6	5	3	4006	13548	7680.99	19	8	141	30
ENSG00000090520	259.37	454.09	315.46	392.66	471.42	407.31	260.7	550.7	341.82	489.34	3676	3299	1525	4023
ENSG00000090530	41	82	112	126	82	192	82	2	5	3	1093	572	394	889
ENSG00000090534	7	8	4	0	0	0	2	177	219	235	322	104	210	208
ENSG00000090539	3	9	6	24	41	17	20	117	658	316	443	400	316	377
ENSG00000090554	28.45	39	42	178	330	300	143.84	54	53	31	38	11	11	24
ENSG00000090565	36	68	78	62	94	87	103	49	92	63	896	449	581	1054
ENSG00000090581	264.31	481.65	452.38	1155.96	2049.98	2615.99	949.96	1089	1249.96	1696.98	8699	9072	5083	8087
ENSG00000090612	85	141	75	66	64.46	58.32	27.04	49	111.62	66	831	613	500	617
ENSG00000090615	119.54	179	115.62	259	225	189.34	193	62	109	92	2850	2691	1672	2260
ENSG00000090621	509	1050	435	170	275.87	153	134	126	268.98	293	913	519	676	860
ENSG00000090659	2	2	0	1414	1468.63	1796	1109.81	10	9	10.11	5	4	8	1
ENSG00000090661	272	541	862	45	94	56	40	803	563	698	1225	886	627	989
ENSG00000090674	70.95	131	180	241	289	223	165	88	86	146	2224	2593	1327	1848
ENSG00000090686	393	695	689	192	384	373	260	136	140	154	463	393	218	440
ENSG00000090776	12	16	22	240	558	2082	1318	55	80	50	366	420	309	470
ENSG00000090857	615.05	1050.68	693.01	141.45	418.18	289.55	318.49	78.63	139.12	140.36	873	674	540	770
ENSG00000090861	1235	2578	1489	282	534	406	241	497	556	656	3950	1992	3302	3246
ENSG00000090863	1384	2606	1919	1307	4601	3872	3732	1197	1216	1709	6459	5999	3317	6485
ENSG00000090889	682.79	1458.85	720.54	171.01	469.59	446.9	398.23	77	12	27	125	79	117	47
ENSG00000090905	390	809	448	46	88	78	64	70	185	165	919	664	604	810
ENSG00000090924	432	671	521	276	428	245	310	15	30	30	870	1060	554	847
ENSG00000090932	271	385	723	0	2	1	1	0	0	0	18	28	13	13
ENSG00000090971	48	73	105	3	5	2	8	3	9	5	29	37	25	23
ENSG00000090975	202	228	542	67	100	113	133	132	441	166	551	333	350	437
ENSG00000090989	68	110	104	121	154	180	76	32	47	54	762	1026	514	606
ENSG00000091009	195.39	418.17	172.1	45.77	49.94	32.7	37.95	33.89	76.34	48.83	379	273	281	323
ENSG00000091010	0	0	0	0	0	0	0	0	0	0	2	4	4	0
ENSG00000091039	612	806	682	140	207	224	128	79	257	207	764	637	560	637
ENSG00000091073	478.28	575.36	835.54	703.79	1506.85	1015.91	998.53	101.8	115.71	89.51	987	828	564	739
ENSG00000091106	3	14	16	11	17	15	5	0	4	7	27	16	25	74
ENSG00000091127	161	264	151	41	41	16	21	17	39	34	208	179	156	169
ENSG00000091128	0	0	0	8	6	4	3	0	0	2	23	12	15	14
ENSG00000091129	11	38	41	31	15	22	12	1	1	1	144	244	103	112
ENSG00000091136	196	491	380	444	687	625	532.84	19	63	371	6886	7038	4085	4739
ENSG00000091137	1	0	1	1.75	0	1	0	0	1	0	14	14	7	5
ENSG00000091138	4	3	0	18524	20877	24701	13262	1	31	10	4036	2665	3583	5854
ENSG00000091140	615	1025	672	922	1214	1210	662	670	642	1073	4642	4299	2926	3305
ENSG00000091157	80.13	111.54	58.2	72	97	144.48	81.74	82.6	155	122.87	294	315	221	229
ENSG00000091164	712.87	1100.46	646.8	777	740	735.52	333.26	513.4	567	855.93	4508	4082	2787	3681
ENSG00000091181	0	0	0	8	49	14	17	3	2	0	33	24	23	30
ENSG00000091262	19.08	64.67	25.8	547.31	267.76	422.58	214.04	773.92	1938.43	1248.59	1544	747	1034	1518
ENSG00000091317	301.64	376	284.87	722.4	966.68	1248.55	629.99	632.43	1194	1015.53	8592	9562	5564	8724
ENSG00000091409	271	506	272.05	199.97	297.67	301.96	238	44	74	72	3658	4439	2727	3150
ENSG00000091428	13	6	8	11	14	7	5	101	98	93	63	23	51	60
ENSG00000091436	84	109.97	66.79	57.67	244.38	89	118	159	416.46	228.99	632	766	469	495
ENSG00000091482	1	0	0	0	3	0	0	0	1	4	9	1	9	13
ENSG00000091483	511	773	549	894	1205	1022	593	1403	1348	2508.98	3264	2451	2106	3156
ENSG00000091490	141	296	184	694	1320	1865	1304	83	87	116	507	647	290	491
ENSG00000091513	73	163	141	259	128.75	111	207	194498	205148	286981	723097	77486	589719	799682
ENSG00000091527	312	558	370	100	123	103	119	118	238	179	5258	5240	3431	4376
ENSG00000091536	15.03	24	26	21	9	9	8	8	49.08	38	87	73	87	97
ENSG00000091542	105	247.7	117	129	317	333	314	241	337.89	240	925	660	573	1071
ENSG00000091583	2	11	0	26	17	9	17	69104	72049	102222	5548	873	6463	7556
ENSG00000091592	18	62	63	166	155	100	129	0	6	22	14	29	18	2
ENSG00000091622	11	24	10.02	174	322.56	273	322	1	7	5	33	29	16	11
ENSG00000091640	361	838	446	419	591	453	340	264	398	452	4816	3780	3310	4620
ENSG00000091651	212	418	196	42	41	53	45.01	21	1	13	1011	645	833	1376
ENSG00000091656	1	7	1	0	2	1	11	114	321	162	33	29	34	7
ENSG00000091664	0	0	0	0	0	0	0	0	0	0	1	4	4	0
ENSG00000091704	0	0	1	0	0	0	1	0	0	0	7	8	5	2
ENSG00000091732	223	357	227	91	160	137	61	96	118	132	978	730	598	668
ENSG00000091831	2	6	4	22	19	17	21	195	617	129	31	27	41	18
ENSG00000091844	51	84	45	3	4	12	3	0	0	1	98	37	98	97
ENSG00000091879	2	5	5	13	20	22	18	2	2	0	39	85	40	29
ENSG00000091947	112	186	201	343	338	224	114	129	136	221	983	803	577	872
ENSG00000091972	325.98	580.38	329.25	48	114	91	83	0	1	0	7	4	6	15
ENSG00000091986	34	19	34	113	622	106	575	0	0	2	87	121	49	64
ENSG00000092009	1	0	0	44	98	60.92	65	2	0	1	2	3	0	0
ENSG00000092010	702	1325	909	3504	3419	3099	1566	1153	1125	1640	8657	10109	5224	6685
ENSG00000092020	246	426.49	304.63	370.87	311	255	143.79	49	97.93	162	1290	937	807	1114
ENSG00000092036	210.25	416.64	309.78	351	504.34	423.41	181.76	57.36	114.59	195.66	589	348	447	508
ENSG00000092051	51	108	67	3	17	15	7	2	2	0	8	8	9	1
ENSG00000092054	1	0	0	0	0	0	0	0	0	0	7	12	8	3
ENSG00000092067	2	2	2	7	33	4	11	0	0	0	3	7	4	0
ENSG00000092068	7842	7398	11411	2360	5355	4085	2228	27	32	131	6065	5855	2215	4148
ENSG00000092094	229	373	294.68	500	606	407	265	194	194	231	1948	1411	1232	1642
ENSG00000092096	197	327	332	52	188	171	177	12	5	12	234	76	199	254
ENSG00000092098	176.39	224.69	359.65	159.37	181.78	154.19	137.5	68.71	119.04	117.15	360	251	217	248
ENSG00000092108	306	535	281	410	446	465	229	211	197	355	2709	2323	1693	1782
ENSG00000092140	825.97	1440.98	667.62	139	122	203	85	31	106	79	246	287	159	201
ENSG00000092148	251	425	375	146	180	184	202	360	752	512	1212	1352	854	1171
ENSG00000092199	23118.5	38555.6	25371.2	12722.3	19590.4	24767.5	5266.55	6407.95	7439.72	9483.86	15922	12517	10644	18431
ENSG00000092200	16	33	29	41	60	68	10	13	19	31	40	21	21	21
ENSG00000092201	649.11	1270.46	651.74	184.79	305.9	181.77	189.68	99	153	155.78	1823	1768	1146	1565
ENSG00000092203	623.77	990.77	683.84	3045.8	5373.38	5002.34	2441.7	943.37	1341.53	1733.9	4895	3472	2803	3847
ENSG00000092208	291	398	360	127	91	76	38	30	30	54	286	349	185	233
ENSG00000092295	4	4	1	0	6	5	4	0	4	0	36	28	26	38
ENSG00000092330	80	110	93	497	642	582	289	96	141	248	2242	1911	1375	1841
ENSG00000092345	8	12	6	0	0	0	0	0	0	0	2	0	4	0
ENSG00000092377	8.99	21	15	1.04	0	4	5	5	19	11	174	56	88	180
ENSG00000092421	7744.73	10162.8	8130.23	1079.37	1079.11	1072.84	986.88	9	22	34	5522	6359	3242	4647
ENSG00000092439	463	957	806	448.09	518.52	646.68	426.59	373.54	910.53	433.97	618	516	524	523
ENSG00000092445	138.5	230.38	205.54	3	34	6	14	2	3.02	1	1696	1473	1161	2008
ENSG00000092470	42	72	30	25	55	51	17	13	3	12	19	4	14	19
ENSG00000092529	2	4.79	1	65.61	35.31	20.58	22.91	6.91	309.16	98.32	471	42	281	239
ENSG00000092531	444.23	587.43	339.76	1039.5	878.05	845.93	451	183.02	305.29	380.33	3616	5315	2334	3436
ENSG00000092607	0	0	0	0	1	2	1	78	41	48	19	8	41	15
ENSG00000092621	1637	3688	3140	42	109	51	47	859	787	545	1002	317	805	690
ENSG00000092758	140	234	176	26	19	11	17	10	7	39	4	5	7	1
ENSG00000092820	3657	4162	3730	3089	3780	3744	3010	403	416	437	44359	48065	28600	42875
ENSG00000092841	3880.76	6124.58	7331.18	21023	12378.1	14070.1	6652.44	3370.06	3548.29	5553.73	79720	96755	48473	60527
ENSG00000092847	499.23	778.52	503.11	216.85	705.7	666.06	858.58	152.97	230.93	141.32	867	604	542	774
ENSG00000092850	3	6	5	1	2	0	0	0	0	0	4	5	1	0
ENSG00000092853	141	148	104	22	27	18.84	24	8	1	8	54	17	39	38
ENSG00000092871	137.04	291.51	160.95	712.79	1425.64	1872.1	1046.12	384.3	821	637.08	1638	1102	1153	1374
ENSG00000092929	127	155	206	187	230	170	135	10	14	19	116	126	62	98
ENSG00000092931	55.01	83.66	57.99	232.32	280.66	214.15	152.35	93.48	68.6	127.86	2705	3097	1560	1916
ENSG00000092964	930	1178	731	274	589	396	346	59	23	46	2045	2085	1230	1060
ENSG00000092969	1	5	1	9	10	8	6	1	0	0	46	347	36	31
ENSG00000092978	100	145	87	65	49	54	44	20	40	45	458	334	336	397
ENSG00000093000	487.81	735.8	441.85	187	333.45	382	242	109	188	227	1521	1523	1092	1152
ENSG00000093009	182	231	165	35	106	92	45	23	4	18	49	24	46	45
ENSG00000093010	65	93	105	1184	1317.46	951.26	621	1567.48	2401	3178.18	1942	1808	1742	2557
ENSG00000093072	671.99	646	748	2345	2423	4067	1134	102	107	232	79	107	63	126
ENSG00000093100	31.71	106.28	60.81	156.79	125.95	97.74	121.03	135.38	225.87	145.66	664	743	503	761
ENSG00000093134	0	0	0	1	4	0	0	82	60	35	68	23	83	73
ENSG00000093144	258	326	203	425	522	412	254	513	420	662	2603	1622	1798	2306
[truncated: 58,484 more rows]
